# Supplementary material for: Exploring the utility of bioaerosol metagenomics compared to PCRs for swine pathogen surveillance
Source: Front Microbiomes. 2024 Oct 4;3:1439108. doi: 10.3389/frmbi.2024.1439108 (PMC12993622; doi:10.3389/frmbi.2024.1439108)
Supplement: Supplementary file 1 [file DataSheet1.csv]

kw.ep	kw.eBH	glm.ep	glm.eBH	species
0.6090653014388419	0.8292648593950339	0.5188983196176864	0.7967963278233489	Bacteria; ; Proteobacteria; Alphaproteobacteria; Rhizobiales; Xanthobacteraceae; Azorhizobium; Azorhizobium caulinodans
0.6450747242456518	0.8452641791020733	0.4851192012122335	0.7850951926330872	Bacteria; ; Proteobacteria; Deltaproteobacteria; Myxococcales; Archangiaceae; Stigmatella; Stigmatella aurantiaca
0.2338029779118032	0.7038249702984154	0.1436659526444522	0.5828898546461097	Bacteria; ; Proteobacteria; Gammaproteobacteria; Pseudomonadales; Pseudomonadaceae; Pseudomonas; Pseudomonas mendocina
0.189039432150166	0.6938901594774448	0.14717514732742937	0.5485052821761356	Eukaryota; Viridiplantae; Streptophyta; Magnoliopsida; Lamiales; Phrymaceae; Erythranthe; Erythranthe guttata
0.5010052028490922	0.7932826804590529	0.45998781186450616	0.754302874126204	Viruses; ; Uroviricota; Caudoviricetes; Caudovirales; Siphoviridae; Skunavirus; Lactococcus phage 17W12M
0.5586771541127543	0.8131044090974405	0.5094041293113821	0.7875237742808262	Viruses; ; Uroviricota; Caudoviricetes; Caudovirales; Siphoviridae; Skunavirus; Lactococcus phage 10W18
0.5539471738805105	0.8136886693075126	0.4570698627716308	0.7581270560504777	Viruses; ; Uroviricota; Caudoviricetes; Caudovirales; Siphoviridae; Skunavirus; Lactococcus phage 16W12L
0.5407447933240851	0.8083277837754896	0.4677350994551009	0.7623744621606074	Viruses; ; Uroviricota; Caudoviricetes; Caudovirales; Siphoviridae; Skunavirus; Lactococcus phage MW18L
0.6119046063077057	0.8267014333192314	0.5797925329906224	0.8327833140249933	Bacteria; ; Proteobacteria; Gammaproteobacteria; Enterobacterales; Yersiniaceae; Candidatus Fukatsuia; Candidatus Fukatsuia symbiotica
0.5492887405564797	0.8080863659384279	0.48931263826762134	0.7772644254978139	Bacteria; ; Firmicutes; ; ; ; ; Firmicutes bacterium
0.6041099275715022	0.8265294110535535	0.5633203167434858	0.8180485538230942	Bacteria; ; Actinobacteria; Actinobacteria; Corynebacteriales; Mycobacteriaceae; Mycobacterium; Mycobacterium sp. djl-10
0.8502572355272842	0.9257484450881311	0.66875734536848	0.8736360569800636	Bacteria; ; Proteobacteria; Gammaproteobacteria; Pseudomonadales; Moraxellaceae; Acinetobacter; Acinetobacter sp. WCHAc010034
0.39120286648018987	0.7520129170072788	0.20606914410192237	0.6371093378967877	Bacteria; ; Proteobacteria; Gammaproteobacteria; Pseudomonadales; Moraxellaceae; Acinetobacter; Acinetobacter wuhouensis
0.48088626408458957	0.7834843954265001	0.4828519618046154	0.763951044558014	Eukaryota; Viridiplantae; Streptophyta; Magnoliopsida; Solanales; Solanaceae; Solanum; Solanum aureitomentosum
0.29403115578115574	0.7247469794699339	0.27225079176807365	0.6313826752747969	Eukaryota; Viridiplantae; Streptophyta; Magnoliopsida; Lamiales; Pedaliaceae; Sesamum; Sesamum indicum
0.42883896478373196	0.7716524381202003	0.374864597293627	0.7031909728166756	Bacteria; ; Proteobacteria; Gammaproteobacteria; Pseudomonadales; Pseudomonadaceae; Pseudomonas; Pseudomonas sp. CCUG 58342
0.5921720990207731	0.8241266278670627	0.5764624306328634	0.8250256149978283	Bacteria; ; Proteobacteria; Betaproteobacteria; Burkholderiales; Alcaligenaceae; Achromobacter; Achromobacter sp. MFA1 R4
0.4867179219688387	0.7875708094548435	0.4582322305972928	0.7478459109990097	Bacteria; ; Proteobacteria; Gammaproteobacteria; Pseudomonadales; Pseudomonadaceae; Pseudomonas; Pseudomonas sp. 7SR1
0.39228906624134097	0.7594412911524844	0.36351488985040964	0.6743778822239803	Bacteria; ; Actinobacteria; Actinobacteria; Streptomycetales; Streptomycetaceae; Streptomyces; Streptomyces sp. 2114.2
0.5110472696341332	0.7971634069927619	0.4896070735897012	0.7719688782842891	Bacteria; ; Proteobacteria; Alphaproteobacteria; Rhodobacterales; Rhodobacteraceae; Stappia; Stappia sp. ES.058
0.530383037740869	0.8030258408907631	0.4579770630411945	0.7592748565586745	Viruses; ; Uroviricota; Caudoviricetes; Caudovirales; Siphoviridae; ; Vibrio phage 1.206.O._10N.222.51.B10
0.5374474902062552	0.8042631889967341	0.46928020256867475	0.7627164382072531	Viruses; ; Uroviricota; Caudoviricetes; Caudovirales; Myoviridae; ; Vibrio phage 1.007.O._10N.261.55.F9
0.5137936906520726	0.7961215227579476	0.44810462139440843	0.7517736472922826	Viruses; ; Uroviricota; Caudoviricetes; Caudovirales; Siphoviridae; ; Vibrio phage 1.251.O._10N.261.55.E5
0.5203478045397948	0.8011359260628176	0.4272292497258702	0.7393844602491453	Viruses; ; Uroviricota; Caudoviricetes; Caudovirales; Siphoviridae; ; Vibrio phage 1.216.O._10N.222.55.C12
0.39426700025203776	0.7600902510867618	0.3350417310965933	0.667217074025246	Viruses; ; ; ; ; Baculoviridae; Alphabaculovirus; Malacosoma sp. alphabaculovirus
0.6177234290377767	0.8344638686878214	0.5327747751516079	0.8033917597278987	Eukaryota; Viridiplantae; Streptophyta; Magnoliopsida; Dipsacales; Adoxaceae; Sambucus; Sambucus nigra
0.5199710054784539	0.7996027717067457	0.44368669653615955	0.745562636779768	Bacteria; ; Proteobacteria; Alphaproteobacteria; Sphingomonadales; Sphingomonadaceae; Novosphingobium; Novosphingobium sp. PY1
0.346902377883713	0.7450684749145079	0.3212005453311951	0.6441770513784598	Bacteria; ; Proteobacteria; Alphaproteobacteria; Rhizobiales; Brucellaceae; Ochrobactrum; Ochrobactrum sp. PW1
0.561685760585876	0.8139044281024967	0.4756173130441552	0.7719777825341712	Bacteria; ; Spirochaetes; Spirochaetia; Spirochaetales; Borreliaceae; Borrelia; Borrelia sp. HM
0.54625059898094	0.8068644079235409	0.47147218201465446	0.7726046651639138	Bacteria; ; Proteobacteria; Alphaproteobacteria; Rhizobiales; Methylobacteriaceae; Microvirga; Microvirga ossetica
0.49558884593591085	0.7891811046566723	0.48094347753155786	0.7762828143642393	Bacteria; ; Proteobacteria; Alphaproteobacteria; Rhizobiales; Bradyrhizobiaceae; Afipia; Afipia sp. GAS231
0.1115767526957074	0.6746115883767584	0.08244201074322322	0.48083875643501606	Bacteria; ; Verrucomicrobia; Opitutae; Opitutales; Opitutaceae; Opitutus; Opitutus sp. GAS368
0.6633575166830135	0.8502257046676452	0.5625703013777579	0.8227160220883353	Bacteria; ; Actinobacteria; Actinobacteria; Streptomycetales; Streptomycetaceae; Streptomyces; Streptomyces sp. 3214.6
0.13521575199690616	0.6806998570051084	0.08000100765904807	0.49157760144265583	Bacteria; ; Verrucomicrobia; Verrucomicrobiae; Verrucomicrobiales; Verrucomicrobiaceae; Verrucomicrobium; Verrucomicrobium sp. GAS474
0.48294844266676934	0.7840742748258122	0.2954059423386082	0.6794963028889545	Bacteria; ; Firmicutes; Bacilli; Bacillales; Paenibacillaceae; ; Paenibacillaceae bacterium GAS479
0.6015980830129897	0.8268413814666077	0.5562812087466057	0.8147926693713705	Bacteria; ; Actinobacteria; Actinobacteria; Frankiales; ; ; Frankineae bacterium MT45
0.5021103722391707	0.798352362014191	0.45634954551222584	0.754608382638705	Eukaryota; Viridiplantae; Streptophyta; Magnoliopsida; Dipsacales; Adoxaceae; Adoxa; Adoxa moschatellina
0.5712033699886181	0.8180832920834787	0.47954252062553604	0.764578823590466	Viruses; ; Uroviricota; Caudoviricetes; Caudovirales; Siphoviridae; Dhillonvirus; Escherichia phage Envy
0.49240148987484644	0.7911691623116672	0.4377242572715731	0.7462839130284874	Viruses; ; Uroviricota; Caudoviricetes; Caudovirales; Siphoviridae; Seuratvirus; Escherichia phage Greed
0.49529330188359627	0.7923582544716907	0.4446988345867604	0.7456195043733905	Viruses; ; Uroviricota; Caudoviricetes; Caudovirales; Siphoviridae; Dhillonvirus; Escherichia phage Lust
0.5083241356210465	0.7941641120921059	0.44800735344290427	0.7528634647650231	Viruses; ; Uroviricota; Caudoviricetes; Caudovirales; Siphoviridae; Dhillonvirus; Escherichia phage Sloth
0.36592551331258816	0.750357870176608	0.35599538114114254	0.6805386334188324	Viruses; ; Uroviricota; Caudoviricetes; Caudovirales; Myoviridae; Machinavirus; Erwinia phage vB_EamM_Caitlin
0.41879764690941323	0.7709460414043865	0.35700315410851785	0.6714467153105546	Eukaryota; Viridiplantae; Chlorophyta; Chloropicophyceae; Chloropicales; Chloropicaceae; Chloroparvula; Chloroparvula pacifica
0.5402645272328418	0.8059559414772943	0.37386464234939626	0.7131645986963356	Bacteria; ; Proteobacteria; Gammaproteobacteria; Oceanospirillales; Halomonadaceae; Pistricoccus; Pistricoccus aurantiacus
0.3993835453535992	0.7582795684894517	0.26002154568962993	0.6401881358155401	Bacteria; ; Proteobacteria; Gammaproteobacteria; Oceanospirillales; Halomonadaceae; Halomonas; Halomonas sp. 1513
0.5093839296224065	0.7974120006937562	0.45278922188671367	0.7475522639615747	Eukaryota; ; Bacillariophyta; Bacillariophyceae; Bacillariales; Bacillariaceae; Nitzschia; Nitzschia sp. (in: Bacillariophyta)
0.8078614888540482	0.9024746433007961	0.7757338180048838	0.920213300310058	Bacteria; ; Firmicutes; Negativicutes; Selenomonadales; Selenomonadaceae; Selenomonas; Selenomonas sp. oral taxon 920
0.16198745906922135	0.6862752198400478	0.10446014326355672	0.5274046574354355	Eukaryota; Viridiplantae; Streptophyta; Magnoliopsida; Asterales; Asteraceae; Helianthus; Helianthus annuus
0.4396318623240015	0.7709691240610328	0.31317890823630035	0.6759910153155632	Bacteria; ; Actinobacteria; Actinobacteria; Candidatus Nanopelagicales; Candidatus Nanopelagicaceae; Candidatus Nanopelagicus; Candidatus Nanopelagicus limnes
0.5636483005090145	0.8118502382378037	0.4914795729602537	0.7770920799317367	Eukaryota; ; Rhodophyta; Florideophyceae; Nemaliales; Scinaiaceae; Scinaia; Scinaia undulata
0.4637450910395507	0.7813102554880182	0.39911227799122606	0.7179758144548452	Eukaryota; ; Rhodophyta; Florideophyceae; Nemaliales; Liagoraceae; Helminthora; Helminthora furcellata
0.5206392459478565	0.8014556922533782	0.4492352066088118	0.7540960618169905	Bacteria; ; Actinobacteria; Actinobacteria; Candidatus Nanopelagicales; Candidatus Nanopelagicaceae; Candidatus Planktophila; Candidatus Planktophila sulfonica
0.6050808548828893	0.8303660622133817	0.5292183215235486	0.798480177335545	Bacteria; ; Actinobacteria; Actinobacteria; Candidatus Nanopelagicales; Candidatus Nanopelagicaceae; Candidatus Planktophila; Candidatus Planktophila versatilis
0.5462715865035673	0.8082523191163901	0.4729770222607324	0.7733509623043364	Bacteria; ; Actinobacteria; Actinobacteria; Candidatus Nanopelagicales; Candidatus Nanopelagicaceae; Candidatus Planktophila; Candidatus Planktophila vernalis
0.6416277572030342	0.8408366492804833	0.5575965664941027	0.8194075344435207	Bacteria; ; Actinobacteria; Actinobacteria; Candidatus Nanopelagicales; Candidatus Nanopelagicaceae; Candidatus Planktophila; Candidatus Planktophila lacus
0.6129111028195487	0.8308450589738157	0.540627864261334	0.8069642411770297	Bacteria; ; Actinobacteria; Actinobacteria; Candidatus Nanopelagicales; Candidatus Nanopelagicaceae; Candidatus Planktophila; Candidatus Planktophila dulcis
0.5195193334197505	0.8008420568282849	0.4320296250396787	0.7373294671649423	Bacteria; ; Actinobacteria; Actinobacteria; Candidatus Nanopelagicales; Candidatus Nanopelagicaceae; Candidatus Nanopelagicus; Candidatus Nanopelagicus hibericus
0.28963018746647773	0.728661896027577	0.1974594836344238	0.5832390313950329	Bacteria; ; Actinobacteria; Actinobacteria; Candidatus Nanopelagicales; Candidatus Nanopelagicaceae; Candidatus Nanopelagicus; Candidatus Nanopelagicus abundans
0.3519197793276113	0.7464340686221311	0.3113351320927068	0.641070432295094	Eukaryota; Viridiplantae; Streptophyta; Magnoliopsida; Asterales; Asteraceae; Helianthus; Helianthus tuberosus
0.4753321521672296	0.7841617952235771	0.3491161365785165	0.705282448184602	Bacteria; ; Proteobacteria; Alphaproteobacteria; Rhizobiales; Methylocystaceae; Pleomorphomonas; Pleomorphomonas sp. SM30
0.3472945834917801	0.737282873168721	0.3719587893987994	0.7074276114072519	Bacteria; ; Proteobacteria; Alphaproteobacteria; Rhodobacterales; Rhodobacteraceae; Boseongicola; Boseongicola sp.
0.594596462039424	0.8231083195951223	0.5138461256399897	0.7910594545191402	Bacteria; ; Proteobacteria; Gammaproteobacteria; Pseudomonadales; Pseudomonadaceae; Pseudomonas; Pseudomonas sp. TMW 2.1634
0.454901234241717	0.7816504647052097	0.4185315828204698	0.7218989934036915	Eukaryota; Metazoa; Arthropoda; Insecta; Diptera; Muscidae; Drymeia; Drymeia sp. BOLD-2016
0.4966292953089183	0.7932151976415242	0.4036045740278074	0.7257951885488269	Viruses; ; Uroviricota; Caudoviricetes; Caudovirales; Siphoviridae; ; Rhodococcus phage ChewyVIII
0.6690416020002256	0.8443939798369786	0.7721688467559102	0.9190796915805681	Bacteria; ; Firmicutes; Bacilli; Lactobacillales; Streptococcaceae; Streptococcus; Streptococcus himalayensis
0.35719672832584076	0.7315924703724083	0.25423536758131116	0.6552709693949096	Bacteria; ; Bacteroidetes; Flavobacteriia; Flavobacteriales; Flavobacteriaceae; Polaribacter; Polaribacter haliotis
0.6805738436275033	0.8496882103512323	0.44099660338261243	0.771343653236793	Bacteria; ; Chloroflexi; Anaerolineae; Anaerolineales; Anaerolineaceae; ; Anaerolineaceae bacterium oral taxon 439
0.7513601342052013	0.8780276233834841	0.6176732495737811	0.8530981657153631	Bacteria; ; Firmicutes; Bacilli; Bacillales; Bacillaceae; Bacillus; Bacillus wiedmannii
0.6364148611205248	0.8384569729224258	0.5498440339538117	0.8167054609264655	Bacteria; ; Proteobacteria; Betaproteobacteria; Burkholderiales; Burkholderiaceae; Pandoraea; Pandoraea fibrosis
0.44326727316355774	0.7742281372520395	0.3821522582811014	0.7064186104356417	Eukaryota; Viridiplantae; Streptophyta; Magnoliopsida; Asterales; Asteraceae; Helianthus; Helianthus petiolaris
0.29183549573030293	0.7272590843080383	0.2201013746228162	0.5909766482044665	Bacteria; ; Proteobacteria; Gammaproteobacteria; Vibrionales; Vibrionaceae; Vibrio; Vibrio aphrogenes
0.522527751018176	0.7990450538002011	0.4371783433108312	0.7482875623818247	Viruses; ; ; ; ; ; ; Porcine serum-associated circular virus
0.31842194569602206	0.733612696739536	0.2655627365787801	0.6058708672507306	Bacteria; ; Proteobacteria; Alphaproteobacteria; Rhodospirillales; Rhodospirillaceae; Thalassospira; Thalassospira indica
0.5322822306402585	0.8021163790527849	0.46813140980408763	0.7589995800806861	Archaea; ; Crenarchaeota; Thermoprotei; Sulfolobales; Sulfolobaceae; Sulfolobus; Sulfolobus sp. A20
0.46999389252859125	0.7783363690005836	0.30536691891184553	0.6878842171079279	Bacteria; ; Actinobacteria; Actinobacteria; Sporichthyales; Sporichthyaceae; Epidermidibacterium; Epidermidibacterium keratini
0.366780438056447	0.7495861305963771	0.3253995119556001	0.6601738964314818	Bacteria; ; Tenericutes; Mollicutes; Entomoplasmatales; Spiroplasmataceae; Spiroplasma; Spiroplasma endosymbiont of Heliconius pachinus
0.48181391918415645	0.7864297466222206	0.43748448374503746	0.7470771008598233	Bacteria; ; Proteobacteria; Gammaproteobacteria; Enterobacterales; Erwiniaceae; Pantoea; Pantoea alhagi
0.5673740471128276	0.8161079989240742	0.5197133501797401	0.7880523576859574	Bacteria; ; Proteobacteria; Alphaproteobacteria; Rhodobacterales; Rhodobacteraceae; Roseobacter; Roseobacter ponti
0.3353379631505968	0.7339124430568924	0.4386833519426681	0.7463373032402384	Bacteria; ; Planctomycetes; Planctomycetia; Planctomycetales; Planctomycetaceae; Fuerstia; Fuerstia marisgermanicae
0.10157295606918465	0.6717202821249595	0.05054798818774702	0.48440288045805246	Eukaryota; Viridiplantae; Streptophyta; Magnoliopsida; Poales; Poaceae; Avena; Avena hybrida
0.43944598460772244	0.7716776863383057	0.3842386211873493	0.7122020010859634	Eukaryota; Viridiplantae; Streptophyta; Magnoliopsida; Asterales; Asteraceae; Lactuca; Lactuca sativa
0.43852990942866715	0.7741802481822607	0.3866730718282763	0.7096472559430234	Bacteria; ; Firmicutes; Bacilli; Bacillales; Bacillaceae; Bacillus; Bacillus sp. ABP14
0.49468209616604697	0.7895360283728631	0.4380362412610241	0.7447197238564628	Bacteria; ; Proteobacteria; Alphaproteobacteria; Sphingomonadales; Sphingomonadaceae; Sphingosinicella; Sphingosinicella sp. BN140058
0.38147979574198104	0.753859852530191	0.28282154136557747	0.6426360155789927	Eukaryota; Fungi; Ascomycota; Pezizomycetes; Pezizales; Tuberaceae; Tuber; Tuber calosporum
0.37578667988637515	0.7464241443277695	0.23339644899160036	0.6468079821278998	Bacteria; ; Proteobacteria; Gammaproteobacteria; Xanthomonadales; Xanthomonadaceae; Luteimonas; Luteimonas sp. JM171
0.2166602024717958	0.6963964561533151	0.23779061187323944	0.6312509924468364	Bacteria; ; Bacteroidetes; Flavobacteriia; Flavobacteriales; Flavobacteriaceae; Polaribacter; Polaribacter sp. KT 15
0.5785496756091599	0.8205461842012662	0.5465056892338384	0.808261399787261	Bacteria; ; Proteobacteria; Alphaproteobacteria; Sphingomonadales; Erythrobacteraceae; Porphyrobacter; Porphyrobacter sp. LM 6
0.5284818719488328	0.8001973439480061	0.47416053075392106	0.7693005495608504	Bacteria; ; Actinobacteria; Actinobacteria; Pseudonocardiales; Pseudonocardiaceae; Amycolatopsis; Amycolatopsis sp. AA4
0.48895825679589455	0.7890291491831468	0.4166349022274604	0.7402136456219481	Eukaryota; ; Rhodophyta; Florideophyceae; Ceramiales; Dasyaceae; Dasya; Dasya binghamiae
0.5070426504712437	0.7963823911747423	0.43102795646440006	0.7384659347796325	Viruses; ; Uroviricota; Caudoviricetes; Caudovirales; Siphoviridae; Timquatrovirus; Mycobacterium phage Waterfoul
0.5337175388202535	0.8039107902755888	0.4665548933293125	0.7654446441728214	Viruses; ; Uroviricota; Caudoviricetes; Caudovirales; Siphoviridae; Anatolevirus; Propionibacterium phage E1
0.5321676732893489	0.8048591523534994	0.5337871073185161	0.7951561660489737	Eukaryota; Viridiplantae; Streptophyta; Magnoliopsida; Asterales; Asteraceae; Cynara; Cynara cardunculus
0.4562272523084856	0.7801885217620007	0.38625464444232843	0.7119655386528568	Viruses; ; Uroviricota; Caudoviricetes; Caudovirales; Siphoviridae; Limdunavirus; Leuconostoc phage LDG
0.47755707994927366	0.7851927672116366	0.4220357565147434	0.7320257592792918	Eukaryota; Metazoa; Arthropoda; Arachnida; Sarcoptiformes; Proctophyllodidae; Proctophyllodes; Proctophyllodes trisetosus
0.5748665461244135	0.8217820998770307	0.48723999311604765	0.7698202070336757	Eukaryota; Metazoa; Arthropoda; Arachnida; Sarcoptiformes; Proctophyllodidae; Proctophyllodes; Proctophyllodes aff. cotyledon UMMZ BMOC 07-1015-128 AD875
0.5168105824517865	0.7993231052522062	0.45739293477507337	0.7503695267938397	Eukaryota; Metazoa; Arthropoda; Arachnida; Sarcoptiformes; Xolalgidae; Analloptes; Analloptes sp. UMMZ BMOC 08-0515-088 AD1156
0.6731610302368712	0.8549905456160765	0.5403569222909553	0.8089269382231502	Bacteria; ; Proteobacteria; Gammaproteobacteria; Oceanospirillales; Halomonadaceae; Halomonas; Halomonas aestuarii
0.5532791759831632	0.8141401587002406	0.39410986660864844	0.7282624929907111	Bacteria; ; Tenericutes; Mollicutes; Entomoplasmatales; Spiroplasmataceae; Spiroplasma; Spiroplasma sp. TU-14
0.6127265346016512	0.8327371436516042	0.5272735305111985	0.7957121774879072	Bacteria; ; Proteobacteria; Betaproteobacteria; Rhodocyclales; Rhodocyclaceae; ; Rhodocyclaceae bacterium
0.5576048243963223	0.8095536459160108	0.39647903245136396	0.7440280257199416	Bacteria; ; Bacteroidetes; ; ; ; ; Bacteroidetes bacterium
0.3389091726558708	0.7436321969024464	0.25283017059911905	0.6106698377920284	Bacteria; ; Proteobacteria; Alphaproteobacteria; Rhodospirillales; Rhodospirillaceae; ; Rhodospirillaceae bacterium
0.7746047583666026	0.8708742396480638	0.6194639560309357	0.8620049827683497	Bacteria; ; Firmicutes; Clostridia; Clostridiales; Lachnospiraceae; ; Lachnospiraceae bacterium
0.5496125880878991	0.8114100278709907	0.44601126365974636	0.7598945615126597	Eukaryota; Viridiplantae; Streptophyta; Magnoliopsida; Dilleniales; Dilleniaceae; Dillenia; Dillenia indica
0.25469416422967267	0.6886230922443518	0.1325192844586667	0.5835020009671024	Bacteria; ; Firmicutes; Clostridia; Clostridiales; ; ; Clostridiales bacterium
0.5513702961279616	0.8080448061371607	0.488581943995756	0.7800420343984972	Bacteria; ; Actinobacteria; Actinobacteria; Streptosporangiales; Streptosporangiaceae; Microbispora; Microbispora sp.
0.5431940300948312	0.8064412003518514	0.473352065824323	0.7649121301266605	Archaea; ; Euryarchaeota; Methanobacteria; Methanobacteriales; Methanobacteriaceae; Methanothermobacter; Methanothermobacter sp. MT-2
0.2561421296535286	0.7142471953969308	0.17217124035673503	0.5622956984127395	Bacteria; ; Firmicutes; Bacilli; Bacillales; Staphylococcaceae; Macrococcus; Macrococcus sp. IME1552
0.46194813670499074	0.7801728669758178	0.40985946204929424	0.7371032532769177	Bacteria; ; Proteobacteria; Gammaproteobacteria; Pseudomonadales; Pseudomonadaceae; Pseudomonas; Pseudomonas sp. LPH1
0.5651946479775171	0.8137033990064196	0.47882900385499294	0.7719549472996997	Archaea; ; Thaumarchaeota; ; Nitrosopumilales; Nitrosopumilaceae; Candidatus Nitrosomarinus; Candidatus Nitrosomarinus catalina
0.9422784923146725	0.9696992908032153	0.8927615539085941	0.9653380771851103	Bacteria; ; Candidatus Melainabacteria; ; ; ; ; Candidatus Melainabacteria bacterium MEL.A1
0.5385255713792408	0.8069350755357146	0.4505875438917269	0.7543564026784764	Viruses; Bamfordvirae; Nucleocytoviricota; Megaviricetes; Imitervirales; Mimiviridae; Mimivirus; Acanthamoeba castellanii mimivirus
0.5555277726880878	0.809476929761116	0.685796835215327	0.8805997803617291	Bacteria; ; Firmicutes; Bacilli; Lactobacillales; Streptococcaceae; Streptococcus; Streptococcus sp. NPS 308
0.6065667859554336	0.8295673055093151	0.5613091171347809	0.8153125641266166	Bacteria; ; Actinobacteria; Actinobacteria; Nakamurellales; Nakamurellaceae; Nakamurella; Nakamurella sp. s14-144
0.6586054925189725	0.8510637638394867	0.4667891081557542	0.774032691784098	Bacteria; ; Proteobacteria; Gammaproteobacteria; Pseudomonadales; Pseudomonadaceae; Pseudomonas; Pseudomonas oleovorans
0.5348020463252146	0.8038343917322399	0.4489457134834406	0.7512100755281025	Eukaryota; Viridiplantae; Streptophyta; Magnoliopsida; Nymphaeales; Cabombaceae; Brasenia; Brasenia schreberi
0.1394302969156374	0.6825639635988417	0.11570326189880213	0.4781962994937364	Bacteria; ; Proteobacteria; Alphaproteobacteria; Rhizobiales; ; Candidatus Tokpelaia; Candidatus Tokpelaia hoelldoblerii
0.40031463816351887	0.7563065615146343	0.7263777371192509	0.8987692958764534	Bacteria; ; Actinobacteria; Actinobacteria; Micrococcales; Dermabacteraceae; Brachybacterium; Brachybacterium sp. P6-10-X1
0.42517830209523405	0.771971208092207	0.3682233122487613	0.6921353418042843	Archaea; ; Thaumarchaeota; ; ; ; Candidatus Nitrosotalea; Candidatus Nitrosotalea okcheonensis
0.47794240893055273	0.7843498643059129	0.3998908146371249	0.7538004287383766	Bacteria; ; Firmicutes; Bacilli; Lactobacillales; Carnobacteriaceae; Jeotgalibaca; Jeotgalibaca sp. PTS2502
0.1291845022593683	0.6779398268887951	0.07454866889874746	0.5090527750666535	Bacteria; ; Proteobacteria; Gammaproteobacteria; Aeromonadales; Aeromonadaceae; Oceanisphaera; Oceanisphaera avium
0.5375552545206433	0.8003578092075554	0.42599191903850747	0.757607117234071	Bacteria; ; Firmicutes; Bacilli; Bacillales; Alicyclobacillaceae; Tumebacillus; Tumebacillus avium
0.6574841714651858	0.8465700077646019	0.6822298515177176	0.8784503631887732	Bacteria; ; Proteobacteria; Alphaproteobacteria; Rhodobacterales; Rhodobacteraceae; ; Rhodobacteraceae bacterium
0.44955557241447075	0.7795163602950953	0.37549910633927264	0.6959103250683286	Bacteria; ; Proteobacteria; Epsilonproteobacteria; Campylobacterales; Campylobacteraceae; Poseidonibacter; Poseidonibacter lekithochrous
0.5846628795688522	0.8207574143514704	0.5054333952109451	0.7894984611929929	Bacteria; ; Actinobacteria; Actinobacteria; Streptomycetales; Streptomycetaceae; Streptomyces; Streptomyces fodineus
0.6724443383443578	0.852708781383576	0.415970619580935	0.7455081499656105	Bacteria; ; Proteobacteria; Betaproteobacteria; ; ; ; Betaproteobacteria bacterium GR16-43
0.6678712314952492	0.8507812244052766	0.5647557924911806	0.8235409545781508	Eukaryota; Viridiplantae; Streptophyta; Magnoliopsida; Proteales; Nelumbonaceae; Nelumbo; Nelumbo nucifera
0.39427001513988996	0.7561957529503047	0.3029343023567924	0.6885966355069673	Bacteria; ; Proteobacteria; Gammaproteobacteria; Xanthomonadales; Xanthomonadaceae; Stenotrophomonas; Stenotrophomonas sp. LM091
0.5478495547707843	0.8097770790187345	0.47920250015701865	0.7751445916849548	Bacteria; ; Proteobacteria; Gammaproteobacteria; Enterobacterales; Enterobacteriaceae; Klebsiella; Klebsiella sp. LTGPAF-6F
0.4250595180638234	0.7605039922494643	0.572837528075617	0.8109413875706131	Bacteria; ; Proteobacteria; Gammaproteobacteria; Enterobacterales; Pectobacteriaceae; Pectobacterium; Pectobacterium parmentieri
0.6306329769459239	0.8379211326917543	0.5813498497587711	0.8282724537662565	Bacteria; ; Actinobacteria; Actinobacteria; Micrococcales; Microbacteriaceae; Curtobacterium; Curtobacterium sp. BH-2-1-1
0.3324659805215952	0.7343647805205562	0.2337925784306019	0.6294968050690664	Bacteria; ; Firmicutes; Bacilli; Bacillales; Paenibacillaceae; Paenibacillus; Paenibacillus sp. JZ16
0.48752478982506275	0.7844738798751965	0.4278819701362003	0.7442579569255854	Bacteria; ; Actinobacteria; Actinobacteria; Micrococcales; Promicromonosporaceae; Cellulosimicrobium; Cellulosimicrobium sp. JZ28
0.4803790940280916	0.7848312248243472	0.43279142885343524	0.7387007334037275	Bacteria; ; Proteobacteria; Gammaproteobacteria; Enterobacterales; Enterobacteriaceae; Cronobacter; Cronobacter sp. JZ38
0.3810906569353713	0.7553480187365103	0.34828180544523146	0.6855094767219363	Archaea; ; Candidatus Thermoplasmatota; Thermoplasmata; Methanomassiliicoccales; ; ; Methanomassiliicoccales archaeon
0.5652661415958552	0.8123863670505493	0.5022595173891414	0.7814481826916184	Bacteria; ; Proteobacteria; Alphaproteobacteria; Hyphomonadales; Hyphomonadaceae; Hyphomonas; Hyphomonas sp. Mor2
0.641983784363024	0.839852060869359	0.4917967106145716	0.7880840415759861	Bacteria; ; Proteobacteria; Betaproteobacteria; Neisseriales; Chromobacteriaceae; Jeongeupia; Jeongeupia sp. USM3
0.6985781495071676	0.8575661821810964	0.5743002962534274	0.8326110402486528	Eukaryota; Viridiplantae; Streptophyta; Magnoliopsida; Ericales; Theaceae; Camellia; Camellia sinensis
0.4439806534220192	0.7716496367204397	0.49570380134135106	0.776646232348141	Bacteria; ; Actinobacteria; Actinobacteria; Micrococcales; Microbacteriaceae; Microbacterium; Microbacterium sp. BH-3-3-3
0.48476761211687963	0.7843527365087337	0.366042208438649	0.7198577833419966	Bacteria; ; Proteobacteria; Gammaproteobacteria; Pasteurellales; Pasteurellaceae; Rodentibacter; Rodentibacter heylii
0.5083856604616003	0.7978074004316512	0.4408033044485511	0.746807301718264	Bacteria; ; Firmicutes; Bacilli; Bacillales; Planococcaceae; ; Planococcaceae bacterium Storch 2/2-2
0.590441122827572	0.8242012829821435	0.5020416806900267	0.7859601115957597	Bacteria; ; Actinobacteria; Actinobacteria; Frankiales; Frankiaceae; Jatrophihabitans; Jatrophihabitans sp. GAS493
0.6349300510859601	0.8366185254867964	0.4999099545012229	0.7923715525186311	Bacteria; ; Proteobacteria; Gammaproteobacteria; Enterobacterales; Enterobacteriaceae; Lelliottia; Lelliottia jeotgali
0.5355718492596377	0.8032929176682407	0.4632064040603952	0.7622230325346214	Eukaryota; ; Rhodophyta; Florideophyceae; Nemaliales; Nemaliaceae; Nemalion; Nemalion sp. H.1444
0.4960569405699451	0.7920660419464317	0.45093026934554503	0.745897378896485	Bacteria; ; Proteobacteria; Gammaproteobacteria; Vibrionales; Vibrionaceae; Salinivibrio; Salinivibrio kushneri
0.4594927393052185	0.7767784083015309	0.25688405411522075	0.653151633363562	Bacteria; ; Proteobacteria; Alphaproteobacteria; Rhodospirillales; Acetobacteraceae; ; Acetobacteraceae bacterium
0.6777468091258402	0.8520861697348	0.6177060384019959	0.8476537422581215	Bacteria; ; Actinobacteria; Actinobacteria; Streptosporangiales; Streptosporangiaceae; Nonomuraea; Nonomuraea sp. ATCC 55076
0.46035559604230414	0.7774605942148757	0.4091700634229799	0.7249114831530649	Eukaryota; Fungi; Ascomycota; Eurotiomycetes; Eurotiales; Aspergillaceae; Penicillium; Penicillium sp. ShG4C
0.48791829067960907	0.7896844529819336	0.4413104861256398	0.7467608699740623	Eukaryota; Viridiplantae; Streptophyta; Magnoliopsida; Ericales; Theaceae; Camellia; Camellia japonica
0.5652462980366905	0.8142043210744421	0.4712546642165376	0.7764399960099881	Bacteria; ; Proteobacteria; Deltaproteobacteria; Desulfobacterales; Desulfobulbaceae; Desulfobulbus; Desulfobulbus oligotrophicus
0.7972533168870041	0.8985595289126506	0.7785903891726839	0.9231677179348471	Bacteria; ; Actinobacteria; Actinobacteria; Propionibacteriales; Propionibacteriaceae; Tessaracoccus; Tessaracoccus sp. T2.5-30
0.4965493808559581	0.7920840209218675	0.4193853794126226	0.7322795563786633	Viruses; ; Uroviricota; Caudoviricetes; Caudovirales; Herelleviridae; Agatevirus; Bacillus virus Agate
0.2559401278333014	0.7140089135560629	0.23651224706880405	0.6213050138741014	Bacteria; ; Actinobacteria; Actinobacteria; Pseudonocardiales; Pseudonocardiaceae; Amycolatopsis; Amycolatopsis sp. BJA-103
0.8059207907579158	0.9010008619986224	0.7592679605954398	0.9167795940952854	Bacteria; ; Firmicutes; Bacilli; Lactobacillales; Carnobacteriaceae; Marinilactibacillus; Marinilactibacillus sp. 15R
0.749299217094177	0.8781981251404156	0.4679802848768725	0.7839098445670679	Bacteria; ; Firmicutes; Bacilli; Bacillales; Bacillaceae; Virgibacillus; Virgibacillus sp. 6R
0.3005696945723392	0.7201529963034422	0.16434017825933334	0.5871843705057331	Bacteria; ; Tenericutes; ; ; ; ; Tenericutes bacterium MZ-XQ
0.1572524021876768	0.6848687190772349	0.09149545820954907	0.5284930151227422	Bacteria; ; Tenericutes; ; ; ; ; Tenericutes bacterium MO-XQ
0.5096973484292726	0.7960416528383091	0.46522641374517504	0.7540234535718424	Archaea; ; Euryarchaeota; Methanobacteria; Methanobacteriales; Methanobacteriaceae; Methanobacterium; Methanobacterium sp. MZ-A1
0.30575245335677786	0.7302624610467996	0.22561909681156572	0.6071848181993336	Bacteria; ; Firmicutes; Bacilli; Bacillales; Staphylococcaceae; Staphylococcus; Staphylococcus sp. MI 10-1553
0.3836118410144692	0.7575191936966864	0.3322897556974152	0.6770885279111906	Eukaryota; Viridiplantae; Streptophyta; Magnoliopsida; Acorales; Acoraceae; Acorus; Acorus calamus
0.48871755829176816	0.7875145325372286	0.379727935933339	0.7219638596177984	Bacteria; ; Actinobacteria; Actinobacteria; Actinomycetales; Actinomycetaceae; Actinomyces; Actinomyces tangfeifanii
0.5540695376692991	0.8099584218762267	0.4880782749395456	0.7777429923895363	Bacteria; ; Firmicutes; Clostridia; Clostridiales; Lachnospiraceae; Faecalimonas; Faecalimonas umbilicata
0.691162023560473	0.8560957592163911	0.38518296838830535	0.7432187738674687	Bacteria; ; Firmicutes; Tissierellia; Tissierellales; Peptoniphilaceae; Peptoniphilus; Peptoniphilus sp. ING2-D1G
0.10218142608484783	0.671784290602884	0.05002079261640842	0.4350579476135385	Bacteria; ; Proteobacteria; Epsilonproteobacteria; Campylobacterales; Campylobacteraceae; Malaciobacter; Malaciobacter canalis
0.8726647674536342	0.9334722986072321	0.8029838294978946	0.9343602274711438	Bacteria; ; Firmicutes; Clostridia; Clostridiales; Lachnospiraceae; Blautia; Blautia argi
0.37873491145680216	0.7551260820606728	0.32212849744088573	0.659566276752106	Eukaryota; Fungi; Microsporidia; ; ; ; Nematocida; Nematocida ciargi
0.5591861020121563	0.8140155199572316	0.4554793424537004	0.758500967796887	Eukaryota; Fungi; Microsporidia; ; ; ; Nematocida; Nematocida homosporus
0.602788812778413	0.8300512963591263	0.5247051890916676	0.7915185967907177	Eukaryota; Fungi; Microsporidia; ; ; ; Nematocida; Nematocida major
0.47652290982360246	0.7848955393164525	0.4248291318635047	0.7322921116664771	Viruses; ; Uroviricota; Caudoviricetes; Caudovirales; Myoviridae; ; Pseudoalteromonas phage PH357
0.5129007459327234	0.8000467868014238	0.43837885070559685	0.7417974115282051	Viruses; ; Uroviricota; Caudoviricetes; Caudovirales; Myoviridae; Tequatrovirus; Shigella phage SH7
0.5605314912569177	0.8127925235139981	0.4681847682448392	0.7707845564794716	Eukaryota; Viridiplantae; Streptophyta; Magnoliopsida; Poales; Poaceae; Aegilops; Aegilops crassa
0.563895650898152	0.8161679378128714	0.45659679424511446	0.7563477303998698	Viruses; ; Uroviricota; Caudoviricetes; Caudovirales; Siphoviridae; ; Streptococcus phage CHPC926
0.4982398207851344	0.7933202737695408	0.42916933022619724	0.739676087303686	Viruses; ; Uroviricota; Caudoviricetes; Caudovirales; Siphoviridae; ; Streptococcus phage CHPC1151
0.5263395265575969	0.8012426232867377	0.4907975704934581	0.7725569246757117	Viruses; ; Uroviricota; Caudoviricetes; Caudovirales; Siphoviridae; ; Lactococcus phage PLg-TB25
0.4640862563802369	0.7801017899431321	0.33427721329445065	0.6878810119026441	Bacteria; ; Bacteroidetes; Flavobacteriia; Flavobacteriales; Flavobacteriaceae; Gramella; Gramella salexigens
0.21504663883854103	0.7009171020957586	0.19921794708062573	0.56202894280963	Bacteria; ; Proteobacteria; Alphaproteobacteria; Sphingomonadales; Sphingomonadaceae; Sphingopyxis; Sphingopyxis sp. LPB0140
0.5339982345889693	0.8029468407932623	0.4849709427142913	0.7701249416137274	Viruses; ; Uroviricota; Caudoviricetes; Caudovirales; Podoviridae; Rosenblumvirus; Staphylococcus phage SCH111
0.5688695960680971	0.8203008699699882	0.5025432130435844	0.7779204375882526	Viruses; ; Uroviricota; Caudoviricetes; Caudovirales; Myoviridae; Gaprivervirus; Escherichia virus VR25
0.5419882579377203	0.8045735160721558	0.462984084529026	0.7586917810042725	Viruses; ; Uroviricota; Caudoviricetes; Caudovirales; Myoviridae; Gaprivervirus; Escherichia virus VR26
0.3669454025669485	0.7381595548738044	0.25147651172743557	0.6585260488313065	Bacteria; ; Proteobacteria; Gammaproteobacteria; ; ; ; Gammaproteobacteria bacterium
0.5304560672202387	0.8022997393033379	0.4385827280626127	0.7474810594053182	Viruses; ; Uroviricota; Caudoviricetes; Caudovirales; Myoviridae; Mosigvirus; Escherichia virus RB69
0.4465195310901202	0.7760003208628559	0.3940493926895528	0.7102465090209317	Eukaryota; Viridiplantae; Streptophyta; Magnoliopsida; Poales; Poaceae; Aegilops; Aegilops bicornis
0.5505642571773367	0.8134133056552806	0.49000523846447963	0.7724551301264241	Viruses; ; Uroviricota; Caudoviricetes; Caudovirales; Myoviridae; Dhakavirus; Escherichia virus IME08
0.43937976894628344	0.7726256908824778	0.39685660507277465	0.709330252120053	Viruses; ; Uroviricota; Caudoviricetes; Caudovirales; Myoviridae; Dhakavirus; Escherichia virus Bp7
0.5178894813033514	0.7976909640227094	0.45037660297304394	0.7603329580412168	Viruses; ; Uroviricota; Caudoviricetes; Caudovirales; Myoviridae; Tequatrovirus; Escherichia virus Ime09
0.5591355367619089	0.8115370611592838	0.533553319969199	0.8008418036049146	Viruses; ; Uroviricota; Caudoviricetes; Caudovirales; Myoviridae; Tequatrovirus; Escherichia virus E112
0.5574365627819682	0.8108583786637652	0.4812505414093059	0.7748630229813196	Viruses; ; Uroviricota; Caudoviricetes; Caudovirales; Myoviridae; Tequatrovirus; Escherichia virus ECML134
0.6849604501037047	0.859617806285604	0.5893167265793526	0.8313254325064962	Viruses; ; Uroviricota; Caudoviricetes; Caudovirales; Myoviridae; Tequatrovirus; Escherichia virus RB3
0.5418591885408647	0.8066466642240516	0.44901352097505415	0.7603773712024023	Viruses; ; Uroviricota; Caudoviricetes; Caudovirales; Myoviridae; Tequatrovirus; Escherichia virus C40
0.5352094821404223	0.8057783507355066	0.4790908346516054	0.7624271240450582	Viruses; ; Uroviricota; Caudoviricetes; Caudovirales; Myoviridae; Tequatrovirus; Shigella virus Shfl2
0.5013138008572298	0.7941488112798633	0.41514379699951404	0.7287910537066264	Viruses; ; Uroviricota; Caudoviricetes; Caudovirales; Myoviridae; Tequatrovirus; Shigella virus Pss1
0.5657663088688342	0.8153074488811479	0.4763067014872504	0.7719992980859589	Viruses; ; Uroviricota; Caudoviricetes; Caudovirales; Myoviridae; Tequatrovirus; Yersinia virus PST
0.5321072005665601	0.8044159617569553	0.46071037281687255	0.7579484466687221	Eukaryota; Viridiplantae; Streptophyta; Magnoliopsida; Poales; Poaceae; Aegilops; Aegilops comosa
0.5023427662587903	0.7915130242578997	0.42416046637871624	0.7336510005756408	Viruses; ; Uroviricota; Caudoviricetes; Caudovirales; Myoviridae; Tequatrovirus; Yersinia virus D1
0.552593436892221	0.8122237263454637	0.5044613179038353	0.7811178727390887	Viruses; ; Uroviricota; Caudoviricetes; Caudovirales; Myoviridae; Tequatrovirus; Escherichia virus RB14
0.3158829895103676	0.7324655931066546	0.21529395399407683	0.5996160913317723	Bacteria; ; Tenericutes; Mollicutes; Entomoplasmatales; Spiroplasmataceae; Spiroplasma; Spiroplasma sp. NBRC 100390
0.5410970839330723	0.8074282766492006	0.45019036774953125	0.7598761776008838	Bacteria; ; Actinobacteria; Actinobacteria; Micromonosporales; Micromonosporaceae; Micromonospora; Micromonospora terminaliae
0.5502063855600728	0.8078382080532216	0.48779973529465653	0.784862537858255	Bacteria; ; Proteobacteria; Betaproteobacteria; Nitrosomonadales; Thiobacillaceae; Sulfuritortus; Sulfuritortus calidifontis
0.2893152395406564	0.7248866020943339	0.2852020246148537	0.6264589582616501	Bacteria; ; Proteobacteria; Alphaproteobacteria; Sphingomonadales; Sphingomonadaceae; Sphingopyxis; Sphingopyxis sp. FD7
0.45429148421202314	0.7770318500558269	0.40223800253533654	0.7284776959909371	Bacteria; ; Proteobacteria; Alphaproteobacteria; Rhizobiales; Rhizobiaceae; Rhizobium; Rhizobium sp. Y9
0.5454319214853112	0.8064366858753149	0.4851930859332814	0.7732924687829267	Viruses; ; Uroviricota; Caudoviricetes; Caudovirales; Myoviridae; Vequintavirus; Escherichia virus FV3
0.47458534001625446	0.7872447680224808	0.4332581724157253	0.7419422074861347	Bacteria; ; Proteobacteria; Gammaproteobacteria; Enterobacterales; Enterobacteriaceae; Enterobacter; Enterobacter sp. SA187
0.4868854579609875	0.7897588624714184	0.4486372774863887	0.7433611396470838	Archaea; ; Euryarchaeota; Methanomicrobia; Methanosarcinales; ; ; Methanosarcinales archaeon Met12
0.5278658277926502	0.8010333377355254	0.46583841329555165	0.7646687564712197	Eukaryota; Viridiplantae; Streptophyta; Magnoliopsida; Poales; Poaceae; Aegilops; Aegilops longissima
0.5440261601401851	0.8074111814405284	0.465965098111191	0.7660400966052615	Bacteria; ; Cyanobacteria; ; Nostocales; Aphanizomenonaceae; Dolichospermum; Dolichospermum sp. UHCC 0315A
0.553633182253211	0.8088726997616277	0.4941126346915853	0.7758466539434155	Viruses; ; Uroviricota; Caudoviricetes; Caudovirales; Myoviridae; Seunavirus; Salmonella virus SSE121
0.3944569332792534	0.7653191312300992	0.3524569747400438	0.6703969798688356	Viruses; ; Uroviricota; Caudoviricetes; Caudovirales; Myoviridae; Seunavirus; Cronobacter virus GAP31
0.40929863438080366	0.7627955053555496	0.3801466065327057	0.7039875155570695	Viruses; ; Uroviricota; Caudoviricetes; Caudovirales; Myoviridae; Certrevirus; Cronobacter virus CR8
0.4690071882088842	0.7826314078906262	0.4150542223540446	0.7204348237824025	Viruses; ; Uroviricota; Caudoviricetes; Caudovirales; Myoviridae; Certrevirus; Cronobacter virus CR9
0.4165110121436342	0.7668555155403846	0.3505546152457374	0.6819689878639422	Bacteria; ; Actinobacteria; Actinobacteria; Streptomycetales; Streptomycetaceae; Streptomyces; Streptomyces sp. DUT11
0.25946425028364223	0.7163528081154413	0.19822419250434398	0.5806483298909255	Bacteria; ; Proteobacteria; Alphaproteobacteria; Rhodobacterales; Rhodobacteraceae; Thioclava; Thioclava nitratireducens
0.5522148763029496	0.8079486457919052	0.44857140011071744	0.7608484216709004	Bacteria; ; Proteobacteria; Oligoflexia; Silvanigrellales; Silvanigrellaceae; Silvanigrella; Silvanigrella aquatica
0.6090905988944079	0.8291637725958869	0.5266447773280057	0.7965235078866713	Bacteria; ; Proteobacteria; Gammaproteobacteria; Enterobacterales; Enterobacteriaceae; Enterobacter; Enterobacter cloacae complex sp. ECNIH7
0.4862480147129131	0.7881637731189907	0.4235925079861147	0.7348549877871448	Viruses; ; Uroviricota; Caudoviricetes; Caudovirales; Podoviridae; ; Vibrio phage JSF3
0.606242044403728	0.8310997266507567	0.5485330805462235	0.8077213341365125	Eukaryota; Viridiplantae; Streptophyta; Magnoliopsida; Poales; Poaceae; Aegilops; Aegilops searsii
0.533532182279384	0.806249128376764	0.4535784671166482	0.7574059053036257	Viruses; ; Uroviricota; Caudoviricetes; Caudovirales; Siphoviridae; ; Streptococcus phage IPP16
0.3402699219531017	0.7447033357044095	0.28460737967244	0.6365301951916444	Viruses; ; Uroviricota; Caudoviricetes; Caudovirales; Siphoviridae; ; Streptococcus phage IPP23
0.5342943668914787	0.8039500802623061	0.4714179137498193	0.7636609212553838	Viruses; ; Uroviricota; Caudoviricetes; Caudovirales; Siphoviridae; ; Streptococcus phage IPP25
0.5109975920891018	0.7996661097453841	0.4291506281224887	0.7408124264104222	Viruses; ; Uroviricota; Caudoviricetes; Caudovirales; Siphoviridae; ; Streptococcus phage IPP26
0.5327325577986494	0.805485279592898	0.46959322322987923	0.7617206954221625	Viruses; ; Uroviricota; Caudoviricetes; Caudovirales; Siphoviridae; ; Streptococcus phage IPP27
0.5292386883787961	0.8029111126495792	0.4762801014379156	0.7647780640258279	Viruses; ; Uroviricota; Caudoviricetes; Caudovirales; Siphoviridae; ; Streptococcus phage IPP50
0.6503908848361719	0.8457362830345369	0.5530009103691024	0.8161931719481208	Bacteria; ; Proteobacteria; Oligoflexia; Bdellovibrionales; Bdellovibrionaceae; Bdellovibrio; Bdellovibrio sp. qaytius
0.5716005150791624	0.8163686735067432	0.48609443392340707	0.7774880903959144	Bacteria; ; Actinobacteria; Actinobacteria; Micrococcales; Microbacteriaceae; Microbacterium; Microbacterium sp. 1.5R
0.596925410812093	0.8257174463778527	0.5278553893711678	0.7983302245775709	Bacteria; ; Cyanobacteria; ; Synechococcales; Synechococcaceae; Synechococcus; Synechococcus sp. SynAce01
0.08489654939616716	0.6703264438272549	0.04973912308637615	0.41161330306003935	Bacteria; ; Proteobacteria; Gammaproteobacteria; Alteromonadales; Alteromonadaceae; Alteromonas; Alteromonas sp. Mex14
0.4865108182901249	0.7821176602976185	0.43430008223930633	0.7720108193949056	Bacteria; ; Proteobacteria; Gammaproteobacteria; Pseudomonadales; Pseudomonadaceae; Pseudomonas; Pseudomonas putida
0.42087288654298904	0.7675346487888042	0.38473382176755694	0.698610015989055	Eukaryota; Viridiplantae; Streptophyta; Magnoliopsida; Poales; Poaceae; Aegilops; Aegilops umbellulata
0.20230338364842987	0.6993660778313643	0.12015948139927032	0.5319819014228435	Bacteria; ; Proteobacteria; Gammaproteobacteria; Alteromonadales; Alteromonadaceae; Alteromonas; Alteromonas sp. RW2A1
0.17183721281278366	0.687523586921808	0.09125876816765942	0.5346051212153865	Bacteria; ; Proteobacteria; Betaproteobacteria; Rhodocyclales; Azonexaceae; Dechloromonas; Dechloromonas sp.
0.41666311929579186	0.7613359111467287	0.49273706390902977	0.7789682102159533	Bacteria; ; Proteobacteria; Gammaproteobacteria; Oceanospirillales; Alcanivoracaceae; Ketobacter; Ketobacter alkanivorans
0.7991440258843345	0.8947862434500968	0.7603372082564661	0.9164736137034524	Bacteria; ; Firmicutes; Bacilli; Lactobacillales; Streptococcaceae; Streptococcus; Streptococcus ruminantium
0.5505413565945588	0.8081224631724075	0.4989481117993069	0.7888357324837247	Bacteria; ; Proteobacteria; Alphaproteobacteria; Rhodobacterales; Rhodobacteraceae; Sulfitobacter; Sulfitobacter sp. AM1-D1
0.5092585803738586	0.7962435857122893	0.4180568124022557	0.7344179972769115	Viruses; ; Uroviricota; Caudoviricetes; Caudovirales; Siphoviridae; Helsingorvirus; Cellulophaga virus Cba171
0.4914451938118864	0.7897124168445728	0.40589851367163543	0.7267477361242073	Viruses; ; Uroviricota; Caudoviricetes; Caudovirales; Podoviridae; Lightbulbvirus; Cellulophaga virus Cba41
0.48271875708927764	0.780927532184139	0.34036921260120395	0.7074722496265572	Bacteria; ; Bacteroidetes; Bacteroidia; Bacteroidales; Muribaculaceae; Muribaculum; uncultured Muribaculum sp.
0.5597940404337169	0.8147579838742444	0.48470830398854	0.7740088064923019	Viruses; ; Uroviricota; Caudoviricetes; Caudovirales; Siphoviridae; Cbastvirus; Cellulophaga virus ST
0.5990317358749777	0.8249815777741446	0.5929265245599844	0.8360188910647322	Bacteria; ; Proteobacteria; Gammaproteobacteria; Vibrionales; Vibrionaceae; Vibrio; Vibrio spartinae
0.4314410409582016	0.7720995380000876	0.3933625527113172	0.7109377971009601	Eukaryota; Viridiplantae; Streptophyta; Magnoliopsida; Poales; Poaceae; Aegilops; Aegilops columnaris
0.11856778229089242	0.6745533399620409	0.08973340251131524	0.5160189000917491	Eukaryota; Viridiplantae; Streptophyta; Magnoliopsida; Poales; Poaceae; Cynodon; Cynodon dactylon x Cynodon transvaalensis
0.5404677398366242	0.807164912304165	0.46098331116684943	0.7624679449670151	Bacteria; ; Proteobacteria; Gammaproteobacteria; Aeromonadales; Aeromonadaceae; Aeromonas; Aeromonas sp. ASNIH7
0.5062767328215545	0.7944509088415987	0.45592158905591046	0.75662161936547	Bacteria; ; Proteobacteria; Gammaproteobacteria; Enterobacterales; Enterobacteriaceae; ; Enterobacteriaceae bacterium ENNIH2
0.5395982294345248	0.8079525848665913	0.4886901972124189	0.7704503777959314	Bacteria; ; Proteobacteria; Gammaproteobacteria; Enterobacterales; Enterobacteriaceae; Leclercia; Leclercia sp. LSNIH1
0.3529515230757237	0.7451837789833096	0.2975060853250287	0.6448511112878993	Bacteria; ; Proteobacteria; Gammaproteobacteria; Enterobacterales; Enterobacteriaceae; Leclercia; Leclercia sp. LSNIH3
0.6396600325202911	0.8399141011720582	0.5585635208811727	0.8188364516676884	Bacteria; ; Proteobacteria; Gammaproteobacteria; Enterobacterales; Enterobacteriaceae; ; Enterobacteriaceae bacterium ENNIH3
0.1752927365289721	0.6916965031353243	0.15211324494870657	0.5036511880157383	Bacteria; ; Proteobacteria; Betaproteobacteria; Burkholderiales; Comamonadaceae; Delftia; Delftia sp. HK171
0.6320607101110018	0.8354994468782382	0.5354300208284056	0.8061393108003253	Bacteria; ; Actinobacteria; Actinobacteria; Corynebacteriales; Mycobacteriaceae; Mycobacterium; Mycobacterium sp. WY10
0.5141495423034393	0.7962700304783584	0.45086345930297567	0.7578784979820816	Viruses; ; Uroviricota; Caudoviricetes; Caudovirales; Podoviridae; Gamaleyavirus; Shigella virus Sb1
0.650768973585583	0.8470987788051927	0.5701402879026573	0.8215249460982084	Bacteria; ; Proteobacteria; Alphaproteobacteria; Rhodobacterales; Rhodobacteraceae; Marivivens; Marivivens sp. JLT3646
0.11263117115482071	0.6728098728978118	0.09617632598010112	0.4391519654913519	Eukaryota; Viridiplantae; Streptophyta; Magnoliopsida; Poales; Poaceae; Aegilops; Aegilops markgrafii
0.5407279498960957	0.8064754537283502	0.4949209366932484	0.7772923552999713	Viruses; ; Uroviricota; Caudoviricetes; Caudovirales; Drexlerviridae; Rogunavirus; Escherichia virus KP26
0.3725706108812063	0.7516914528379799	0.3266224009214504	0.6649449448212456	Viruses; ; Uroviricota; Caudoviricetes; Caudovirales; Herelleviridae; Nitunavirus; Bacillus virus NIT1
0.4952562324314438	0.7942324093084016	0.4421294290295452	0.7396728575417206	Viruses; ; Uroviricota; Caudoviricetes; Caudovirales; Herelleviridae; Nitunavirus; Bacillus virus SPG24
0.5503024545170312	0.8080092412674554	0.4397616145514044	0.7579247358035908	Bacteria; ; Proteobacteria; Zetaproteobacteria; Mariprofundales; Mariprofundaceae; Mariprofundus; Mariprofundus aestuarium
0.5985121711707961	0.826096542289872	0.5721521522665952	0.824444307976587	Bacteria; ; Proteobacteria; Zetaproteobacteria; Mariprofundales; Mariprofundaceae; Mariprofundus; Mariprofundus ferrinatatus
0.5087436642987846	0.7962251514207943	0.4839985775077213	0.765277337198693	Viruses; ; Uroviricota; Caudoviricetes; Caudovirales; Siphoviridae; Homburgvirus; Listeria virus P70
0.6205774743685498	0.8376101350178512	0.5917065401409789	0.8303955473344576	Bacteria; ; Firmicutes; Bacilli; Bacillales; Bacillaceae; Geobacillus; Geobacillus genomosp. 3
0.1822101413999551	0.6947077252955247	0.1094884790536503	0.5067068303330383	Bacteria; ; Proteobacteria; Alphaproteobacteria; Sphingomonadales; Sphingomonadaceae; Tardibacter; Tardibacter chloracetimidivorans
0.5260117522339693	0.8026214005991301	0.452901810902271	0.7501820216569302	Viruses; ; Uroviricota; Caudoviricetes; Caudovirales; Myoviridae; Tulanevirus; Aeromonas virus AS4
0.5309593400790238	0.806554549705648	0.47656635485230053	0.7588726625184206	Viruses; ; Uroviricota; Caudoviricetes; Caudovirales; Myoviridae; Tulanevirus; Aeromonas virus Aes12
0.7627197063848398	0.8768430944562534	0.7860501690560638	0.925499860663146	Eukaryota; Viridiplantae; Streptophyta; Magnoliopsida; Poales; Poaceae; Avena; Avena nuda
0.4459846717764344	0.7712684620125223	0.39729611135678083	0.7262504497879358	Viruses; ; Uroviricota; Caudoviricetes; Caudovirales; Siphoviridae; Septimatrevirus; Pseudomonas virus 73
0.4564532633699577	0.7775878676175081	0.4236890415657171	0.7269733941728218	Viruses; ; Uroviricota; Caudoviricetes; Caudovirales; Siphoviridae; Septimatrevirus; Pseudomonas virus Kakheti25
0.502859967253358	0.7915841210693165	0.408392276563709	0.7348290464638535	Viruses; ; Uroviricota; Caudoviricetes; Caudovirales; Siphoviridae; Septimatrevirus; Pseudomonas virus Ab26
0.5683025880245445	0.8158622116363919	0.5285314463130077	0.7859752964406065	Viruses; ; Uroviricota; Caudoviricetes; Caudovirales; Siphoviridae; Seuratvirus; Escherichia virus Cajan
0.634211952018038	0.8377774236136066	0.5422709798726364	0.8097954673120243	Viruses; ; Uroviricota; Caudoviricetes; Caudovirales; Siphoviridae; Seuratvirus; Escherichia virus Seurat
0.4989253257753974	0.7911646677696178	0.4331325054703764	0.7399895370175427	Viruses; ; Uroviricota; Caudoviricetes; Caudovirales; Myoviridae; Tegunavirus; Yersinia virus R1RT
0.4878516055632644	0.7879872628961383	0.39750980125978724	0.7248245999253214	Viruses; ; Uroviricota; Caudoviricetes; Caudovirales; Siphoviridae; Slashvirus; Bacillus virus Slash
0.4134339874552512	0.7641419527241934	0.3593345574939161	0.6875237850142731	Viruses; ; Uroviricota; Caudoviricetes; Caudovirales; Siphoviridae; Slashvirus; Bacillus virus Stills
0.5309709790068771	0.8045134225398365	0.46657100716723016	0.7626613533913732	Viruses; ; Uroviricota; Caudoviricetes; Caudovirales; Myoviridae; Vhmlvirus; Vibrio virus VHML
0.3627827143996492	0.7476615962423482	0.32205710061450565	0.6542848712939752	Viruses; ; Uroviricota; Caudoviricetes; Caudovirales; Myoviridae; Vhmlvirus; Vibrio virus VP585
0.24821307898992376	0.6847630210377149	0.13759016921390746	0.5880864845954944	Eukaryota; Viridiplantae; Streptophyta; Magnoliopsida; Poales; Poaceae; Avena; Avena sativa
0.22112741032857983	0.6965238662095472	0.11487799177349138	0.5560960116960693	Bacteria; ; Proteobacteria; Gammaproteobacteria; Enterobacterales; Erwiniaceae; Erwinia; Candidatus Erwinia haradaeae
0.5868566422751993	0.8239736770129562	0.49164381524670886	0.7774617515439893	Bacteria; ; Proteobacteria; Alphaproteobacteria; Sphingomonadales; Sphingomonadaceae; Sphingorhabdus; Sphingorhabdus sp. Alg231-15
0.5193183000283534	0.7984019335435324	0.45544704198620795	0.7524615499270759	Bacteria; ; Proteobacteria; Alphaproteobacteria; Sphingomonadales; Erythrobacteraceae; Erythrobacter; Erythrobacter sp. Alg231-14
0.6578168319837885	0.8480493885105469	0.5346051915350911	0.8019656348316253	Bacteria; ; Proteobacteria; Alphaproteobacteria; Rhizobiales; Rhodobiaceae; Anderseniella; Anderseniella sp. Alg231-50
0.6228702446456107	0.8338862659690499	0.5470624451489966	0.8099941950972172	Viruses; ; Uroviricota; Caudoviricetes; Caudovirales; Siphoviridae; Sextaecvirus; Staphylococcus virus Sextaec
0.21118659653722655	0.7021918077198424	0.17821385378965043	0.5229596695277652	Viruses; ; Uroviricota; Caudoviricetes; Caudovirales; Siphoviridae; Sextaecvirus; Staphylococcus virus SEP9
0.3563789129821065	0.7484080449415553	0.30103430502980966	0.6355085587608054	Viruses; ; Uroviricota; Caudoviricetes; Caudovirales; Podoviridae; Enhodamvirus; Vibrio virus VC8
0.31079689262520277	0.7332420488447886	0.25788716302792314	0.6154490784536516	Bacteria; ; Firmicutes; Clostridia; Clostridiales; Clostridiaceae; Clostridium; Clostridium sp. anHT01
0.48129494354707214	0.788265990721762	0.4097044261793768	0.7311439252417571	Viruses; ; Uroviricota; Caudoviricetes; Caudovirales; Myoviridae; Ripduovirus; Ralstonia phage RP31
0.553486002424887	0.8121055053366986	0.46312546957040196	0.757753426281336	Eukaryota; ; Bacillariophyta; Coscinodiscophyceae; Rhizosoleniales; Rhizosoleniaceae; Proboscia; Proboscia sp.
0.41076037489435935	0.7673066527357499	0.26274232755251103	0.6747304305983123	Eukaryota; Viridiplantae; Streptophyta; Magnoliopsida; Poales; Poaceae; Avena; Avena fatua
0.6049521841453224	0.8255314721249386	0.5099613437526906	0.7942810034968005	Eukaryota; Fungi; Microsporidia; ; ; ; Pancytospora; Pancytospora philotis
0.23050603457362295	0.7079580388330786	0.21119983963786368	0.5632199618412611	Bacteria; ; Firmicutes; Erysipelotrichia; Erysipelotrichales; Erysipelotrichaceae; Massilimicrobiota; uncultured Massilimicrobiota sp.
0.4491732755949844	0.7762001374354173	0.41738809097542223	0.7310990033743364	Bacteria; ; Cyanobacteria; ; Synechococcales; Prochloraceae; Prochlorococcus; Prochlorococcus sp. RS50
0.3058625484900606	0.7282212896572134	0.2648355049958716	0.6167290674459868	Bacteria; ; Cyanobacteria; ; Synechococcales; Prochloraceae; Prochlorococcus; Prochlorococcus sp. RS01
0.5449782097660986	0.8074435561667859	0.47023509621340126	0.7667029432103013	Bacteria; ; Cyanobacteria; ; Synechococcales; Prochloraceae; Prochlorococcus; Prochlorococcus sp. RS04
0.34837930852561694	0.744034131801377	0.3167801120939273	0.6436633726068592	Viruses; ; Uroviricota; Caudoviricetes; Caudovirales; Herelleviridae; Kayvirus; Staphylococcus virus JD7
0.24072550327875336	0.7113362465703078	0.1978452687010628	0.5597774395873768	Viruses; ; Uroviricota; Caudoviricetes; Caudovirales; Herelleviridae; Kayvirus; Staphylococcus virus SA12
0.34196287120244734	0.7393215146161841	0.3144745402663111	0.6589380790476722	Viruses; ; Uroviricota; Caudoviricetes; Caudovirales; Herelleviridae; Kayvirus; Staphylococcus virus P108
0.20579589121710548	0.7026118288985769	0.19404318096876652	0.5371624592479441	Viruses; ; Uroviricota; Caudoviricetes; Caudovirales; Herelleviridae; Kayvirus; Staphylococcus virus G15
0.2616408485781306	0.7166209090847887	0.2416535264841984	0.5875061419903128	Viruses; ; Uroviricota; Caudoviricetes; Caudovirales; Herelleviridae; Kayvirus; Staphylococcus virus MCE2014
0.8156986083693446	0.8993645847814257	0.77606509442293	0.9210636775524044	Eukaryota; Viridiplantae; Streptophyta; Magnoliopsida; Poales; Poaceae; Avena; Avena longiglumis
0.5251210835467971	0.8017872031813464	0.46516292126781733	0.759517090278579	Viruses; ; Uroviricota; Caudoviricetes; Caudovirales; Herelleviridae; Kayvirus; Staphylococcus virus S253
0.699106321213123	0.8645216403343681	0.4763524730221224	0.7798949763535411	Bacteria; ; Firmicutes; Bacilli; Bacillales; Bacillaceae; Bacillus; Bacillus haynesii
0.36440580059461697	0.7492430898944115	0.3231346615160643	0.6553135057079292	Eukaryota; Fungi; Basidiomycota; Cystobasidiomycetes; Cystobasidiales; Cystobasidiaceae; Cystobasidium; Cystobasidium sp.
0.11956149726349426	0.6790955069986064	0.06957160955588602	0.4508651761530438	Bacteria; ; Proteobacteria; Alphaproteobacteria; Pelagibacterales; ; Candidatus Fonsibacter; Candidatus Fonsibacter ubiquis
0.4890401533227288	0.7856053841126357	0.44976231480604584	0.7558013957212093	Bacteria; ; Actinobacteria; Actinobacteria; Corynebacteriales; Nocardiaceae; Rhodococcus; Rhodococcus sp. M8
0.5068436567528963	0.7974707352639048	0.4306339163165135	0.7416605942153746	Bacteria; ; Actinobacteria; Actinobacteria; Propionibacteriales; Nocardioidaceae; Kribbella; Kribbella deserti
0.5365705542134234	0.8079308750614216	0.4688977334157261	0.7610817473721067	Bacteria; ; Actinobacteria; Actinobacteria; Micrococcales; Microbacteriaceae; Cryobacterium; Cryobacterium sp.
0.3904070808574682	0.7473529534560873	0.24325339860768025	0.6417271436877355	Bacteria; ; Proteobacteria; Betaproteobacteria; Burkholderiales; Burkholderiaceae; Paraburkholderia; Paraburkholderia sp. SOS3
0.2904258650740214	0.7267506012472319	0.27442560321640513	0.6145701356017097	Bacteria; ; Proteobacteria; Betaproteobacteria; Burkholderiales; Burkholderiaceae; Paraburkholderia; Paraburkholderia sp.
0.33468312075022066	0.7332944352381504	0.23357973889352213	0.6378261267145738	Bacteria; ; Proteobacteria; Betaproteobacteria; Burkholderiales; Comamonadaceae; Acidovorax; Acidovorax monticola
0.7903130655911725	0.8879190725284922	0.6756977400663442	0.8803688095653691	Eukaryota; Viridiplantae; Streptophyta; Magnoliopsida; Poales; Poaceae; Coix; Coix lacryma-jobi
0.08972366534641547	0.6679370819487537	0.053964442630732565	0.457162672779249	Viruses; ; Uroviricota; Caudoviricetes; Caudovirales; Siphoviridae; ; Pasteurella phage PMP-GADVASU-IND
0.3223374406129593	0.7342114673263141	0.2787638348047008	0.6258929303568097	Viruses; ; Uroviricota; Caudoviricetes; Caudovirales; Siphoviridae; ; Corynebacterium phage phi16
0.1618661521640531	0.6836095043795575	0.07172312426718269	0.48938013146389	Bacteria; ; Proteobacteria; Gammaproteobacteria; Vibrionales; Vibrionaceae; Enterovibrio; Candidatus Enterovibrio luxaltus
0.46894963388309086	0.7819519032663678	0.41401950121007086	0.7310602316849251	Viruses; ; Uroviricota; Caudoviricetes; Caudovirales; Siphoviridae; Maenadvirus; Lactobacillus phage P2
0.5030124441411525	0.7960881409261374	0.474429998151364	0.762162461576193	Eukaryota; Fungi; Basidiomycota; Microbotryomycetes; Sporidiobolales; Sporidiobolaceae; Sporobolomyces; Sporobolomyces sp.
0.5273734027702154	0.8029886451457231	0.4665068803964729	0.7584239745119115	Eukaryota; ; Imbricatea; ; Euglyphida; Paulinellidae; Paulinella; Paulinella micropora
0.5306390943437125	0.7995334757173351	0.5012303549960779	0.7798778413204261	Bacteria; ; Cyanobacteria; ; Oscillatoriales; Microcoleaceae; Arthrospira; Arthrospira sp. SRM16
0.5403078143244833	0.8071803000709354	0.484928402301194	0.7722263094500507	Bacteria; ; Proteobacteria; Gammaproteobacteria; Enterobacterales; Pectobacteriaceae; Sodalis; Sodalis endosymbiont of Henestaris halophilus
0.2117706178103411	0.7021845143557613	0.19832068176998438	0.5419210795855877	Bacteria; ; Actinobacteria; Actinobacteria; Streptomycetales; Streptomycetaceae; Streptomyces; Streptomyces solisilvae
0.5556898668843879	0.812631538761227	0.5180347729128059	0.7848274439901358	Eukaryota; Viridiplantae; Streptophyta; Magnoliopsida; Poales; Poaceae; Bambusa; Bambusa odashimae
0.7027003099356932	0.8620381799105781	0.6270594344800962	0.8534435798446707	Eukaryota; Viridiplantae; Streptophyta; Magnoliopsida; Poales; Poaceae; Dactylis; Dactylis glomerata
0.5099858059004491	0.7956101479791231	0.43406243784662724	0.7436153155907294	Eukaryota; Fungi; Ascomycota; Sordariomycetes; Glomerellales; Plectosphaerellaceae; Plectosphaerella; Plectosphaerella sp.
0.3540755865776888	0.7460609748693229	0.29177804200701823	0.6405784811535713	Viruses; ; Uroviricota; Caudoviricetes; Caudovirales; Siphoviridae; ; Staphylococcus phage HOB 14.1.R1
0.7610423844830675	0.8783679243220474	0.5166614953216678	0.8049218314532341	Bacteria; ; Firmicutes; Negativicutes; Selenomonadales; Sporomusaceae; Methylomusa; Methylomusa anaerophila
0.4508951888254096	0.7729947199285863	0.3411156243183546	0.6900639453201944	Bacteria; ; Planctomycetes; ; ; ; ; Planctomycetes bacterium K22_7
0.5971357148451832	0.8253177460230416	0.5243759371903444	0.7974018171058002	Bacteria; ; Planctomycetes; ; ; ; ; Planctomycetes bacterium FF011L
0.5781337715163669	0.8196296258100444	0.4609640831483205	0.7654351353771894	Bacteria; ; Planctomycetes; ; ; ; ; Planctomycetes bacterium K23_9
0.5225896267028952	0.797701080043266	0.5005519817138967	0.7843122175036753	Bacteria; ; Planctomycetes; ; ; ; ; Planctomycetes bacterium HG15A2
0.5859504060680741	0.8196041966596058	0.4935133714907596	0.7809368292520377	Bacteria; ; Planctomycetes; ; ; ; ; Planctomycetes bacterium EC9
0.4322022517441181	0.7648213517793575	0.5013959147397704	0.78628967670418	Bacteria; ; Proteobacteria; Gammaproteobacteria; Pseudomonadales; Pseudomonadaceae; Pseudomonas; Pseudomonas sp. CC6-YY-74
0.6500040992361206	0.8429519544598826	0.405822648623476	0.7553066208071402	Bacteria; ; Firmicutes; Bacilli; Bacillales; Planococcaceae; Sporosarcina; Sporosarcina sp. P37
0.41655136030540757	0.7677690513112014	0.382545817127927	0.7008134946748928	Eukaryota; Viridiplantae; Streptophyta; Magnoliopsida; Poales; Poaceae; Eleusine; Eleusine coracana
0.5796516218281348	0.8198013690222073	0.5083756335431776	0.7901583918613171	Bacteria; ; Proteobacteria; Gammaproteobacteria; Alteromonadales; Shewanellaceae; Shewanella; Shewanella sp. FDAARGOS_354
0.6320031035693667	0.8378453909320185	0.5455049023308137	0.8123074983427055	Bacteria; ; Candidatus Omnitrophica; ; ; ; Candidatus Vampirococcus; Candidatus Vampirococcus archaeovorus
0.3755980402262401	0.7499174652820969	0.16746642417895138	0.6071696296022702	Bacteria; ; Firmicutes; Bacilli; Bacillales; Planococcaceae; Sporosarcina; Sporosarcina sp. P33
0.36189843537032096	0.7455103106389847	0.2475073264245357	0.6354702104311026	Bacteria; ; Proteobacteria; Gammaproteobacteria; Pseudomonadales; Pseudomonadaceae; Pseudomonas; Pseudomonas sp. S-6-2
0.2902566787905906	0.7252687930366714	0.25363181107354515	0.6080497041236123	Archaea; ; Euryarchaeota; Halobacteria; Halobacteriales; Haloarculaceae; Haloarcula; Haloarcula taiwanensis
0.4669253894519734	0.7832233934339996	0.398131036888616	0.7107835374891486	Archaea; ; Euryarchaeota; Halobacteria; Halobacteriales; Haloarculaceae; Halorientalis; Halorientalis sp. IM1011
0.44808853323735526	0.7755837780133614	0.3220492871948797	0.690454653995816	Bacteria; ; Bacteroidetes; Flavobacteriia; Flavobacteriales; Weeksellaceae; Chryseobacterium; Chryseobacterium sp. JV274
0.12994905777535548	0.68101027203287	0.07636051800982896	0.44437918602972093	Viruses; Bamfordvirae; Nucleocytoviricota; Megaviricetes; Imitervirales; Mimiviridae; Mimivirus; Mimivirus U306
0.5766410356020306	0.8186383469479906	0.4889611026555146	0.7813231432734523	Viruses; ; Uroviricota; Caudoviricetes; Caudovirales; Myoviridae; Tequatrovirus; Escherichia phage YUEEL01
0.11393913877413853	0.6761203809469323	0.06526113884576362	0.4256785357274974	Bacteria; ; Bacteroidetes; Sphingobacteriia; Sphingobacteriales; Sphingobacteriaceae; Sphingobacterium; Sphingobacterium sp. B29
0.5609409813638948	0.81493439245485	0.5088202086837685	0.7812804865701265	Bacteria; ; Proteobacteria; Betaproteobacteria; Burkholderiales; Burkholderiaceae; Ralstonia; Ralstonia solanacearum
0.24821307898992376	0.6847630210377149	0.24188540905216369	0.661923101626815	Eukaryota; Viridiplantae; Streptophyta; Magnoliopsida; Poales; Poaceae; Hordeum; Hordeum vulgare
0.49148906485549276	0.7922495231976314	0.41247658458893455	0.7236251125161911	Eukaryota; Viridiplantae; Streptophyta; Magnoliopsida; Poales; Poaceae; Chusquea; Chusquea sp. Ferreira 2065
0.6516867856640189	0.843078289304972	0.5741077784117173	0.8271412566723357	Bacteria; ; Actinobacteria; Actinobacteria; Micrococcales; Micrococcaceae; Glutamicibacter; Glutamicibacter halophytocola
0.43393119962242366	0.7734239392735648	0.3913144374268177	0.7175311911691395	Bacteria; ; Proteobacteria; Alphaproteobacteria; Rhizobiales; Bartonellaceae; Bartonella; Bartonella sp. WD16.2
0.5142057970953209	0.8003035029433586	0.4242898686973388	0.7354639758992956	Bacteria; ; Proteobacteria; Alphaproteobacteria; Rhizobiales; Bartonellaceae; Bartonella; Bartonella sp. CDC_skunk
0.5396561840618872	0.8097427441089624	0.4761441044357038	0.7646484950660548	Bacteria; ; Proteobacteria; Alphaproteobacteria; Rhizobiales; Bartonellaceae; Bartonella; Bartonella sp. JB15
0.5496771051061505	0.8104836237154079	0.5134184282863334	0.7856921740172462	Bacteria; ; Proteobacteria; Alphaproteobacteria; Rhizobiales; Bartonellaceae; Bartonella; Bartonella sp. 11B
0.5006222764791176	0.7942295760976842	0.46599260921256197	0.7597917735006736	Bacteria; ; Proteobacteria; Alphaproteobacteria; Rhizobiales; Bartonellaceae; Bartonella; Bartonella sp. 114
0.35940357807944184	0.7473266002254608	0.34143705066131314	0.6581533290759516	Bacteria; ; Proteobacteria; Alphaproteobacteria; Rhizobiales; Bartonellaceae; Bartonella; Bartonella sp. A1379B
0.5157201597417419	0.7998329413697407	0.4613681665903294	0.7566802782376728	Bacteria; ; Proteobacteria; Alphaproteobacteria; Rhizobiales; Bartonellaceae; Bartonella; Bartonella sp. Coyote22sub2
0.55552459707087265	0.814000630309332	0.4929111278786642	0.7757125723686558	Bacteria; ; Cyanobacteria; ; Synechococcales; Merismopediaceae; Synechocystis; Synechocystis sp. CACIAM 05
0.6353910793849474	0.8328068644059056	0.6426412545252901	0.8637592494544896	Eukaryota; Viridiplantae; Streptophyta; Magnoliopsida; Poales; Poaceae; Hordeum; Hordeum bogdanii
0.06931458008847155	0.6618828051622734	0.026001583071630748	0.4017865185489853	Bacteria; ; Proteobacteria; Epsilonproteobacteria; Campylobacterales; Campylobacteraceae; Aliarcobacter; [Arcobacter] porcinus
0.34995147645621044	0.7404721747735933	0.23907463476823884	0.6580096071878283	Bacteria; ; Actinobacteria; Actinobacteria; Micrococcales; Microbacteriaceae; Leucobacter; Leucobacter muris
0.5230808565396085	0.8009712552944287	0.45172402582647897	0.745351794813497	Bacteria; ; Proteobacteria; Epsilonproteobacteria; Campylobacterales; Campylobacteraceae; ; Arcobacter sp. CECT 8985
0.382066044167687	0.7557026345884769	0.325785964958058	0.666027669221665	Bacteria; ; Proteobacteria; Gammaproteobacteria; Pseudomonadales; Moraxellaceae; Moraxella; Moraxella sp. MSG47-C17
0.11189570010027021	0.675454751721234	0.052301055600217514	0.4604591230572227	Bacteria; ; Planctomycetes; Phycisphaerae; Sedimentisphaerales; Anaerohalosphaeraceae; Anaerohalosphaera; Anaerohalosphaera lusitana
0.5038550398044391	0.793092904257468	0.4558262439446024	0.7576112566402311	Bacteria; ; Thermodesulfobacteria; Thermodesulfobacteria; Thermodesulfobacteriales; Thermodesulfobacteriaceae; Thermosulfuriphilus; Thermosulfuriphilus ammonigenes
0.12491783558796613	0.6777492463175391	0.08659887875598829	0.46584065354948734	Bacteria; ; Actinobacteria; Actinobacteria; Corynebacteriales; Mycobacteriaceae; Mycobacterium; Mycobacterium sp. MS1601
0.152556536819741	0.6864993527813879	0.10636051862036809	0.5034843385875256	Bacteria; ; Bacteroidetes; Flavobacteriia; Flavobacteriales; Flavobacteriaceae; Winogradskyella; Winogradskyella sp. J14-2
0.35313297176135355	0.7419639934630103	0.24463573242380657	0.6403771547975325	Bacteria; ; Bacteroidetes; Flavobacteriia; Flavobacteriales; Flavobacteriaceae; Seonamhaeicola; Seonamhaeicola sp. S2-3
0.3337366617503675	0.7386123746327892	0.26855905496480303	0.6222318294295024	Bacteria; ; Bacteroidetes; Chitinophagia; Chitinophagales; Chitinophagaceae; Chitinophaga; [Flexibacter] sp. ATCC 35208
0.28114741482117633	0.7225591246041839	0.22342942958566933	0.6003377628346982	Eukaryota; Viridiplantae; Streptophyta; Magnoliopsida; Poales; Poaceae; Hordeum; Hordeum bulbosum
0.6134071409886237	0.8315245005761323	0.5119590730130295	0.791421602265299	Bacteria; ; Nitrospirae; Nitrospira; Nitrospirales; Nitrospiraceae; Nitrospira; Nitrospira sp. KM1
0.5444598890317816	0.8070404607842875	0.46998930367663205	0.7592965685863154	Archaea; ; Euryarchaeota; Methanopyri; Methanopyrales; Methanopyraceae; Methanopyrus; Methanopyrus sp. KOL6
0.444134583775393	0.7768305246738135	0.37768094022834936	0.698616673534631	Bacteria; ; Firmicutes; Bacilli; Bacillales; Bacillaceae; Bacillus; Bacillus sp. MER
0.36877401602842214	0.751857265600265	0.34600800384611985	0.6696402276582715	Bacteria; ; Proteobacteria; Gammaproteobacteria; Pasteurellales; Pasteurellaceae; ; Pasteurellaceae bacterium
0.4981309500599092	0.7891262778015248	0.5754297379962882	0.823534286759354	Bacteria; ; Actinobacteria; Actinobacteria; Micrococcales; Microbacteriaceae; Microbacterium; Microbacterium sp. TPU 3598
0.6028836065537709	0.8275241902954793	0.4143427943942919	0.749554320731409	Bacteria; ; Proteobacteria; Betaproteobacteria; Neisseriales; Chromobacteriaceae; Aquaspirillum; Aquaspirillum sp. LM1
0.6089923715157878	0.8285657651549752	0.47367833555869154	0.7748537862109509	Bacteria; ; Proteobacteria; Alphaproteobacteria; Caulobacterales; Caulobacteraceae; Brevundimonas; Brevundimonas sp. LM2
0.4098034250705031	0.7627892185166486	0.34243463216175407	0.6819450733414121	Bacteria; ; Proteobacteria; Betaproteobacteria; Burkholderiales; Oxalobacteraceae; Janthinobacterium; Janthinobacterium sp. LM6
0.5055184356919081	0.7928800017896876	0.47965617896482554	0.770603060813612	Bacteria; ; Proteobacteria; Alphaproteobacteria; Sphingomonadales; Sphingomonadaceae; Sphingomonas; Sphingomonas sp. LM7
0.5884401056955058	0.825233731819158	0.5216274741329956	0.7953377012707529	Bacteria; ; Actinobacteria; Actinobacteria; Streptomycetales; Streptomycetaceae; Streptomyces; Streptomyces sp. 2323.1
0.41653059938484194	0.7633800213046904	0.37793546933093913	0.694604491752479	Eukaryota; Viridiplantae; Streptophyta; Magnoliopsida; Poales; Poaceae; Hordeum; Hordeum jubatum
0.707104917635119	0.8580589336731604	0.8121890064290496	0.9361055948022766	Bacteria; ; Firmicutes; Bacilli; Lactobacillales; Streptococcaceae; Streptococcus; Streptococcus sp. DAT741
0.27573648076120516	0.7166919183404428	0.3842193658292488	0.7188420413246308	Bacteria; ; Proteobacteria; Alphaproteobacteria; ; ; Phreatobacter; Phreatobacter stygius
0.23795736772683715	0.7098809738540307	0.16935328051217807	0.5686851061816101	Bacteria; ; Proteobacteria; Betaproteobacteria; Burkholderiales; Alcaligenaceae; Pigmentiphaga; Pigmentiphaga aceris
0.3501990521452853	0.7447259151645289	0.25082940236797385	0.6246438600497335	Bacteria; ; Proteobacteria; Gammaproteobacteria; Alteromonadales; Idiomarinaceae; Idiomarina; Idiomarina andamanensis
0.5268508159604539	0.8038210577980255	0.4569133089662893	0.7544640184420085	Eukaryota; ; Rhodophyta; Florideophyceae; Hapalidiales; Hapalidiaceae; Lithothamnion; Lithothamnion sp.
0.5335496565233824	0.8050184348685467	0.48223012730250053	0.7700270127622096	Bacteria; ; Cyanobacteria; ; Nostocales; ; ; Nostocales cyanobacterium HT-58-2
0.6637049634407725	0.8500534894573345	0.6147026408358212	0.8462950496999048	Bacteria; ; Firmicutes; Bacilli; Lactobacillales; Streptococcaceae; Lactococcus; Lactococcus petauri
0.20758567087654556	0.7004105828504715	0.12779431380076292	0.5401883503996835	Bacteria; ; Planctomycetes; Phycisphaerae; Sedimentisphaerales; Sedimentisphaeraceae; Sedimentisphaera; Sedimentisphaera cyanobacteriorum
0.5072974805627675	0.7976567337521109	0.4410936147123888	0.7422233733372644	Bacteria; ; Firmicutes; Bacilli; Bacillales; Bacillaceae; Bacillus; Bacillus sp. 275
0.4989315070943627	0.7938757736378687	0.3490992049525009	0.7046805393636434	Bacteria; ; Planctomycetes; Phycisphaerae; Sedimentisphaerales; Sedimentisphaeraceae; Sedimentisphaera; Sedimentisphaera salicampi
0.46199149339138756	0.7768093353277179	0.40997530964594814	0.7304923941521052	Eukaryota; Viridiplantae; Streptophyta; Magnoliopsida; Poales; Poaceae; Hordeum; Hordeum marinum
0.4749030187796225	0.7802675197155214	0.5306684737783802	0.7987324116445695	Bacteria; ; Actinobacteria; Coriobacteriia; Eggerthellales; Eggerthellaceae; Phoenicibacter; Phoenicibacter congonensis
0.5074331539530528	0.7963148440330006	0.471577021715286	0.7610316899979821	Bacteria; ; Proteobacteria; Betaproteobacteria; Burkholderiales; Burkholderiaceae; Ralstonia; blood disease bacterium A2-HR MARDI
0.5037338600509549	0.7923469742509335	0.40662005183150435	0.7369600824954625	Bacteria; ; Proteobacteria; Gammaproteobacteria; Cellvibrionales; Cellvibrionaceae; Cellvibrio; Cellvibrio sp. PSBB023
0.38029811364210253	0.7547749930566242	0.33427572012535245	0.6580185969529107	Viruses; Sangervirae; Phixviricota; Malgrandaviricetes; Petitvirales; Microviridae; Alphatrevirus; Escherichia virus alpha3
0.11269803397025874	0.6735074259069312	0.07793996131859633	0.5224435507979736	Bacteria; ; Bacteroidetes; Flavobacteriia; Flavobacteriales; Flavobacteriaceae; Capnocytophaga; Capnocytophaga sp. H2931
0.13856620749530477	0.6765534398251268	0.1030992291656093	0.5427711493831596	Bacteria; ; Bacteroidetes; Flavobacteriia; Flavobacteriales; Flavobacteriaceae; Capnocytophaga; Capnocytophaga sp. H4358
0.46273233627699806	0.7755422657256491	0.3990654221144545	0.7390513243657658	Bacteria; ; Proteobacteria; Alphaproteobacteria; Rhodobacterales; Rhodobacteraceae; Paracoccus; Paracoccus contaminans
0.28618778442461973	0.7256193913463262	0.1769846940636548	0.5766151858713319	Bacteria; ; Bacteroidetes; Cytophagia; Cytophagales; ; ; Cytophagales bacterium TFI 002
0.44595804155998053	0.7786429058212669	0.3925280408884477	0.6997780494529221	Bacteria; ; Proteobacteria; Alphaproteobacteria; Rhodobacterales; ; ; Rhodobacterales bacterium
0.40693266452024335	0.760925083837921	0.41633400649955443	0.7303122832613225	Bacteria; ; Proteobacteria; Gammaproteobacteria; Oceanospirillales; Halomonadaceae; Halomonas; Halomonas sp. 'Soap Lake #6'
0.39309631880519413	0.7519033345433626	0.3543842923229709	0.7193973980740952	Eukaryota; Viridiplantae; Streptophyta; Magnoliopsida; Poales; Poaceae; Lolium; Lolium multiflorum
0.44961926373829536	0.7752181479699704	0.3705426347414344	0.7063900952959565	Bacteria; ; Cyanobacteria; ; Nostocales; Calotrichaceae; Calothrix; Calothrix sp. NIES-2098
0.5400501386323328	0.8082068271861925	0.5434301818303683	0.8090376761889972	Bacteria; ; Cyanobacteria; ; Nostocales; Calotrichaceae; Calothrix; Calothrix sp. NIES-2100
0.5495507472121829	0.8072390019314387	0.4508235412040595	0.755438480713073	Viruses; ; Uroviricota; Caudoviricetes; Caudovirales; Siphoviridae; Dhillonvirus; Escherichia virus HK578
0.5166105256892319	0.7954020983980391	0.45872179481618686	0.754817320741261	Viruses; ; Uroviricota; Caudoviricetes; Caudovirales; Siphoviridae; Dhillonvirus; Shigella virus EP23
0.4985979675884888	0.7939030684816033	0.42610476394334457	0.7372224361799905	Viruses; ; Uroviricota; Caudoviricetes; Caudovirales; Siphoviridae; Dhillonvirus; Sodalis virus SO1
0.4917024459651901	0.7917242528171672	0.4375474487775271	0.7461112693989382	Bacteria; ; Actinobacteria; Actinobacteria; Micrococcales; Micrococcaceae; Zhihengliuella; Zhihengliuella sp.
0.391850507959958	0.7579432518009861	0.3174923907257453	0.6666987144424887	Eukaryota; Fungi; Ascomycota; Orbiliomycetes; Orbiliales; Orbiliaceae; Orbilia; Orbilia sp.
0.510394867164929	0.7973224429043876	0.44963343390421073	0.7530092021510323	Viruses; ; Uroviricota; Caudoviricetes; Caudovirales; Siphoviridae; Biseptimavirus; Staphylococcus phage phi879
0.5483166757719306	0.8069009914390782	0.48159187154768685	0.7721367208585468	Eukaryota; ; Rhodophyta; Florideophyceae; Ceramiales; Rhodomelaceae; Palisada; Palisada sp.
0.4552327595873608	0.7808351858388287	0.37975126269393145	0.7081193884529267	Eukaryota; Fungi; Ascomycota; Leotiomycetes; Thelebolales; Thelebolaceae; Antarctomyces; Antarctomyces pellizariae
0.3031353291958628	0.7148814902825583	0.2604931965537082	0.6738657525510565	Eukaryota; Viridiplantae; Streptophyta; Magnoliopsida; Poales; Poaceae; Lolium; Lolium perenne
0.5502907510724284	0.8127696178724515	0.47753423903952774	0.7716524634881223	Eukaryota; Viridiplantae; Streptophyta; Magnoliopsida; Rosales; Urticaceae; Cecropia; Cecropia andina
0.5289211025862759	0.8050163860033823	0.48313615513860103	0.7656052293966598	Archaea; ; Thaumarchaeota; ; Nitrosopumilales; Nitrosopumilaceae; Nitrosopumilus; Nitrosopumilus oxyclinae
0.4448462876824084	0.7741469725662116	0.39805507075486524	0.7186320098846757	Viruses; ; Uroviricota; Caudoviricetes; Caudovirales; Siphoviridae; Shapirovirus; Caulobacter phage Ccr29
0.45022121389583125	0.7711096598598068	0.38795054123456363	0.7388751450909272	Bacteria; ; Actinobacteria; Actinobacteria; Actinomycetales; Actinomycetaceae; Actinomyces; Actinomyces gaoshouyii
0.5815780551388366	0.8216542427704021	0.5279894793480964	0.7992186274934894	Bacteria; ; Firmicutes; Bacilli; Bacillales; Listeriaceae; Listeria; Listeria sp.
0.09840501264329515	0.6712263279524057	0.04709935310529654	0.4225024453547972	Viruses; ; Peploviricota; Herviviricetes; Herpesvirales; Herpesviridae; Macavirus; Suid gammaherpesvirus 3
0.5014446079752445	0.7962931774928135	0.4299907479844027	0.7343520587001791	Eukaryota; Viridiplantae; Streptophyta; Magnoliopsida; Rosales; Rosaceae; Potentilla; Potentilla lancinata
0.4618880810790917	0.7832630376587237	0.4176560711353321	0.7330874362275168	Bacteria; ; Proteobacteria; Alphaproteobacteria; Sphingomonadales; Sphingomonadaceae; Sphingomonas; Sphingomonas sp. NIC1
0.6002697250588143	0.8276212135228538	0.5117067506185301	0.7894165091396315	Bacteria; ; Actinobacteria; Actinobacteria; Streptomycetales; Streptomycetaceae; Streptomyces; Streptomyces sp. MOE7
0.5591444724518249	0.8134209068943643	0.4940903990016508	0.7779909102625189	Bacteria; ; Firmicutes; Clostridia; Clostridiales; Clostridiaceae; Clostridium; Clostridium tepidum
0.5751882280686182	0.81822180180251	0.4975662491414463	0.7865239977141706	Eukaryota; Viridiplantae; Streptophyta; Magnoliopsida; Poales; Poaceae; Oryza; Oryza longistaminata
0.5603279577218058	0.8133529852269414	0.47842668534832644	0.7707046493093398	Bacteria; ; Proteobacteria; Gammaproteobacteria; Oceanospirillales; Halomonadaceae; Halomonas; Halomonas sp. 'Soap Lake #7'
0.572088947208299	0.8182703392665462	0.5114116505289326	0.7848301238304448	Viruses; ; Uroviricota; Caudoviricetes; Caudovirales; Siphoviridae; ; Streptococcus virus MS1
0.6922047041206036	0.8621651581783089	0.5597067870457666	0.819422540753333	Bacteria; ; Proteobacteria; Alphaproteobacteria; Rhizobiales; Beijerinckiaceae; Rhodoblastus; Rhodoblastus sp.
0.3301157571363217	0.7355936699957358	0.3031318112909666	0.6414826322841564	Bacteria; ; Actinobacteria; Actinobacteria; Catenulisporales; Catenulisporaceae; Catenulispora; Catenulispora sp.
0.5620567970132119	0.8137440024426544	0.5022233458744483	0.784052398827007	Eukaryota; Metazoa; Nematoda; Chromadorea; Rhabditida; Rhabditidae; Auanema; Auanema freiburgensis
0.6030842459993944	0.8269979299950713	0.5207250602365521	0.8012473576638189	Bacteria; ; Firmicutes; Bacilli; Bacillales; Bacillaceae; Geobacillus; Geobacillus sp. 44B
0.8120263515976784	0.9169232184927155	0.6808477013274817	0.8776839764276517	Bacteria; ; Firmicutes; Bacilli; Bacillales; Bacillaceae; Geobacillus; Geobacillus sp. 44C
0.679257009866283	0.8572929288228606	0.6476741267195713	0.86088442746115	Bacteria; ; Firmicutes; Bacilli; Bacillales; Bacillaceae; Geobacillus; Geobacillus sp. 46C-IIa
0.4525933251559208	0.7751624005354463	0.41274579772340597	0.7266112596815626	Bacteria; ; Firmicutes; Bacilli; Bacillales; Bacillaceae; Geobacillus; Geobacillus sp. 47C-IIb
0.4549116725503415	0.777015963771456	0.35841530176390557	0.6994150304421247	Bacteria; ; Firmicutes; Bacilli; Bacillales; Bacillaceae; Bacillus; Bacillus intestinalis
0.27091286589144203	0.7165592450017404	0.22130321356187427	0.5934501061129335	Eukaryota; Viridiplantae; Streptophyta; Magnoliopsida; Poales; Poaceae; Oryza; Oryza rufipogon
0.541833690687358	0.807697347527499	0.46978799690936385	0.7558032468305942	Bacteria; ; Tenericutes; Mollicutes; Entomoplasmatales; Spiroplasmataceae; Spiroplasma; Candidatus Spiroplasma holothuricola
0.3915109168981688	0.7516937971006996	0.1801038380267658	0.6036799412068674	Viruses; Shotokuvirae; Cressdnaviricota; Arfiviricetes; Cirlivirales; Circoviridae; Circovirus; Circovirus sp.
0.5199634336432365	0.7981344319560711	0.4861111284314455	0.7739461097470489	Bacteria; ; Actinobacteria; Coriobacteriia; Coriobacteriales; Atopobiaceae; Olsenella; Olsenella congonensis
0.5514189092796619	0.8098330032741847	0.5080721456697023	0.7865684895280404	Bacteria; ; Spirochaetes; Spirochaetia; Spirochaetales; Borreliaceae; Borreliella; Candidatus Borrelia tachyglossi
0.5395713036399693	0.8074284217754122	0.4637955020165471	0.7607470027983102	Bacteria; ; Actinobacteria; Actinobacteria; Streptomycetales; Streptomycetaceae; Streptomyces; Streptomyces sp. 3211
0.6898534663875451	0.8586840711485463	0.5402253210168276	0.8111415410470961	Eukaryota; Fungi; Ascomycota; Leotiomycetes; Helotiales; Sclerotiniaceae; Botrytis; Botrytis fragariae
0.2002659424572862	0.6903580655554161	0.14871288782484496	0.5861126285928339	Bacteria; ; Proteobacteria; Epsilonproteobacteria; Campylobacterales; Campylobacteraceae; Campylobacter; Campylobacter pinnipediorum
0.601360760187463	0.827676113827737	0.4945130986131694	0.7851819620766506	Bacteria; ; Tenericutes; Mollicutes; Mycoplasmatales; Mycoplasmataceae; Ureaplasma; Ureaplasma sp.
0.672905562996682	0.8541744365558956	0.61059219342783555	0.8447232079723134	Bacteria; ; Proteobacteria; Gammaproteobacteria; Alteromonadales; Shewanellaceae; Shewanella; Shewanella khirikhana
0.5563327970214036	0.810812506409943	0.45447653951992956	0.75064633237947	Bacteria; ; Bacteroidetes; Flavobacteriia; Flavobacteriales; Flavobacteriaceae; Kordia; Kordia sp.
0.351654838941221	0.7339612250629942	0.27952835446830976	0.6849079053381747	Eukaryota; Viridiplantae; Streptophyta; Magnoliopsida; Poales; Poaceae; Oryza; Oryza sativa
0.38159160371411827	0.7556344421092346	0.3209869002450003	0.6666136744270128	Viruses; ; Uroviricota; Caudoviricetes; Caudovirales; Myoviridae; Felixounavirus; Escherichia virus VpaE1
0.5008770726071351	0.7931434979192499	0.4296019477855995	0.7359793923610578	Viruses; ; Uroviricota; Caudoviricetes; Caudovirales; Myoviridae; Felixounavirus; Escherichia virus wV8
0.48207552891909466	0.7846819271141243	0.43415464525765707	0.7486004820117934	Viruses; ; Uroviricota; Caudoviricetes; Caudovirales; Siphoviridae; ; Lactococcus phage AM4
0.5180568033324078	0.8006256132833773	0.47257219584871935	0.7584611228881313	Viruses; ; Uroviricota; Caudoviricetes; Caudovirales; Siphoviridae; ; Lactococcus phage AM5
0.5005789436692708	0.7934315821651368	0.42807859037820567	0.7398022603179781	Viruses; ; Uroviricota; Caudoviricetes; Caudovirales; Siphoviridae; ; Lactococcus phage AM8
0.5165885172374698	0.8009196519876626	0.4650731578410271	0.7596794605185307	Viruses; ; Uroviricota; Caudoviricetes; Caudovirales; Siphoviridae; ; Staphylococcus phage IME1318_01
0.495516269463724	0.7920150061751187	0.43233900056562785	0.7423048777123193	Viruses; ; Uroviricota; Caudoviricetes; Caudovirales; Siphoviridae; ; Staphylococcus phage IME1323_01
0.5002848475586341	0.7918952086962686	0.4498711677044656	0.7507102458786175	Viruses; ; Uroviricota; Caudoviricetes; Caudovirales; Siphoviridae; Phietavirus; Staphylococcus phage IME1348_01
0.3455858358015009	0.7373185292788216	0.3551643103626643	0.7018628319109451	Viruses; ; Uroviricota; Caudoviricetes; Caudovirales; Siphoviridae; ; Staphylococcus phage IME1354_01
0.621777979790761	0.8343427102736103	0.5383765644442307	0.8095272453564049	Viruses; ; Uroviricota; Caudoviricetes; Caudovirales; Siphoviridae; Phietavirus; Staphylococcus phage IME1365_01
0.5779192461258686	0.8203198503870749	0.4634944385266996	0.7693363968202644	Bacteria; ; Proteobacteria; Gammaproteobacteria; Pseudomonadales; Pseudomonadaceae; Pseudomonas; Pseudomonas sp.
0.14267473786614185	0.6802334417860422	0.13559527438239033	0.5235574664681217	Eukaryota; Viridiplantae; Streptophyta; Magnoliopsida; Poales; Poaceae; Oryza; Oryza australiensis
0.5539751490228416	0.8116510236276466	0.48935290724052144	0.7782169488109194	Viruses; ; ; ; ; ; ; Morganella phage IME1369_03
0.5112240709643248	0.793722857226879	0.47309352799645216	0.766605078312383	Bacteria; ; Firmicutes; Bacilli; Bacillales; ; Gemella; Gemella sp.
0.508885894629459	0.7934476999985756	0.4224822116253179	0.7453336413067634	Bacteria; ; Proteobacteria; Gammaproteobacteria; Alteromonadales; Colwelliaceae; Colwellia; Colwellia beringensis
0.5875121930485869	0.8234175702811924	0.49821495825946754	0.7895138348533322	Bacteria; ; Cyanobacteria; ; Chroococcales; Microcystaceae; Microcystis; Microcystis sp. MC19
0.37694602917846576	0.7551236917632286	0.3470955804571077	0.6602923758120575	Bacteria; ; Proteobacteria; Alphaproteobacteria; Rhizobiales; Rhizobiaceae; Rhizobium; Rhizobium esperanzae
0.47896868404476617	0.7859781475606128	0.42445950047177344	0.7382447382041467	Bacteria; ; Chlamydiae; Chlamydiia; Chlamydiales; Chlamydiaceae; Chlamydia; Chlamydia sp. H15-1957-10C
0.4899702556655356	0.7879406923084021	0.45107817723686233	0.748708109227963	Bacteria; ; Chlamydiae; Chlamydiia; Chlamydiales; Chlamydiaceae; Chlamydia; Chlamydia sp. S15-834C
0.5812759902992516	0.82010891171529	0.5100391937904597	0.7903920054820938	Eukaryota; ; Rhodophyta; Florideophyceae; Ceramiales; Rhodomelaceae; Polysiphonia; Polysiphonia sp.
0.3761379644742183	0.7521115551684185	0.40031692769111943	0.6925555421666635	Bacteria; ; Proteobacteria; Alphaproteobacteria; Rhodobacterales; Rhodobacteraceae; Sulfitobacter; Sulfitobacter sp. D7
0.5469642516727311	0.8117152143886613	0.4723453100838631	0.761383186767245	Bacteria; ; Proteobacteria; Gammaproteobacteria; Legionellales; Coxiellaceae; Rickettsiella; Rickettsiella endosymbiont of Ixodes trianguliceps
0.8827745383185168	0.9423480952268115	0.6945108559262475	0.8880263012244367	Eukaryota; Viridiplantae; Streptophyta; Magnoliopsida; Poales; Poaceae; Oryza; Oryza brachyantha
0.5038990346779667	0.7914557126836661	0.4809796519351957	0.7656599218539736	Bacteria; ; Proteobacteria; Gammaproteobacteria; Legionellales; Coxiellaceae; Rickettsiella; Rickettsiella endosymbiont of Ixodes arboricola
0.6078268074874698	0.8293598355988007	0.496114039954342	0.782407304435282	Bacteria; ; Cyanobacteria; ; Synechococcales; Synechococcaceae; Synechococcus; Synechococcus sp. PROS-9-1
0.031018355984313805	0.6533743923901342	0.011480100558428562	0.27903805440408147	Bacteria; ; Bacteroidetes; Chitinophagia; Chitinophagales; Chitinophagaceae; Thermoflavifilum; Thermoflavifilum sp.
0.5651422246482739	0.8163295144863111	0.5239423022836049	0.7938718027309907	Bacteria; ; Proteobacteria; Alphaproteobacteria; Rhodospirillales; Acetobacteraceae; Acidibrevibacterium; Acidibrevibacterium fodinaquatile
0.548919437186259	0.8100327259336146	0.4749421432941717	0.771595932539481	Bacteria; ; Proteobacteria; Alphaproteobacteria; Rhizobiales; Rhizobiaceae; Ciceribacter; Ciceribacter thiooxidans
0.5569951503123163	0.8128458327233052	0.4727632307785001	0.7691305470887614	Viruses; ; Uroviricota; Caudoviricetes; Caudovirales; Herelleviridae; Silviavirus; Staphylococcus phage qdsa001
0.4727359678692811	0.785013423704735	0.3676455220544896	0.7021346618382905	Bacteria; ; Proteobacteria; Gammaproteobacteria; Oceanospirillales; Halomonadaceae; Halomonas; Halomonas sp. GT
0.4230918519785781	0.7689509746862032	0.36067235005961196	0.6842267303458	Viruses; ; Uroviricota; Caudoviricetes; Caudovirales; Siphoviridae; ; Streptococcus phage P0092
0.33042749116695375	0.7423645485842596	0.3061867688475379	0.6406828756954098	Viruses; ; Uroviricota; Caudoviricetes; Caudovirales; Siphoviridae; ; Streptococcus phage P0093
0.5603921691502319	0.8138606404703653	0.50172767410966	0.783031571644158	Viruses; ; Uroviricota; Caudoviricetes; Caudovirales; Siphoviridae; ; Streptococcus phage P0095
0.2810571244347267	0.7239719135510598	0.2957535640087989	0.6667159396906968	Eukaryota; Viridiplantae; Streptophyta; Magnoliopsida; Poales; Poaceae; Oryza; Oryza officinalis
0.40388578237983686	0.7639043709926472	0.3383779134046465	0.673543881646874	Viruses; ; Uroviricota; Caudoviricetes; Caudovirales; Siphoviridae; Moineauvirus; Streptococcus phage P3684
0.5296155444289667	0.8022974223838267	0.4807189133994449	0.7680950392112362	Viruses; ; Uroviricota; Caudoviricetes; Caudovirales; Siphoviridae; Moineauvirus; Streptococcus phage P5641
0.568412831530137	0.8178865151908697	0.4964682960413846	0.7755312775636835	Viruses; ; Uroviricota; Caudoviricetes; Caudovirales; Siphoviridae; Moineauvirus; Streptococcus phage P5651
0.5440726893266913	0.8076017942923818	0.47625534957324034	0.765546883965994	Viruses; ; Uroviricota; Caudoviricetes; Caudovirales; Siphoviridae; Moineauvirus; Streptococcus phage P5652
0.4571077477790211	0.7770345987348409	0.4098584993279811	0.7285369611456947	Viruses; ; Uroviricota; Caudoviricetes; Caudovirales; Siphoviridae; Moineauvirus; Streptococcus phage P7151
0.29950452100894404	0.7298378262397559	0.267939175360256	0.6148145295532379	Viruses; ; Uroviricota; Caudoviricetes; Caudovirales; Siphoviridae; Moineauvirus; Streptococcus phage P7154
0.6079056143737589	0.8287032682018349	0.5010305041002925	0.7858763053754433	Viruses; ; Uroviricota; Caudoviricetes; Caudovirales; Siphoviridae; Moineauvirus; Streptococcus phage P7573
0.6702488377742531	0.8490040464390237	0.5938843835382104	0.8376737288632217	Viruses; ; Uroviricota; Caudoviricetes; Caudovirales; Siphoviridae; Moineauvirus; Streptococcus phage P7574
0.5131311637485718	0.8001971048021703	0.45815716521743804	0.7585624356305861	Viruses; ; Uroviricota; Caudoviricetes; Caudovirales; Siphoviridae; Moineauvirus; Streptococcus phage P7631
0.33394386628160155	0.7422119073262483	0.2685245143651655	0.616460216666429	Viruses; ; Uroviricota; Caudoviricetes; Caudovirales; Siphoviridae; Moineauvirus; Streptococcus phage P7632
0.3801658813094697	0.7545441440964546	0.3330973245548104	0.6838007035527954	Eukaryota; Viridiplantae; Streptophyta; Magnoliopsida; Poales; Poaceae; Oryza; Oryza nivara
0.49440329137750705	0.7923743215437478	0.4397628270230803	0.7429685746116808	Viruses; ; Uroviricota; Caudoviricetes; Caudovirales; Siphoviridae; Moineauvirus; Streptococcus phage P7633
0.6135532235262189	0.8307339296521422	0.5488901103026033	0.8087668829337892	Viruses; ; Uroviricota; Caudoviricetes; Caudovirales; Siphoviridae; Brussowvirus; Streptococcus phage P7952
0.592497416842663	0.8265147408076442	0.49804128816986687	0.7810179399780087	Viruses; ; Uroviricota; Caudoviricetes; Caudovirales; Siphoviridae; Brussowvirus; Streptococcus phage P7953
0.5496895329565833	0.8106690467312143	0.4764212614065317	0.7708551030215166	Viruses; ; Uroviricota; Caudoviricetes; Caudovirales; Siphoviridae; ; Streptococcus phage P7955
0.424165636668302	0.7677447548310387	0.34524268404940756	0.6743378343868882	Viruses; ; Uroviricota; Caudoviricetes; Caudovirales; Siphoviridae; Moineauvirus; Streptococcus phage P8922
0.5347131109539583	0.8048338921272853	0.46600045215074903	0.7606860564988115	Viruses; ; Uroviricota; Caudoviricetes; Caudovirales; Siphoviridae; Moineauvirus; Streptococcus phage P9851
0.5725849513359408	0.8186569861632602	0.48836559128577023	0.7759774204662276	Viruses; ; Uroviricota; Caudoviricetes; Caudovirales; Siphoviridae; Brussowvirus; Streptococcus phage P9852
0.3737259772769197	0.7542279451506804	0.34270124966870463	0.6635758665322331	Viruses; ; Uroviricota; Caudoviricetes; Caudovirales; Siphoviridae; Brussowvirus; Streptococcus phage P9853
0.47814025685724737	0.7842155142272598	0.4121376979822092	0.7325810722510352	Viruses; ; Uroviricota; Caudoviricetes; Caudovirales; Siphoviridae; Moineauvirus; Streptococcus phage P9854
0.5416533226308291	0.8068519933756285	0.4641551861839153	0.7571600027829332	Viruses; ; Uroviricota; Caudoviricetes; Caudovirales; Siphoviridae; Moineauvirus; Streptococcus phage P9902
0.41721371194561596	0.7613348692124615	0.3126307087914296	0.6881757818013736	Eukaryota; Viridiplantae; Streptophyta; Magnoliopsida; Poales; Poaceae; Oryza; Oryza punctata
0.5008123614478994	0.7913510070275277	0.4406129356752193	0.7493776387832242	Viruses; ; Uroviricota; Caudoviricetes; Caudovirales; Siphoviridae; Moineauvirus; Streptococcus phage P9903
0.6019970352564957	0.8301096430502571	0.5164162705135203	0.7876309607896972	Bacteria; ; Proteobacteria; Gammaproteobacteria; ; ; Candidatus Nardonella; Candidatus Nardonella dryophthoridicola
0.5381994847895982	0.8045827576480433	0.45687983449880126	0.7625644534525161	Bacteria; ; Proteobacteria; Gammaproteobacteria; ; ; Candidatus Nardonella; endosymbiont of Pachyrhynchus infernalis
0.3146685415845169	0.7328511331288571	0.22602841424077932	0.6243024041467955	Bacteria; ; Proteobacteria; Gammaproteobacteria; Chromatiales; Thioalkalispiraceae; Sulfurivermis; Sulfurivermis fontis
0.5627803313628224	0.8146097787088392	0.4950228946240288	0.778091982642365	Bacteria; ; Proteobacteria; Gammaproteobacteria; ; ; Candidatus Nardonella; endosymbiont of Sipalinus gigas
0.4198598967431244	0.7671435587509264	0.3766927932677719	0.6981921206439383	Eukaryota; Metazoa; Arthropoda; Insecta; Coleoptera; Curculionidae; Styracoptinus; Styracoptinus ferreirai
0.3195454526213137	0.7352626560130634	0.2982289161295559	0.6487073812908211	Bacteria; ; Proteobacteria; Gammaproteobacteria; Enterobacterales; Enterobacteriaceae; Phytobacter; Phytobacter ursingii
0.35966883648897907	0.748376420328851	0.3538877458631176	0.6659303302865768	Bacteria; ; Proteobacteria; Gammaproteobacteria; Enterobacterales; Enterobacteriaceae; Klebsiella; Klebsiella sp. PO552
0.4614562602458968	0.7785394152808515	0.4170068054862347	0.7312445748789562	Bacteria; ; Actinobacteria; Actinobacteria; Streptomycetales; Streptomycetaceae; Streptomyces; Streptomyces sp. Sge12
0.4908431788595583	0.7907699631248116	0.4208033133151233	0.734287155404683	Bacteria; ; Cyanobacteria; ; Nostocales; Nostocaceae; Nostoc; Nostoc sp. NIES-2111
0.30947098349485735	0.7307794224777447	0.2766341662357853	0.6516819950023499	Eukaryota; Viridiplantae; Streptophyta; Magnoliopsida; Poales; Poaceae; Oryza; Oryza glaberrima
0.5936854018865344	0.8281730382815263	0.5217302748630318	0.7955271469615414	Bacteria; ; Cyanobacteria; ; Nostocales; Calotrichaceae; Calothrix; Calothrix parasitica
0.5630504336317366	0.8146724049628792	0.36684146605986767	0.7210029663585131	Bacteria; ; Chlorobi; Chlorobia; Chlorobiales; Chlorobiaceae; Prosthecochloris; Prosthecochloris sp. HL-130-GSB
0.4519213480062162	0.7745825081126111	0.4233883753266913	0.7357060363876718	Eukaryota; Viridiplantae; Streptophyta; Magnoliopsida; Asterales; Asteraceae; Diplostephium; Diplostephium sp. CAJ2
0.4239127488231395	0.7680562621351512	0.3604179413705204	0.693158973540875	Eukaryota; Fungi; Ascomycota; Sordariomycetes; Microascales; Microascaceae; Microascus; Microascus trautmannii
0.7820606476229869	0.900544880504157	0.5333909514927017	0.8142484494961326	Bacteria; ; Proteobacteria; ; ; ; ; Proteobacteria bacterium
0.484268030899607	0.7877081717753696	0.4507058416573513	0.7482819301672303	Bacteria; ; Actinobacteria; Actinobacteria; Streptomycetales; Streptomycetaceae; Streptomyces; Streptomyces ficellus
0.5525661117953217	0.812732526359465	0.45106672119089397	0.7575066658520921	Bacteria; ; Actinobacteria; Coriobacteriia; Eggerthellales; Eggerthellaceae; Enterorhabdus; Enterorhabdus sp.
0.36108045595699445	0.749574317124312	0.32092578790153115	0.6527445728256168	Bacteria; ; Proteobacteria; Gammaproteobacteria; Enterobacterales; Enterobacteriaceae; Enterobacter; Enterobacter sp. Crenshaw
0.5604746939246242	0.8122076201142985	0.4783376887610599	0.7711617091140182	Viruses; Bamfordvirae; Nucleocytoviricota; Megaviricetes; Imitervirales; Mimiviridae; Catovirus; Catovirus CTV1
0.49718479573559515	0.7897277417572616	0.47785626414761634	0.7645286088649712	Viruses; Bamfordvirae; Nucleocytoviricota; Megaviricetes; Imitervirales; Mimiviridae; Indivirus; Indivirus ILV1
0.5122884859243684	0.7936324398144826	0.4820882021602993	0.7701471259021075	Eukaryota; Viridiplantae; Streptophyta; Magnoliopsida; Poales; Poaceae; Cenchrus; Cenchrus americanus
0.5159868642642882	0.7949165945175305	0.42137364142754463	0.7432320889266687	Viruses; Bamfordvirae; Nucleocytoviricota; Megaviricetes; Imitervirales; Mimiviridae; Hokovirus; Hokovirus HKV1
0.44772356200654184	0.7767384744540987	0.40706660492731334	0.7250312109587668	Viruses; Bamfordvirae; Nucleocytoviricota; Megaviricetes; Imitervirales; Mimiviridae; Klosneuvirus; Klosneuvirus KNV1
0.6165149935572932	0.8280531794788752	0.5771420045410801	0.8277245137381991	Bacteria; ; Proteobacteria; Betaproteobacteria; Burkholderiales; Alcaligenaceae; Bordetella; Bordetella sp. J329
0.3382211840101393	0.7423867721503721	0.25325782668827357	0.6199589352952657	Bacteria; ; Proteobacteria; Alphaproteobacteria; Pelagibacterales; Pelagibacteraceae; Candidatus Pelagibacter; Candidatus Pelagibacter sp. RS39
0.749182304944332	0.8846657346000608	0.5936123803654364	0.8395180627601817	Bacteria; ; Proteobacteria; Alphaproteobacteria; Pelagibacterales; Pelagibacteraceae; Candidatus Pelagibacter; Candidatus Pelagibacter sp. RS40
0.2537017319205586	0.7121884057982838	0.18873548430875117	0.5876505632686511	Viruses; ; ; ; ; ; ; Phage apr34_1784
0.35114891163303835	0.741124978774433	0.24825259166216013	0.6443312062864948	Viruses; ; ; ; ; ; ; Phage apr34_1789
0.6772536372861047	0.8550340963876827	0.6055746516797815	0.842701477195269	Viruses; ; ; ; ; ; ; Phage FAKO05_000032F
0.37226389276167743	0.7477455464795424	0.1877079347857461	0.6186230292268213	Viruses; ; ; ; ; ; ; Phage FAKO27_000238F
0.04090538569095925	0.6574404885750775	0.014999489693595444	0.3169993059124579	Viruses; ; ; ; ; ; ; Phage FAKO27_000271F
0.677072611371083	0.8510362732893169	0.6137717902847729	0.8489745956189318	Eukaryota; Viridiplantae; Streptophyta; Magnoliopsida; Poales; Poaceae; Poa; Poa pratensis
0.5820369906250334	0.8206263970027751	0.527964717189483	0.7992390868226366	Viruses; ; ; ; ; ; ; Phage YS1-2_2434
0.6335803004441315	0.8356755234566455	0.5760752601706829	0.8287020556955401	Viruses; ; Uroviricota; Caudoviricetes; Caudovirales; Podoviridae; ; CrAssphage apr34_000142F
0.2501943762887195	0.7163719774216032	0.21072420303396383	0.5618159326729855	Viruses; ; Uroviricota; Caudoviricetes; Caudovirales; Podoviridae; ; CrAssphage FA1-2_000172F
0.472080144115331	0.7852177981681064	0.411603813931483	0.721509697461353	Viruses; ; Uroviricota; Caudoviricetes; Caudovirales; Podoviridae; ; CrAssphage GF1-2_000079F
0.5311964665720479	0.8046088805057829	0.4540631977173555	0.7524628023756226	Viruses; ; Uroviricota; Caudoviricetes; Caudovirales; Podoviridae; ; CrAssphage YS1-2_2437
0.5155429378214627	0.7990087202177948	0.420580338634627	0.7364973569735825	Bacteria; ; Proteobacteria; Alphaproteobacteria; Rhizobiales; Beijerinckiaceae; ; Beijerinckiaceae bacterium
0.14519312275930057	0.6807327874411029	0.05428274032553827	0.48505808127833605	Bacteria; ; Bacteroidetes; Bacteroidia; Bacteroidales; Dysgonomonadaceae; Petrimonas; Petrimonas sp. IBARAKI
0.6090222769553436	0.8296609655155597	0.5611215301807121	0.8176761354877287	Bacteria; ; Proteobacteria; Gammaproteobacteria; Chromatiales; Chromatiaceae; ; Chromatiaceae bacterium 2141T.STBD.0c.01a
0.4155578654682058	0.7659636682082656	0.42319007206400455	0.7083935264940311	Bacteria; ; Proteobacteria; Gammaproteobacteria; Pseudomonadales; Pseudomonadaceae; Pseudomonas; Pseudomonas sp. AK6U
0.4814062613606729	0.7842280380863871	0.4253564541887912	0.7401855997410164	Eukaryota; Metazoa; Nematoda; Chromadorea; Rhabditida; Rhabditidae; Caenorhabditis; Caenorhabditis inopinata
0.5003489145572343	0.7927069252098455	0.42884879665852726	0.7505351430444788	Eukaryota; Viridiplantae; Streptophyta; Magnoliopsida; Poales; Poaceae; Saccharum; Saccharum officinarum
0.22355673892645453	0.6967458254219263	0.2546487985158268	0.6539633088456437	Bacteria; ; Actinobacteria; Actinobacteria; Micrococcales; Microbacteriaceae; Cryobacterium; Cryobacterium sp. LW097
0.532569725064492	0.8058564145947107	0.46853044826811346	0.756387534452372	Eukaryota; Viridiplantae; Chlorophyta; Ulvophyceae; Bryopsidales; Ostreobiaceae; Ostreobium; Ostreobium sp. HV05042
0.5429960151753979	0.8080282890805641	0.480698894098197	0.7703557539579258	Eukaryota; Viridiplantae; Chlorophyta; Ulvophyceae; Bryopsidales; Ostreobiaceae; Ostreobium; Ostreobium sp. HV05007a
0.13019361492186074	0.675519086472098	0.054349363288708784	0.4637947012503253	Bacteria; ; Bacteroidetes; Flavobacteriia; Flavobacteriales; Flavobacteriaceae; Flavobacterium; Flavobacterium sp. MDT1-60
0.508034056802162	0.7939573287284122	0.451337846330787	0.7536470643850965	Eukaryota; Viridiplantae; Chlorophyta; Ulvophyceae; Bryopsidales; Bryopsidaceae; Bryopsis; Bryopsis sp. HV04063
0.6586692179966239	0.8487154201631943	0.6500632808103181	0.8631266096583458	Bacteria; ; Actinobacteria; Actinobacteria; Corynebacteriales; Corynebacteriaceae; Corynebacterium; Corynebacterium kefirresidentii
0.5624701072740972	0.813363434952955	0.47969888963523394	0.7741268866441936	Bacteria; ; Actinobacteria; Actinobacteria; Micrococcales; Promicromonosporaceae; Cellulosimicrobium; Cellulosimicrobium sp. TH-20
0.37231886525284785	0.7559968591981546	0.3071321521263692	0.6507689874453041	Eukaryota; Viridiplantae; Streptophyta; Magnoliopsida; Myrtales; Melastomataceae; Miconia; Miconia mulleola
0.534569182228323	0.8040211720395123	0.4867761203140035	0.7747658052329343	Eukaryota; Viridiplantae; Streptophyta; Magnoliopsida; Poales; Poaceae; Eriachne; Eriachne obtusa
0.619269305941558	0.8256569068903504	0.5713181355964091	0.8272393695598342	Bacteria; ; Firmicutes; Bacilli; Bacillales; Paenibacillaceae; Paenibacillus; Paenibacillus sp. Cedars
0.16326624591449512	0.6811795825586383	0.10181947091587523	0.5536121981710829	Eukaryota; Viridiplantae; Streptophyta; Magnoliopsida; Poales; Poaceae; Secale; Secale cereale
0.5190195450504389	0.8018733672065111	0.44146201318278055	0.7430002872201393	Viruses; ; Uroviricota; Caudoviricetes; Caudovirales; Herelleviridae; Sepunavirus; Staphylococcus virus SEP1
0.5499587044970327	0.811449925464946	0.47816845030399313	0.7654865165098546	Viruses; ; Uroviricota; Caudoviricetes; Caudovirales; Herelleviridae; Sepunavirus; Staphylococcus virus IPLAC1C
0.2763150949711916	0.7188960646301868	0.3813064484020887	0.7027823989644676	Viruses; ; Uroviricota; Caudoviricetes; Caudovirales; Myoviridae; Krischvirus; Escherichia virus JSE
0.46057524854233794	0.779629885894799	0.41507773596185465	0.728989964512502	Viruses; ; Uroviricota; Caudoviricetes; Caudovirales; Herelleviridae; Kayvirus; Staphylococcus virus Rodi
0.5132346546890119	0.796760443310641	0.4677954379177316	0.7625731529878145	Viruses; ; Uroviricota; Caudoviricetes; Caudovirales; Herelleviridae; Kayvirus; Staphylococcus virus S25-4
0.568807469738163	0.8130930843229994	0.5192163555402702	0.7928630601352166	Viruses; ; Uroviricota; Caudoviricetes; Caudovirales; Siphoviridae; Cequinquevirus; Lactobacillus virus phiLdb
0.5316013635584184	0.8045103283625266	0.46187467877254046	0.749623992576675	Viruses; ; Uroviricota; Caudoviricetes; Caudovirales; Siphoviridae; Cequinquevirus; Lactobacillus virus Ld17
0.4216023107714874	0.7673484379667398	0.37075534978883234	0.7015239648826697	Viruses; ; Uroviricota; Caudoviricetes; Caudovirales; Siphoviridae; Cequinquevirus; Lactobacillus virus Ld25A
0.47966389345980226	0.7854577729495137	0.42620312710640434	0.7308740840276887	Viruses; ; Uroviricota; Caudoviricetes; Caudovirales; Siphoviridae; Dhillonvirus; Escherichia virus EK99P1
0.3999459121943092	0.7615628975433456	0.35216798937907173	0.6817818786056042	Bacteria; ; Firmicutes; Clostridia; Clostridiales; Lachnospiraceae; Butyrivibrio; Butyrivibrio sp. B-7
0.5701883016475477	0.8101358928466045	0.26903026373990924	0.6770890649820372	Bacteria; ; Proteobacteria; Gammaproteobacteria; Pseudomonadales; Pseudomonadaceae; Pseudomonas; Pseudomonas stutzeri
0.40480040488925234	0.764448814963243	0.3515423522866804	0.6804192306293817	Eukaryota; Viridiplantae; Streptophyta; Magnoliopsida; Poales; Poaceae; Secale; Secale montanum
0.4653027405954403	0.7792228241527083	0.44542702573047094	0.7481615600982571	Bacteria; ; Proteobacteria; Alphaproteobacteria; Rhizobiales; Rhizobiaceae; Rhizobium; Rhizobium sp. NXC14
0.6583421984835496	0.8462186947841357	0.46331214432656226	0.7744017304728852	Bacteria; ; Proteobacteria; Gammaproteobacteria; Pseudomonadales; Pseudomonadaceae; Pseudomonas; Pseudomonas sp. M30-35
0.3211093731462318	0.7369508101562866	0.2805746233181893	0.6133786238344264	Viruses; ; Uroviricota; Caudoviricetes; Caudovirales; Herelleviridae; Kayvirus; Staphylococcus phage vB_Sau_CG
0.33939721742835127	0.7407307544703313	0.2604062287064553	0.6175733952919426	Viruses; ; Uroviricota; Caudoviricetes; Caudovirales; Herelleviridae; Kayvirus; Staphylococcus phage vB_Sau_Clo6
0.2937593487526166	0.7249662601976244	0.2611989446095864	0.6301558278460662	Viruses; ; Uroviricota; Caudoviricetes; Caudovirales; Herelleviridae; Kayvirus; Staphylococcus phage vB_Sau_S24
0.3359122405079835	0.7403706969311619	0.2752814528835728	0.6538750877530312	Bacteria; ; Proteobacteria; Betaproteobacteria; Nitrosomonadales; Sterolibacteriaceae; Denitratisoma; Denitratisoma sp. DHT3
0.5146592891253466	0.7981450988232479	0.44443048672874197	0.7523055374786056	Bacteria; ; Proteobacteria; Alphaproteobacteria; Sphingomonadales; Erythrobacteraceae; Tsuneonella; Tsuneonella mangrovi
0.46891124503512044	0.7800664978833453	0.4661504207167124	0.7517064296115613	Viruses; ; Uroviricota; Caudoviricetes; Caudovirales; Siphoviridae; Mudcatvirus; Arthrobacter virus Circum
0.5259104454529744	0.7983478881672638	0.47135743094120325	0.7704373490611724	Viruses; ; Uroviricota; Caudoviricetes; Caudovirales; Siphoviridae; Mudcatvirus; Arthrobacter virus Mudcat
0.5584666912572313	0.8121493037041349	0.5008078899180725	0.7777316129435606	Viruses; ; Uroviricota; Caudoviricetes; Caudovirales; Siphoviridae; Gaiavirus; Mycobacterium virus Gaia
0.45729700451290256	0.7792204550896484	0.3968990447335536	0.7265453488946337	Eukaryota; Viridiplantae; Streptophyta; Magnoliopsida; Poales; Poaceae; Secale; Secale sylvestre
0.40708276003314364	0.7627700565984236	0.3816864016965456	0.6932758330900523	Viruses; ; Uroviricota; Caudoviricetes; Caudovirales; Siphoviridae; Gordonvirus; Arthrobacter virus Captnmurica
0.610551112324652	0.8314701397272085	0.5344949205898638	0.8040526464059791	Viruses; ; Uroviricota; Caudoviricetes; Caudovirales; Siphoviridae; Incheonvrus; Polaribacter virus P12002L
0.48072223805095216	0.7882282113970668	0.4295681413031443	0.7360604218264735	Viruses; ; Uroviricota; Caudoviricetes; Caudovirales; Siphoviridae; Incheonvrus; Polaribacter virus P12002S
0.552921405445089	0.8120530886322551	0.4738678263636903	0.7671104134045923	Viruses; ; Uroviricota; Caudoviricetes; Caudovirales; Siphoviridae; Pamexvirus; Pseudomonas virus PaMx28
0.6164569064590023	0.8325801606453029	0.5215092179508017	0.7982716801995994	Viruses; ; Uroviricota; Caudoviricetes; Caudovirales; Siphoviridae; Pepyhexavirus; Rhodococcus virus Pepy6
0.46735786070573004	0.7845070199716169	0.40294810056489505	0.717041705686318	Viruses; ; Uroviricota; Caudoviricetes; Caudovirales; Siphoviridae; Pepyhexavirus; Rhodococcus virus Poco6
0.6254389942779521	0.8359755225767178	0.5788702620886114	0.8289173081191119	Viruses; ; Uroviricota; Caudoviricetes; Caudovirales; Podoviridae; Cepunavirus; Streptococcus virus Cp1
0.5368104195807533	0.8069109544127364	0.4631096822093105	0.7543366110007689	Viruses; ; Uroviricota; Caudoviricetes; Caudovirales; Podoviridae; Cepunavirus; Streptococcus virus Cp7
0.3881356695220351	0.7612497492812531	0.3491335179018263	0.7236681365031041	Bacteria; ; Firmicutes; Erysipelotrichia; Erysipelotrichales; Erysipelotrichaceae; Faecalibacillus; Faecalibacillus intestinalis
0.5264767866498747	0.8055686669710654	0.4341497500561555	0.7406308132488689	Eukaryota; ; Rhodophyta; Florideophyceae; Ceramiales; Rhodomelaceae; Chondria; Chondria sp. (in: Rhodophyta)
0.6958856474560263	0.8592940863056274	0.6957326308949381	0.8852451510563815	Eukaryota; Viridiplantae; Streptophyta; Magnoliopsida; Poales; Poaceae; Setaria; Setaria italica
0.5998607011077389	0.8264473344917321	0.540308424899271	0.807885870643442	Viruses; ; Uroviricota; Caudoviricetes; Caudovirales; Siphoviridae; Camvirus; Streptomyces virus phiCAM
0.457104749601921	0.778576341089494	0.3870698369506369	0.7076026696339499	Bacteria; ; Proteobacteria; Gammaproteobacteria; Chromatiales; Woeseiaceae; ; uncultured Woeseiaceae bacterium
0.3010050291862202	0.7324141903322049	0.23543297325191875	0.6018443169799987	Bacteria; ; Candidatus Saccharibacteria; ; ; ; Candidatus Saccharimonas; uncultured Candidatus Saccharimonas sp.
0.5223225604842189	0.7999135172759241	0.4845917000755841	0.7726010689323282	Viruses; ; Uroviricota; Caudoviricetes; Caudovirales; Podoviridae; ; Clostridium phage CPS1
0.5197511072147466	0.7998157223108207	0.4920321988824882	0.7730803976165548	Viruses; ; Uroviricota; Caudoviricetes; Caudovirales; Podoviridae; Enhodamvirus; Vibrio phage JSF15
0.5142901095911689	0.7972759789763011	0.4759660559261985	0.7605854692353046	Viruses; ; Uroviricota; Caudoviricetes; Caudovirales; Myoviridae; ; Vibrio phage JSF6
0.4873356151974216	0.7898649538764185	0.41328990686590233	0.7363831929799176	Viruses; ; Uroviricota; Caudoviricetes; Caudovirales; Ackermannviridae; Limestonevirus; Dickeya phage XF4
0.48480165266493985	0.7878912946328787	0.41484583540340186	0.7279349039460314	Eukaryota; Viridiplantae; Streptophyta; Magnoliopsida; Poales; Poaceae; Eriachne; Eriachne armittii
0.41120399373577593	0.7644365534361	0.38927068052753616	0.7031141926076363	Viruses; ; Uroviricota; Caudoviricetes; Caudovirales; Myoviridae; Agricanvirus; Erwinia virus Deimos
0.5440896629492658	0.8014675711798082	0.4854814573083669	0.7765787118328297	Viruses; ; Uroviricota; Caudoviricetes; Caudovirales; Podoviridae; Perisivirus; Brucella virus Tb
0.3538151907903669	0.734501769016924	0.21326331862390138	0.6428545527693927	Eukaryota; Viridiplantae; Streptophyta; Magnoliopsida; Poales; Poaceae; Setaria; Setaria viridis
0.5773912205321289	0.8205687496168607	0.48924650329072816	0.778285726913677	Bacteria; ; Actinobacteria; Actinobacteria; Streptomycetales; Streptomycetaceae; Streptomyces; Streptomyces sp. CLI2509
0.5082218378444419	0.7938787239868702	0.4840046731697432	0.7691936489146467	Viruses; ; Uroviricota; Caudoviricetes; Caudovirales; Herelleviridae; Caeruleovirus; Bacillus virus BCP82
0.3437546436870071	0.7418981275750555	0.2864888891979515	0.6340370960814032	Viruses; ; Uroviricota; Caudoviricetes; Caudovirales; Herelleviridae; Tsarbombavirus; Bacillus virus BCP78
0.6132328268085678	0.83278769022654	0.48814384057102794	0.7836916759601273	Bacteria; ; Proteobacteria; Gammaproteobacteria; Xanthomonadales; Xanthomonadaceae; Xanthomonas; Xanthomonas phaseoli
0.40247172350702987	0.761196909426222	0.32207986509606856	0.6627047425594851	Viruses; ; Uroviricota; Caudoviricetes; Caudovirales; Myoviridae; Krischvirus; Escherichia virus phi1
0.3554005821130986	0.741711281645335	0.39822813661620715	0.7154677429199389	Viruses; ; Uroviricota; Caudoviricetes; Caudovirales; Myoviridae; Krischvirus; Escherichia virus RB49
0.7623795570679832	0.885951929969654	0.682505477244503	0.8810583888169251	Viruses; Shotokuvirae; Cressdnaviricota; Repensiviricetes; Geplafuvirales; Genomoviridae; Gemykrogvirus; Bovine associated gemykrogvirus 1
0.5793340236831105	0.8184939873946034	0.5311582364475325	0.8011036534213766	Viruses; Shotokuvirae; Cressdnaviricota; Repensiviricetes; Geplafuvirales; Genomoviridae; Gemykrogvirus; Sewage derived gemykrogvirus 1
0.6535957594104632	0.8483237609713473	0.5601284077088041	0.8167476325415768	Bacteria; ; Proteobacteria; Betaproteobacteria; Nitrosomonadales; Sulfuricellaceae; Sulfuriferula; Sulfuriferula sp. AH1
0.549539449832312	0.8159304203863558	0.46628460964565843	0.7548789751084951	Viruses; Sangervirae; Phixviricota; Malgrandaviricetes; Petitvirales; Microviridae; Chlamydiamicrovirus; Chlamydia virus CPAR39
0.724413257053182	0.8693335975953779	0.6409854407397173	0.860790213774083	Eukaryota; Viridiplantae; Streptophyta; Magnoliopsida; Poales; Poaceae; Sorghum; Sorghum bicolor
0.5792028528052777	0.8202635448896313	0.52206815205824	0.7949300637594654	Viruses; Sangervirae; Phixviricota; Malgrandaviricetes; Petitvirales; Microviridae; ; Human gut gokushovirus
0.38762383855821886	0.7573872381744703	0.3296773387099555	0.6700560271964761	Eukaryota; Fungi; Ascomycota; Lecanoromycetes; Lecanorales; Ramalinaceae; Phyllopsora; Phyllopsora corallina
0.1717543477376885	0.6870295853245431	0.0879951874310045	0.5277756277586194	Bacteria; ; Proteobacteria; Deltaproteobacteria; Desulfobacterales; Desulfobulbaceae; Desulfobulbus; Desulfobulbus oralis
0.18767964100919834	0.6923239620941793	0.1053792468660361	0.5374381226225572	Bacteria; ; Chloroflexi; Anaerolineae; Anaerolineales; Anaerolineaceae; Brevefilum; Brevefilum fermentans
0.5418712316408637	0.8067409497231417	0.45588417749489774	0.7591090933637972	Bacteria; ; Proteobacteria; Epsilonproteobacteria; Campylobacterales; Campylobacteraceae; Sulfurospirillum; Sulfurospirillum sp. SL2-1
0.5574672370377571	0.8133667770382852	0.4913699996412459	0.7743888219311842	Eukaryota; Viridiplantae; Streptophyta; Magnoliopsida; Poales; Poaceae; Kalinia; Kalinia obtusiflora
0.4190601726821798	0.7695409698278388	0.2862449936662835	0.662594898197369	Bacteria; ; Bacteroidetes; Sphingobacteriia; Sphingobacteriales; Sphingobacteriaceae; ; Sphingobacteriaceae bacterium GW460-11-11-14-LB5
0.5961152300842727	0.8238830373527631	0.5221993566450827	0.7960086331756652	Bacteria; ; Actinobacteria; Actinobacteria; Micrococcales; Microbacteriaceae; Aurantimicrobium; Aurantimicrobium sp. MWH-Mo1
0.4970677744913812	0.7932378643907588	0.47994174373371057	0.7674989693095744	Eukaryota; Fungi; Ascomycota; Saccharomycetes; Saccharomycetales; Saccharomycetaceae; Saccharomyces; Saccharomyces jurei
0.5429539661456887	0.8052938827264887	0.4505885497612848	0.7561620750236008	Bacteria; ; Proteobacteria; Gammaproteobacteria; Legionellales; Coxiellaceae; ; Coxiella-like endosymbiont of Amblyomma americanum
0.7136690956267027	0.8660941351080853	0.7067070538408188	0.8920288869991917	Eukaryota; Viridiplantae; Streptophyta; Magnoliopsida; Poales; Poaceae; Tripsacum; Tripsacum dactyloides
0.710395865619815	0.8642986958044795	0.603135549870401	0.8411284111110776	Bacteria; ; Proteobacteria; Gammaproteobacteria; Enterobacterales; Morganellaceae; Proteus; Proteus columbae
0.5362928989530865	0.8059619907751154	0.4818209810351505	0.7658137857070473	Bacteria; ; Proteobacteria; Gammaproteobacteria; Cellvibrionales; Cellvibrionaceae; Cellvibrio; Cellvibrio sp. PSBB006
0.3893320114232607	0.760183266595263	0.3876531148995974	0.6921711769699336	Viruses; ; Uroviricota; Caudoviricetes; Caudovirales; Herelleviridae; Wphvirus; Bacillus virus Megatron
0.6580968387772861	0.8479169292384253	0.6130337520451773	0.8404546684248427	Bacteria; ; Actinobacteria; Actinobacteria; Corynebacteriales; Nocardiaceae; Rhodococcus; Rhodococcus sp. S2-17
0.2226459672582518	0.702939431605005	0.16589807861745362	0.5654453631745069	Bacteria; ; Bacteroidetes; Sphingobacteriia; Sphingobacteriales; Sphingobacteriaceae; Sphingobacterium; Sphingobacterium sp. G1-14
0.23996189709839794	0.7037948201828168	0.11668685227758832	0.5548977813101001	Bacteria; ; Actinobacteria; Coriobacteriia; Coriobacteriales; Atopobiaceae; Parolsenella; Parolsenella catena
0.6216495664173838	0.837629135663201	0.5064532801584192	0.7856747690730069	Bacteria; ; Proteobacteria; Alphaproteobacteria; Sphingomonadales; Erythrobacteraceae; Porphyrobacter; Porphyrobacter sp. CACIAM 03H1
0.5476283009780158	0.8100390617484381	0.44701522667465693	0.7518799445792448	Viruses; Sangervirae; Phixviricota; Malgrandaviricetes; Petitvirales; Microviridae; Chlamydiamicrovirus; Chlamydia virus Chp2
0.538716308319271	0.8081706512156771	0.4552262298580724	0.7549524588775978	Viruses; Sangervirae; Phixviricota; Malgrandaviricetes; Petitvirales; Microviridae; Chlamydiamicrovirus; Chlamydia virus CPG1
0.4570518227514434	0.7782621061378654	0.36727136395182697	0.7059311343879782	Bacteria; ; Proteobacteria; Gammaproteobacteria; Vibrionales; Vibrionaceae; Salinivibrio; Salinivibrio sp. YCSC6
0.24821307898992376	0.6847630210377149	0.1454348866089036	0.594107133943703	Eukaryota; Viridiplantae; Streptophyta; Magnoliopsida; Poales; Poaceae; Triticum; Triticum aestivum
0.4048090455793181	0.7626160513461581	0.3336490348599652	0.6740000251196548	Eukaryota; Viridiplantae; Streptophyta; Magnoliopsida; Poales; Poaceae; Hemisorghum; Hemisorghum mekongense
0.5039711331417387	0.7902998332477355	0.6303515884970791	0.8536529923046965	Bacteria; ; Actinobacteria; Actinobacteria; Micrococcales; Cellulomonadaceae; Cellulomonas; Cellulomonas sp. PSBB021
0.5079125485134944	0.7958853221085771	0.44115946878760476	0.7408414673383987	Bacteria; ; Tenericutes; Mollicutes; Entomoplasmatales; Spiroplasmataceae; Spiroplasma; Spiroplasma endosymbiont of Glossina tachinoides
0.5346395566848295	0.8043946264164797	0.4881291278259629	0.7688345122653834	Bacteria; ; Armatimonadetes; ; ; ; ; Armatimonadetes bacterium Uphvl-Ar1
0.11701783106702203	0.6780402764919204	0.06754275476442403	0.4391175607686805	Bacteria; ; Armatimonadetes; ; ; ; ; Armatimonadetes bacterium Uphvl-Ar2
0.2503880450364783	0.7127995122199402	0.210071077962423	0.5628682545726059	Viruses; Shotokuvirae; Cressdnaviricota; Repensiviricetes; Geplafuvirales; Genomoviridae; Gemykibivirus; Bovine associated gemykibivirus 1
0.7785756221885268	0.8896205172267229	0.6085210293194436	0.8465747680262534	Bacteria; ; Proteobacteria; Gammaproteobacteria; Pseudomonadales; Moraxellaceae; Acinetobacter; Acinetobacter sp. WCHA45
0.6848710429641713	0.8520427925246011	0.5264722669688882	0.8107123488301785	Bacteria; ; Proteobacteria; Gammaproteobacteria; Pseudomonadales; Moraxellaceae; Acinetobacter; Acinetobacter sp. WCHA55
0.4839682144812367	0.7888279206783118	0.43984260463933667	0.7651447921729124	Bacteria; ; Proteobacteria; Gammaproteobacteria; Pseudomonadales; Moraxellaceae; Acinetobacter; Acinetobacter sp. WCHAc010052
0.7699443236143051	0.8843882890467913	0.6382266722236462	0.8624255077265865	Bacteria; ; Proteobacteria; Gammaproteobacteria; Pseudomonadales; Moraxellaceae; Acinetobacter; Acinetobacter chinensis
0.14173418730991405	0.6827938305294087	0.05650522163572362	0.4965123442239306	Eukaryota; Viridiplantae; Streptophyta; Magnoliopsida; Poales; Poaceae; Triticum; Triticum monococcum
0.461675874621819	0.7829941157662216	0.4201185395818238	0.7205041942102085	Viruses; Shotokuvirae; Cressdnaviricota; Repensiviricetes; Geplafuvirales; Genomoviridae; Gemykibivirus; Mongoose associated gemykibivirus 1
0.5540960095326265	0.8098649967133014	0.5291509026012633	0.7934185071924019	Bacteria; ; Proteobacteria; Gammaproteobacteria; Xanthomonadales; Xanthomonadaceae; Stenotrophomonas; Stenotrophomonas sp. WZN-1
0.5706640662268442	0.8145826727986918	0.4912619824044357	0.7830910747916857	Bacteria; ; Proteobacteria; Gammaproteobacteria; Legionellales; Legionellaceae; Legionella; Legionella endosymbiont of Polyplax serrata
0.34933816209478274	0.7467389741933059	0.25128107304031666	0.6283737420255319	Bacteria; ; Proteobacteria; Gammaproteobacteria; Pseudomonadales; Pseudomonadaceae; Pseudomonas; Pseudomonas sp. RU47
0.6196152398605811	0.83339212193	0.5467376012218115	0.8120334297234724	Bacteria; ; Cyanobacteria; ; Nostocales; Hapalosiphonaceae; Fischerella; Fischerella sp. NIES-4106
0.22622613476579767	0.7027785411452557	0.2388549460709883	0.6069009778167864	Bacteria; ; Cyanobacteria; ; Nostocales; Nostocaceae; Cylindrospermum; Cylindrospermum sp. NIES-4074
0.5598559527206518	0.8147449461092641	0.4953594825315341	0.7831833018390426	Bacteria; ; Cyanobacteria; ; Nostocales; Nostocaceae; Nostoc; Nostoc sp. NIES-4103
0.5428767227667172	0.8053830727232647	0.451081748513676	0.7594770530267917	Bacteria; ; Cyanobacteria; ; Chroococcales; Chroococcaceae; Chondrocystis; Chondrocystis sp. NIES-4102
0.5568660731149417	0.8131907044894304	0.4758787213365012	0.7740296815907284	Bacteria; ; Cyanobacteria; ; Nostocales; Calotrichaceae; Calothrix; Calothrix sp. NIES-4101
0.5181233631805384	0.8025003988250945	0.4484851407667041	0.7500275827505074	Bacteria; ; Cyanobacteria; ; Nostocales; Calotrichaceae; Calothrix; Calothrix sp. NIES-3974
0.4106337236367256	0.7578976948105614	0.3766100661666864	0.7251452706547988	Eukaryota; Viridiplantae; Streptophyta; Magnoliopsida; Poales; Poaceae; Triticum; Triticum timopheevii
0.22282864321061777	0.7060438973599197	0.17325131124243667	0.5560119981678441	Bacteria; ; Cyanobacteria; ; Nostocales; Calotrichaceae; Calothrix; Calothrix sp. NIES-4105
0.6370992506783604	0.8381842777854049	0.5358382709266821	0.8086629167745337	Bacteria; ; Cyanobacteria; ; Nostocales; Scytonemataceae; Scytonema; Scytonema sp. NIES-4073
0.5870204985690519	0.8181878558967657	0.5319877724000979	0.8036097537513135	Bacteria; ; Cyanobacteria; ; Nostocales; Calotrichaceae; Calothrix; Calothrix sp. NIES-4071
0.7128754311567285	0.8676354406102715	0.736138046032818	0.903433949273929	Bacteria; ; Firmicutes; Bacilli; Lactobacillales; Enterococcaceae; Enterococcus; Enterococcus wangshanyuanii
0.47156868471259	0.7792313721108598	0.4277004743081655	0.7401938743140551	Eukaryota; ; Rhodophyta; Florideophyceae; Gigartinales; Kallymeniaceae; Verlaquea; Verlaquea fimbriata
0.34379683550638956	0.7395082899817558	0.14290155495455656	0.5812177509046093	Bacteria; ; Proteobacteria; Betaproteobacteria; Rhodocyclales; Zoogloeaceae; Thauera; Thauera sp. K11
0.4820270102788353	0.7854655711628789	0.4017974529315199	0.7258853899743912	Bacteria; ; Actinobacteria; Actinobacteria; Streptomycetales; Streptomycetaceae; Streptomyces; Streptomyces sp. S063
0.03943867860569387	0.6561936073476411	0.023162646422690246	0.34781543657848724	Bacteria; ; Proteobacteria; Gammaproteobacteria; Xanthomonadales; Xanthomonadaceae; Luteimonas; Luteimonas chenhongjianii
0.8108370095013934	0.9051362012864456	0.7041225698827095	0.8924753507810834	Bacteria; ; Proteobacteria; Gammaproteobacteria; Pseudomonadales; Moraxellaceae; Acinetobacter; Acinetobacter piscicola
0.47334657201303315	0.7840744556978214	0.39581518018702905	0.7197697165298027	Viruses; ; Uroviricota; Caudoviricetes; Caudovirales; Myoviridae; Bixzunavirus; Mycobacterium virus Bxz1
0.26753838631406174	0.7045965665817782	0.1759090959922267	0.6155077945627366	Eukaryota; Viridiplantae; Streptophyta; Magnoliopsida; Poales; Poaceae; Triticum; Triticum turgidum
0.3592833877244052	0.7471389110986428	0.3141180596249405	0.6558597114364485	Viruses; ; Uroviricota; Caudoviricetes; Caudovirales; Siphoviridae; ; Lactobacillus phage phiEF-1.1
0.5102711759769414	0.7928256934673417	0.46167260644667857	0.7593755815898745	Viruses; ; Uroviricota; Caudoviricetes; Caudovirales; Siphoviridae; Moineauvirus; Streptococcus phage D4276
0.2039455633385203	0.6952875897787026	0.1848858110877517	0.604860164962641	Viruses; ; Uroviricota; Caudoviricetes; Caudovirales; Siphoviridae; ; Erysipelothrix phage phi1605
0.4862757459677186	0.787265569137606	0.43427563064224356	0.7396321394018093	Eukaryota; ; Rhodophyta; Florideophyceae; Ceramiales; Rhodomelaceae; Vertebrata; Vertebrata australis
0.5412193329135645	0.8071762898555666	0.5026343725350967	0.7852323250112676	Eukaryota; ; Rhodophyta; Florideophyceae; Ceramiales; Rhodomelaceae; Vertebrata; Vertebrata isogona
0.5169246835360835	0.7981749545056244	0.43711090834262717	0.7432566217753079	Eukaryota; ; Rhodophyta; Florideophyceae; Ceramiales; Rhodomelaceae; Vertebrata; Vertebrata thuyoides
0.46816422710819006	0.7788936335257856	0.407946558707349	0.7312404298724138	Eukaryota; ; Rhodophyta; Florideophyceae; Ceramiales; Rhodomelaceae; Thaumatella; Thaumatella adunca
0.410064112288587	0.76443105288504	0.3585916044980652	0.6906842963868455	Eukaryota; ; Rhodophyta; Florideophyceae; Ceramiales; Rhodomelaceae; Polysiphonia; Polysiphonia infestans
0.5237836189913179	0.8027811432858766	0.44681082115269893	0.7518357629748907	Eukaryota; ; Rhodophyta; Florideophyceae; Ceramiales; Delesseriaceae; Platysiphonia; Platysiphonia delicata
0.4215680347350272	0.7705581574421166	0.3703152153266636	0.6954853320691112	Eukaryota; ; Rhodophyta; Florideophyceae; Ceramiales; Rhodomelaceae; Herposiphonia; Herposiphonia versicolor
0.17087790088755975	0.6897713373298472	0.10652873759083958	0.5190948798215302	Bacteria; ; Proteobacteria; Gammaproteobacteria; Pseudomonadales; Pseudomonadaceae; Pseudomonas; Pseudomonas syringae
0.11971842399800604	0.6739409989857704	0.11536106903902744	0.5619549001497379	Eukaryota; Viridiplantae; Streptophyta; Magnoliopsida; Poales; Poaceae; Triticum; Triticum urartu
0.5431207173778436	0.8082137345023919	0.4864112592075736	0.7739944769823344	Eukaryota; ; Rhodophyta; Florideophyceae; Ceramiales; Rhodomelaceae; Bryothamnion; Bryothamnion seaforthii
0.3697476701259185	0.7527252058700608	0.3195419185747242	0.6581836046645777	Eukaryota; ; Rhodophyta; Florideophyceae; Ceramiales; Rhodomelaceae; Cliftonaea; Cliftonaea pectinata
0.3504302075439404	0.7415509790938811	0.3218976944990702	0.6655353370203668	Eukaryota; ; Rhodophyta; Florideophyceae; Ceramiales; Rhodomelaceae; Dipterosiphonia; Dipterosiphonia australica
0.5299358123968028	0.8020780997820744	0.47529831555339475	0.7633094387981629	Eukaryota; ; Rhodophyta; Florideophyceae; Ceramiales; Rhodomelaceae; Gredgaria; Gredgaria maugeana
0.5757245119822703	0.8213331155750399	0.4766146467665039	0.768690068001594	Eukaryota; ; Rhodophyta; Florideophyceae; Ceramiales; Rhodomelaceae; Dasyclonium; Dasyclonium flaccidum
0.27646885601128357	0.7217753458884815	0.2921644976917944	0.6438953268534114	Bacteria; ; Proteobacteria; Gammaproteobacteria; Thiotrichales; Francisellaceae; Francisella; Francisella adeliensis
0.3106945206401687	0.7343413971363508	0.2202659560384552	0.5883863639293989	Bacteria; ; Proteobacteria; Alphaproteobacteria; Rhodobacterales; Rhodobacteraceae; Sagittula; Sagittula sp. P11
0.5639439801428474	0.815474841200027	0.473848937870235	0.7665411408479581	Bacteria; ; Firmicutes; Bacilli; Bacillales; Bacillaceae; Bacillus; Bacillus sp. MD-5
0.034762551224254014	0.6583280904615628	0.019258491348103098	0.3751661784373602	Bacteria; ; Bacteroidetes; Bacteroidia; Marinilabiliales; Prolixibacteraceae; Aquipluma; Aquipluma nitroreducens
0.5593336057511946	0.8141441816890664	0.48186320676163463	0.7764818843217011	Bacteria; ; Proteobacteria; Gammaproteobacteria; Xanthomonadales; Rhodanobacteraceae; Aerosticca; Aerosticca soli
0.7613928372713182	0.8821279414021296	0.7746972639680316	0.9210835555384393	Eukaryota; Viridiplantae; Streptophyta; Magnoliopsida; Poales; Poaceae; Aegilops; Aegilops speltoides
0.3221962322024967	0.7330204329567512	0.3234429240952167	0.6648459369688248	Bacteria; ; Proteobacteria; Alphaproteobacteria; Caulobacterales; Caulobacteraceae; Caulobacter; Caulobacter rhizosphaerae
0.25733517210218304	0.7128113679527179	0.14617860922618753	0.578691107452301	Bacteria; ; Firmicutes; Bacilli; Bacillales; Bacillaceae; Bacillus; Bacillus sp. FJAT-45348
0.37177980933097665	0.7488344653215673	0.33658894743237483	0.6801244837314165	Bacteria; ; Proteobacteria; Alphaproteobacteria; Sphingomonadales; Erythrobacteraceae; Erythrobacter; Erythrobacter sp. KY5
0.48297875517553474	0.7898576107319947	0.4577759310364759	0.7545898226635068	Eukaryota; Fungi; Chytridiomycota; Chytridiomycetes; Chytridiales; Chytriomycetaceae; ; Chytriomycetaceae sp.
0.44951272538799386	0.7722902205164263	0.38003263613705135	0.7196204914730776	Bacteria; ; Proteobacteria; Epsilonproteobacteria; Campylobacterales; Campylobacteraceae; Sulfurospirillum; Sulfurospirillum sp. SL2-2
0.6909418594262228	0.860414374010285	0.6947386278355226	0.8845289189172214	Bacteria; ; Firmicutes; Bacilli; Bacillales; Bacillaceae; Bacillus; Bacillus sp. FJAT-42376
0.4566006767561681	0.7797287863595221	0.3875034784442252	0.7119468432409131	Viruses; ; Uroviricota; Caudoviricetes; Caudovirales; Siphoviridae; Gordonvirus; Arthrobacter phage Niktson
0.5016472415179765	0.7928478993929232	0.41132043854856776	0.7342946248352201	Viruses; ; Uroviricota; Caudoviricetes; Caudovirales; Siphoviridae; Gordonvirus; Arthrobacter phage ElephantMan
0.20571313001662375	0.6844024783753642	0.4052349171539294	0.7010556514909091	Bacteria; ; Actinobacteria; Actinobacteria; Micrococcales; Microbacteriaceae; Microbacterium; Microbacterium sp. PM5
0.5074593366617373	0.7980419857631128	0.4338167373799659	0.7466691537815335	Bacteria; ; Proteobacteria; Gammaproteobacteria; Oceanospirillales; Halomonadaceae; Halomonas; Halomonas sp. N3-2A
0.5183261374246947	0.8010925502508953	0.4626664149807478	0.7621952035813354	Eukaryota; Viridiplantae; Streptophyta; Magnoliopsida; Poales; Poaceae; Zea; Zea diploperennis
0.6506995563078966	0.8477500439427749	0.5737645711039141	0.8217814392412012	Bacteria; ; Proteobacteria; Gammaproteobacteria; Oceanospirillales; Alcanivoracaceae; Alcanivorax; Alcanivorax sp. N3-2A
0.5325045511181383	0.8041115507145328	0.44808849958270136	0.7469102543422642	Bacteria; ; Proteobacteria; Gammaproteobacteria; Vibrionales; Vibrionaceae; Vibrio; Vibrio sp. 2521-89
0.6368393325259708	0.8467735953631891	0.6120341392443104	0.8404418585263247	Bacteria; ; Proteobacteria; Betaproteobacteria; Burkholderiales; Oxalobacteraceae; Herbaspirillum; Herbaspirillum robiniae
0.5382373336390531	0.8054916488932929	0.46980772479289984	0.7700557351047643	Bacteria; ; Actinobacteria; Actinobacteria; Streptomycetales; Streptomycetaceae; Streptomyces; Streptomyces capitiformicae
0.16169065745278588	0.6847676663075496	0.08267065497124712	0.5087550387668445	Bacteria; ; Bacteroidetes; Flavobacteriia; Flavobacteriales; Weeksellaceae; Chryseobacterium; Chryseobacterium sp. T16E-39
0.40154688492270935	0.7602100795731581	0.3558414767298836	0.6884192393380772	Eukaryota; Metazoa; Arthropoda; Insecta; Hymenoptera; Formicidae; Ooceraea; Ooceraea biroi
0.5641773832029036	0.8132402029048589	0.45351535958605155	0.7735539343423976	Bacteria; ; Proteobacteria; Alphaproteobacteria; Rhizobiales; Bradyrhizobiaceae; Bosea; Bosea sp. AS-1
0.5316631689459512	0.805228585083741	0.4599459114741101	0.7593390814943993	Viruses; ; Uroviricota; Caudoviricetes; Caudovirales; Myoviridae; ; Salicola phage SCTP-2
0.5462703184676326	0.8068769135176964	0.4830577096104191	0.7692136622610029	Viruses; ; Uroviricota; Caudoviricetes; Caudovirales; Siphoviridae; Mudcatvirus; Arthrobacter phage Cheesy
0.5781704249131764	0.8178162260517516	0.5092322697163948	0.7891310179606483	Viruses; ; Uroviricota; Caudoviricetes; Caudovirales; Siphoviridae; Timquatrovirus; Mycobacterium phage Amgine
0.1447445411488954	0.6782645778593147	0.12048717728765848	0.571167516582026	Eukaryota; Viridiplantae; Streptophyta; Magnoliopsida; Poales; Poaceae; Zea; Zea mays
0.496470818159096	0.7886404282860612	0.4253224753587839	0.7356937047151835	Viruses; ; Uroviricota; Caudoviricetes; Caudovirales; Siphoviridae; Timquatrovirus; Mycobacterium phage Edugator
0.5254912521512887	0.8005770240064776	0.5028545036698193	0.7800933040458011	Viruses; ; Uroviricota; Caudoviricetes; Caudovirales; Siphoviridae; Gordonvirus; Arthrobacter phage Caterpillar
0.5231015354848791	0.8025718091328375	0.4409292664712035	0.7449901880829686	Viruses; ; Uroviricota; Caudoviricetes; Caudovirales; Siphoviridae; Gordonvirus; Arthrobacter phage Nightmare
0.3879904965726941	0.757781907663829	0.34000895216482274	0.6616557611757936	Viruses; ; Uroviricota; Caudoviricetes; Caudovirales; Siphoviridae; Gordonvirus; Arthrobacter phage Teacup
0.5602012822018573	0.8166052009959461	0.4831505696459275	0.769924007207573	Archaea; ; Euryarchaeota; Thermococci; Thermococcales; Thermococcaceae; Thermococcus; Thermococcus sp. EXT12c
0.5301517896115768	0.7954028604409806	0.6975872573857749	0.8888962586593575	Bacteria; ; Proteobacteria; Gammaproteobacteria; Thiotrichales; Francisellaceae; Francisella; Francisella opportunistica
0.3683665524587406	0.7487554345290022	0.23243001919916928	0.6328421394857422	Bacteria; ; Proteobacteria; Betaproteobacteria; Rhodocyclales; Zoogloeaceae; Azoarcus; Azoarcus sp. M9-3-2
0.556871508790237	0.8111145077433731	0.5023858203027968	0.7889569051406355	Bacteria; ; Proteobacteria; Alphaproteobacteria; Rhodobacterales; Rhodobacteraceae; Thalassococcus; Thalassococcus sp. S3
0.3304337485277168	0.7354893464723943	0.24720634817000037	0.6491742379743544	Bacteria; ; Firmicutes; Bacilli; Bacillales; Bacillaceae; Virgibacillus; Virgibacillus phasianinus
0.35761114266069377	0.749337726003143	0.44816791248593707	0.763372992345413	Bacteria; ; Actinobacteria; Actinobacteria; Micrococcales; Dermabacteraceae; Brachybacterium; Brachybacterium vulturis
0.5324577278100416	0.8082644575852246	0.48294897918922736	0.7606839749051738	Eukaryota; Viridiplantae; Streptophyta; Magnoliopsida; Poales; Poaceae; Bambusa; Bambusa multiplex
0.24359716400866735	0.6844814539533227	0.5189565893744754	0.7942196605070067	Bacteria; ; Actinobacteria; Actinobacteria; Micrococcales; Dermabacteraceae; Brachybacterium; Brachybacterium avium
0.4588894624874597	0.7722396766489491	0.32320234721105917	0.686916939142022	Bacteria; ; Actinobacteria; Actinobacteria; Micrococcales; Micrococcaceae; Arthrobacter; Arthrobacter sp. PM3
0.5171801461476854	0.7923048928995341	0.4942025433246991	0.7775278220081467	Viruses; Shotokuvirae; Cressdnaviricota; Repensiviricetes; Geplafuvirales; Genomoviridae; Gemycircularvirus; Porcine feces-associated gemycircularvirus
0.5860245575274107	0.820535415472585	0.495866428698221	0.7859371913462511	Viruses; Shotokuvirae; Cressdnaviricota; Arfiviricetes; Cirlivirales; Circoviridae; ; Porcine stool-associated circular virus/BEL/15V010
0.48743249710770525	0.7898911193131501	0.4625809888906752	0.7435349138962924	Eukaryota; Viridiplantae; Streptophyta; Magnoliopsida; Poales; Poaceae; Alloeochaete; Alloeochaete uluguruensis
0.5028247284595594	0.7946040088836106	0.4339283113157249	0.7435517490196842	Archaea; ; Euryarchaeota; Methanobacteria; Methanobacteriales; Methanobacteriaceae; Methanothermobacter; Methanothermobacter sp. EMTCatA1
0.49103434060462386	0.7864467926552435	0.3625100123982248	0.7156617516493806	Bacteria; ; Actinobacteria; Actinobacteria; Streptomycetales; Streptomycetaceae; Kitasatospora; Kitasatospora sp. MMS16-BH015
0.5718873246891168	0.8143495200096886	0.49353823772142213	0.775802318078714	Bacteria; ; Proteobacteria; Alphaproteobacteria; Rhodospirillales; Acetobacteraceae; Roseomonas; Roseomonas sp. FDAARGOS_362
0.20572763608935107	0.701407208712198	0.14180182527215282	0.5138826546069137	Bacteria; ; Proteobacteria; Gammaproteobacteria; Pseudomonadales; Pseudomonadaceae; Pseudomonas; Pseudomonas sp. FDAARGOS_380
0.5630872392318574	0.8109495198218587	0.48343837911839566	0.7760805216392969	Bacteria; ; Proteobacteria; Gammaproteobacteria; Alteromonadales; Shewanellaceae; Shewanella; Shewanella bicestrii
0.49961538822603896	0.7940742659000399	0.4615681017566057	0.7531819099532924	Eukaryota; Viridiplantae; Streptophyta; Magnoliopsida; Poales; Poaceae; Psathyrostachys; Psathyrostachys juncea
0.7173712735372101	0.8728705198711474	0.6407681432536668	0.8573192940483357	Bacteria; ; Actinobacteria; Actinobacteria; Micrococcales; Micrococcaceae; Arthrobacter; Arthrobacter sp. 7749
0.5807640791545737	0.8239339053152377	0.48612772522266134	0.7751519904132005	Bacteria; ; Proteobacteria; Alphaproteobacteria; Rhizobiales; Rhizobiaceae; Rhizobium; Rhizobium sp. Kim5
0.6422973162804628	0.8406180542447311	0.5550509309494952	0.816564449083038	Bacteria; ; Proteobacteria; Alphaproteobacteria; Rhizobiales; Rhizobiaceae; Rhizobium; Rhizobium sp. CIAT894
0.39959866358518165	0.760749009975216	0.35389141163763765	0.6918237116356533	Bacteria; ; Proteobacteria; Alphaproteobacteria; Rhizobiales; Rhizobiaceae; Rhizobium; Rhizobium sp. TAL182
0.39943939495342085	0.7578628433718387	0.30343998950077333	0.6745115246861455	Bacteria; ; Actinobacteria; Actinobacteria; Micrococcales; Micrococcaceae; Sinomonas; Sinomonas sp. R1AF57
0.6252253797585544	0.8339359239826168	0.5406977612732435	0.8150480217467755	Bacteria; ; Proteobacteria; Alphaproteobacteria; Rhizobiales; Bradyrhizobiaceae; Bosea; Bosea sp. ANAM02
0.6597180057022684	0.8482876034007093	0.6068417736865083	0.8424691699891488	Bacteria; ; Actinobacteria; Actinobacteria; Micrococcales; Micrococcaceae; Arthrobacter; Arthrobacter sp. YN
0.4812197234838954	0.7902275258342003	0.368182055074704	0.7033064523057866	Bacteria; ; Proteobacteria; Gammaproteobacteria; Methylococcales; Methylococcaceae; Methyloprofundus; Methyloprofundus sp.
0.5733071160195442	0.8176646297453635	0.5175701738772507	0.794585811998199	Bacteria; ; Proteobacteria; Gammaproteobacteria; Xanthomonadales; Rhodanobacteraceae; Ahniella; Ahniella affigens
0.6610698881932492	0.8467765584449497	0.5400294071105007	0.811270121123893	Bacteria; ; Proteobacteria; Alphaproteobacteria; Rhodobacterales; Rhodobacteraceae; Labrenzia; Labrenzia sp. VG12
0.6192377358989238	0.8348201381161487	0.534183789761793	0.8063943866195458	Eukaryota; Viridiplantae; Streptophyta; Magnoliopsida; Poales; Poaceae; Thinopyrum; Thinopyrum elongatum
0.7141539470521803	0.8525581152047127	0.5697919493475031	0.8364686017392481	Bacteria; ; Firmicutes; Bacilli; Lactobacillales; Streptococcaceae; Streptococcus; Streptococcus respiraculi
0.4626367450658833	0.781265774821679	0.44397875350756827	0.7434223134310494	Viruses; Bamfordvirae; Nucleocytoviricota; Megaviricetes; Algavirales; Phycodnaviridae; ; Orpheovirus IHUMI-LCC2
0.5416060495511198	0.8136129307623852	0.46579544413782964	0.759811510005861	Bacteria; ; Proteobacteria; Epsilonproteobacteria; Campylobacterales; Campylobacteraceae; Halarcobacter; Halarcobacter mediterraneus
0.5799866658180692	0.8199076684755707	0.523715820602157	0.7984562493029633	Bacteria; ; Proteobacteria; Alphaproteobacteria; Sphingomonadales; Erythrobacteraceae; Porphyrobacter; Porphyrobacter sp. HT-58-2
0.5185680161290064	0.8000568344486818	0.4603219197404303	0.7514921217677198	Eukaryota; ; ; Glaucocystophyceae; Glaucocystales; Glaucocystaceae; Glaucocystis; Glaucocystis sp. BBH
0.6847340313816624	0.8532576061800575	0.45399821814784613	0.7737866880139206	Bacteria; ; Firmicutes; Bacilli; Bacillales; Paenibacillaceae; Paenibacillus; Paenibacillus sp. RUD330
0.3946840778325315	0.7603021647155254	0.3552182360881577	0.6737943789574842	Viruses; ; Uroviricota; Caudoviricetes; Caudovirales; Siphoviridae; Mudcatvirus; Arthrobacter phage Arcadia
0.4535049381271434	0.7781999217252871	0.3867571726997827	0.7112128076153036	Viruses; ; Uroviricota; Caudoviricetes; Caudovirales; Siphoviridae; Mudcatvirus; Arthrobacter phage Correa
0.3107746857630634	0.731218224116405	0.3335443080456457	0.6446187853530638	Viruses; ; Uroviricota; Caudoviricetes; Caudovirales; Siphoviridae; Mudcatvirus; Arthrobacter phage Elsa
0.47219769035917825	0.783884782932111	0.38539211590861355	0.7195885121316165	Viruses; ; Uroviricota; Caudoviricetes; Caudovirales; Siphoviridae; Mudcatvirus; Arthrobacter phage Heisenberger
0.538003798197867	0.8046333656390363	0.48081341170934855	0.7737964828388532	Eukaryota; Viridiplantae; Streptophyta; Magnoliopsida; Poales; Poaceae; Thinopyrum; Thinopyrum ponticum
0.5501951185276879	0.8095376636643976	0.5185518706318709	0.788928215503147	Viruses; ; Uroviricota; Caudoviricetes; Caudovirales; Siphoviridae; Mudcatvirus; Arthrobacter phage Tribby
0.5116298536133361	0.7990438954011115	0.45430242997149933	0.7489725799084174	Viruses; ; Uroviricota; Caudoviricetes; Caudovirales; Siphoviridae; Rimavirus; Streptomyces phage Spectropatronm
0.5260463526622474	0.8020015146137133	0.43635289898144264	0.7468420657742879	Viruses; ; Uroviricota; Caudoviricetes; Caudovirales; Siphoviridae; ; Mycobacterium phage Avocado
0.542791114316951	0.8063250830221	0.4614499968503455	0.7635084719462669	Viruses; ; Uroviricota; Caudoviricetes; Caudovirales; Myoviridae; Krischvirus; Shigella phage Sf20
0.5261409214877172	0.8029048152517955	0.4753948980056041	0.7668873556129707	Viruses; ; Uroviricota; Caudoviricetes; Caudovirales; Myoviridae; Tequatrovirus; Shigella phage Sf25
0.5377718120410243	0.8044957066257953	0.48701569414199675	0.7732665235859195	Viruses; ; Uroviricota; Caudoviricetes; Caudovirales; Myoviridae; Tequatrovirus; Shigella phage Sf23
0.5951462972604299	0.8259493086333457	0.5055222792579979	0.782757395813276	Bacteria; ; Actinobacteria; Actinobacteria; Micromonosporales; Micromonosporaceae; Plantactinospora; Plantactinospora sp. KBS50
0.521509574304551	0.802127733917327	0.4308163867022996	0.7471785017806347	Archaea; ; Thaumarchaeota; ; Nitrosopumilales; Nitrosopumilaceae; Nitrosopumilus; Nitrosopumilus sp.
0.6395868519209578	0.840317820946389	0.5281317701368606	0.802874511119183	Archaea; ; Euryarchaeota; Methanobacteria; Methanobacteriales; Methanobacteriaceae; Methanobacterium; Methanobacterium sp. BRmetb2
0.4907708867184314	0.7910395054926156	0.4188819414852586	0.7349863695772649	Archaea; ; Euryarchaeota; Methanobacteria; Methanobacteriales; Methanobacteriaceae; Methanobacterium; Methanobacterium sp. BAmetb5
0.426919345304927	0.7670683536807906	0.45745786084516155	0.758662565646551	Eukaryota; Viridiplantae; Streptophyta; Magnoliopsida; Poales; Poaceae; Agropyron; Agropyron cristatum
0.6207591196278966	0.8314813317992471	0.5112991699130918	0.7982110311784578	Bacteria; ; Firmicutes; Bacilli; Bacillales; Staphylococcaceae; Staphylococcus; Staphylococcus sp. M0911
0.5296990752816519	0.8003824793610649	0.42367758196445693	0.7467629636805901	Bacteria; ; Proteobacteria; Gammaproteobacteria; Pseudomonadales; Pseudomonadaceae; Pseudomonas; Pseudomonas sp. NS1(2017)
0.5519128256715714	0.8118042795448623	0.4860000434389071	0.7786161013468749	Bacteria; ; Proteobacteria; Gammaproteobacteria; Vibrionales; Vibrionaceae; Vibrio; Vibrio qinghaiensis
0.3561730364813527	0.7455948196676502	0.2463917698613806	0.6219915337302651	Viruses; ; Uroviricota; Caudoviricetes; Caudovirales; Siphoviridae; ; Enterococcus phage EF1
0.5475542203165233	0.808968039757525	0.47411477375919536	0.7696368667246855	Viruses; ; Uroviricota; Caudoviricetes; Caudovirales; Myoviridae; Tequatrovirus; Escherichia phage EC121
0.6058962945752943	0.8282795185198816	0.5325332247149461	0.8060758968682068	Viruses; ; Uroviricota; Caudoviricetes; Caudovirales; Myoviridae; Tequatrovirus; Escherichia phage ECO4
0.21019189072501338	0.6984418329603849	0.14547122340271607	0.5475519312025872	Viruses; ; Uroviricota; Caudoviricetes; Caudovirales; Siphoviridae; ; Enterococcus phage EF5
0.5721281552484075	0.8181957947494103	0.5208491062772074	0.7923404554766676	Viruses; ; Uroviricota; Caudoviricetes; Caudovirales; Herelleviridae; Kayvirus; Staphylococcus phage SA3
0.5828050024301634	0.8198935994894059	0.49909940365566874	0.7830904589774391	Viruses; ; Uroviricota; Caudoviricetes; Caudovirales; Myoviridae; Tequatrovirus; Salmonella phage SG1
0.7148106883651404	0.8623734084430148	0.6429177550948393	0.8638547840828672	Bacteria; ; Bacteroidetes; Bacteroidia; Bacteroidales; Tannerellaceae; Parabacteroides; Parabacteroides sp. CT06
0.5518755409185206	0.8095961233437076	0.453599927332075	0.7568247562751402	Eukaryota; Viridiplantae; Streptophyta; Magnoliopsida; Poales; Poaceae; Amblyopyrum; Amblyopyrum muticum
0.48079731523567965	0.7865237853097354	0.43332913490773833	0.7428898698099877	Bacteria; ; Proteobacteria; Betaproteobacteria; Burkholderiales; Oxalobacteraceae; Herbaspirillum; Herbaspirillum sp. meg3
0.4644529945693136	0.7766902468671246	0.26411348899049525	0.6640403964489973	Bacteria; ; Firmicutes; Bacilli; Bacillales; Bacillaceae; Bacillus; Bacillus paranthracis
0.6073352847042187	0.83011340025758	0.574315493967297	0.8239294813937802	Bacteria; ; Firmicutes; Bacilli; Bacillales; Bacillaceae; Bacillus; Bacillus pacificus
0.3371880920132515	0.7361396081400636	0.20464722773032196	0.6306844366098328	Bacteria; ; Firmicutes; Bacilli; Bacillales; Bacillaceae; Bacillus; Bacillus tropicus
0.48091721086417505	0.7843125027285676	0.24509163008532117	0.6577481438275855	Bacteria; ; Firmicutes; Bacilli; Bacillales; Bacillaceae; Bacillus; Bacillus albus
0.5424779816411691	0.8039913470562564	0.35095656718401896	0.7132071083347221	Bacteria; ; Firmicutes; Bacilli; Bacillales; Bacillaceae; Bacillus; Bacillus mobilis
0.5993125617855827	0.8248544229529589	0.5680126539620013	0.8232498122387394	Bacteria; ; Firmicutes; Bacilli; Bacillales; Bacillaceae; Bacillus; Bacillus luti
0.6063476160373918	0.8295389921263913	0.49343948712219754	0.7828318359062515	Bacteria; ; Proteobacteria; Betaproteobacteria; Burkholderiales; Burkholderiaceae; Paraburkholderia; Paraburkholderia aromaticivorans
0.5673259010585365	0.8138609447041018	0.47602880169937045	0.7708998204457329	Bacteria; ; Proteobacteria; Gammaproteobacteria; Enterobacterales; Enterobacteriaceae; Klebsiella; Klebsiella quasivariicola
0.3940506700340115	0.7569401637343224	0.30436365244392527	0.6773986944964122	Bacteria; ; Proteobacteria; Alphaproteobacteria; Sphingomonadales; Sphingomonadaceae; Parasphingopyxis; Parasphingopyxis algicola
0.45664674697813445	0.7772952354314543	0.32147536585750647	0.688833897585694	Bacteria; ; Proteobacteria; Betaproteobacteria; Burkholderiales; Burkholderiaceae; Ralstonia; Ralstonia pickettii
0.5709374822603813	0.816768523212382	0.550952405320237	0.8099411591076704	Eukaryota; Viridiplantae; Streptophyta; Magnoliopsida; Poales; Poaceae; Australopyrum; Australopyrum retrofractum
0.04072017145616317	0.6579595228672847	0.020257181461640576	0.35061442052697184	Bacteria; ; Candidatus Saccharibacteria; ; ; ; ; Candidatus Saccharibacteria bacterium
0.2711489622193249	0.7222322068656726	0.18692903944001532	0.5649780807345886	Bacteria; ; Proteobacteria; Gammaproteobacteria; Legionellales; Coxiellaceae; ; Coxiellaceae bacterium
0.925456747284886	0.9621165448958956	0.5898646286463853	0.8400698520145834	Bacteria; ; Bacteroidetes; Cytophagia; Cytophagales; Cytophagaceae; ; Cytophagaceae bacterium
0.5440440146187582	0.8076972040592819	0.4611165781997495	0.7595065059909212	Bacteria; ; Proteobacteria; Deltaproteobacteria; ; ; ; Deltaproteobacteria bacterium
0.5734326174016245	0.8190199439156085	0.46252603822008537	0.7668278677413131	Bacteria; ; Bacteroidetes; Cytophagia; Cytophagales; Flammeovirgaceae; ; Flammeovirgaceae bacterium
0.22543717461669763	0.7061248276445063	0.1545164701604029	0.5701308849285773	Bacteria; ; Ignavibacteriae; ; ; ; ; Ignavibacteriae bacterium
0.6656670217239065	0.8519262516057776	0.5430314645121569	0.8113834227554474	Bacteria; ; Planctomycetes; Phycisphaerae; Phycisphaerales; Phycisphaeraceae; ; Phycisphaeraceae bacterium
0.6558934301261629	0.8475944634201564	0.5954627634570477	0.8359742486354362	Bacteria; ; Planctomycetes; Planctomycetia; Planctomycetales; Planctomycetaceae; ; Planctomycetaceae bacterium
0.0642892097863248	0.6629356611511908	0.05438641146950076	0.47189057911132876	Bacteria; ; Planctomycetes; ; ; ; ; Planctomycetes bacterium
0.58229995842547555	0.8230007657571338	0.503341132124989	0.783738470672965	Bacteria; ; Proteobacteria; Alphaproteobacteria; Rhizobiales; Rhodobiaceae; ; Rhodobiaceae bacterium
0.49498398647445263	0.7903081086040142	0.47768385218216075	0.7787598233310532	Eukaryota; Viridiplantae; Streptophyta; Magnoliopsida; Poales; Poaceae; Thinopyrum; Thinopyrum bessarabicum
0.5186978784354733	0.7955045157189171	0.23562638122648347	0.6475422339832377	Bacteria; ; Bacteroidetes; ; Bacteroidetes Order II. Incertae sedis; Rhodothermaceae; ; Rhodothermaceae bacterium
0.35750478683644354	0.747887763285153	0.2988920161713297	0.6411546814133666	Archaea; ; Candidatus Woesearchaeota; ; ; ; ; Candidatus Woesearchaeota archaeon
0.14959725520694264	0.6828317522901499	0.07965559867137532	0.4933357059350061	Bacteria; ; Candidatus Woesebacteria; ; ; ; ; Candidatus Woesebacteria bacterium
0.5462951465169594	0.8089702628157163	0.455650582074147	0.753404303093011	Bacteria; ; Candidatus Bipolaricaulota; ; ; ; Candidatus Bipolaricaulis; Candidatus Bipolaricaulis anaerobius
0.513868312819295	0.7984247390245354	0.45878286497822357	0.7531955587734648	Viruses; ; Uroviricota; Caudoviricetes; Caudovirales; Siphoviridae; Skunavirus; Lactococcus phage LP1502a
0.584092250213971	0.8205225830651328	0.5292942790016781	0.8031401985454932	Bacteria; ; Proteobacteria; Gammaproteobacteria; Enterobacterales; Morganellaceae; Providencia; Providencia sp. WCHPHu000369
0.3987971980736741	0.7571989562638175	0.3159893569376257	0.6783871078811233	Bacteria; ; Proteobacteria; Betaproteobacteria; Rhodocyclales; Zoogloeaceae; Azoarcus; Azoarcus sp. DD4
0.10773401158724819	0.672131312588398	0.06956550573703997	0.484190910412424	Bacteria; ; Bacteroidetes; Flavobacteriia; Flavobacteriales; Flavobacteriaceae; Mariniflexile; Mariniflexile sp. TRM1-10
0.13226581908689913	0.6787127685706351	0.08486395742156609	0.5021286473900145	Bacteria; ; Bacteroidetes; Sphingobacteriia; Sphingobacteriales; Sphingobacteriaceae; Mucilaginibacter; Mucilaginibacter rubeus
0.26769865917922553	0.7194326289957234	0.18358833141603761	0.5578748638836111	Bacteria; ; Proteobacteria; Gammaproteobacteria; Enterobacterales; Enterobacteriaceae; Enterobacter; Enterobacter cloacae complex sp.
0.5245321312926956	0.8000808827055059	0.43133870326468265	0.7497594075919448	Eukaryota; Viridiplantae; Streptophyta; Magnoliopsida; Poales; Poaceae; Pseudoroegneria; Pseudoroegneria spicata
0.4351302827805325	0.7720943015189747	0.4030657309189861	0.7174289735727996	Viruses; ; Uroviricota; Caudoviricetes; Caudovirales; Herelleviridae; Kayvirus; Staphylococcus phage phiSA039
0.20995289321845625	0.6994294679152443	0.16824077231822204	0.542803855554461	Bacteria; ; Proteobacteria; Alphaproteobacteria; Rhizobiales; Rhizobiaceae; Rhizobium; Rhizobium sp. 11515TR
0.5158026867826837	0.7978714921347367	0.4433484486398576	0.7514694226524191	Bacteria; ; Proteobacteria; Betaproteobacteria; Burkholderiales; Alcaligenaceae; Pusillimonas; Pusillimonas thiosulfatoxidans
0.5148200280780262	0.7977750919436714	0.47084287206195563	0.7573587107084684	Viruses; ; Uroviricota; Caudoviricetes; Caudovirales; Siphoviridae; Seuratvirus; Escherichia phage vB_Eco_SLUR25
0.5576160261311797	0.8143375182654065	0.5010281874460105	0.7836751739232772	Viruses; ; Uroviricota; Caudoviricetes; Caudovirales; Siphoviridae; Seuratvirus; Escherichia phage vB_Eco_SLUR63
0.5471456136228776	0.8108158090465226	0.4683714396222323	0.7670059007720397	Viruses; ; Uroviricota; Caudoviricetes; Caudovirales; Siphoviridae; Seuratvirus; Escherichia phage vB_Eco_SLUR76
0.5596294333171434	0.8152385520809052	0.4915740193656303	0.7783365203164391	Viruses; ; Uroviricota; Caudoviricetes; Caudovirales; Siphoviridae; Seuratvirus; Escherichia phage vB_Eco_SLUR26
0.36075803481827434	0.7463585722652462	0.3246361664758554	0.6645048119415389	Viruses; ; Uroviricota; Caudoviricetes; Caudovirales; Siphoviridae; Skunavirus; Lactococcus phage 16802
0.4976263323883094	0.7914871536829525	0.4539255189149504	0.755085670854754	Viruses; ; Uroviricota; Caudoviricetes; Caudovirales; Siphoviridae; Skunavirus; Lactococcus phage 51701
0.5383835715496641	0.8078233557584634	0.4667084978078025	0.760939121447682	Viruses; ; Uroviricota; Caudoviricetes; Caudovirales; Siphoviridae; Skunavirus; Lactococcus phage 56301
0.5039711651069433	0.7930960396000746	0.45629128633618693	0.7594935715068569	Eukaryota; Viridiplantae; Streptophyta; Magnoliopsida; Poales; Poaceae; Lolium; Lolium arundinaceum
0.5542415251222642	0.8095759972375225	0.4675655191481884	0.7690719336303726	Viruses; ; Uroviricota; Caudoviricetes; Caudovirales; Siphoviridae; Skunavirus; Lactococcus phage 57001
0.5463845591854419	0.8091338559699496	0.4532923538337715	0.7491113232751624	Viruses; ; Uroviricota; Caudoviricetes; Caudovirales; Siphoviridae; Skunavirus; Lactococcus phage 62601
0.4284501859684813	0.7716482400142933	0.3693909689310342	0.6961606017361539	Viruses; ; Uroviricota; Caudoviricetes; Caudovirales; Siphoviridae; Skunavirus; Lactococcus phage 66901
0.4776094695859057	0.787396123090325	0.4402960262977187	0.741033780057636	Viruses; ; Uroviricota; Caudoviricetes; Caudovirales; Siphoviridae; Skunavirus; Lactococcus phage 79201
0.5487464769091221	0.8117336829877548	0.49187548293106365	0.7751107073642506	Viruses; ; Uroviricota; Caudoviricetes; Caudovirales; Siphoviridae; Skunavirus; Lactococcus phage 96401
0.5413415948299191	0.8040705248481157	0.5025581464249732	0.78952289413665	Eukaryota; Fungi; Ascomycota; Sordariomycetes; Diaporthales; Cryphonectriaceae; Chrysoporthe; Chrysoporthe sp. MAF-2017a
0.3291830043839915	0.7338810091089059	0.283677458660776	0.6656274518549204	Bacteria; ; Bacteroidetes; Chitinophagia; Chitinophagales; Chitinophagaceae; Chitinophaga; Chitinophaga caeni
0.5848455268733831	0.8211054206659721	0.48964064322750306	0.7823221871846554	Bacteria; ; Proteobacteria; Gammaproteobacteria; Alteromonadales; Shewanellaceae; Shewanella; Shewanella sp. WE21
0.2545014899863115	0.7048944063798237	0.23624712582543353	0.6511864832633485	Bacteria; ; Proteobacteria; Gammaproteobacteria; Pasteurellales; Pasteurellaceae; Glaesserella; Glaesserella sp. 15-184
0.43919441826709327	0.7661016641082713	0.24824131859313128	0.6515670502904354	Bacteria; ; Proteobacteria; Betaproteobacteria; Burkholderiales; Burkholderiaceae; ; Burkholderiaceae bacterium
0.505117484685442	0.7953806201283748	0.35658479634066365	0.7185719509195844	Eukaryota; Viridiplantae; Streptophyta; Magnoliopsida; Poales; Poaceae; Festuca; Festuca pratensis
0.49179429721521584	0.7940256553017124	0.4327697108290154	0.7315018928807037	Bacteria; ; Candidatus Kaiserbacteria; ; ; ; ; Candidatus Kaiserbacteria bacterium
0.5423045573113933	0.807063510535652	0.44678682881959203	0.7590257250180686	Bacteria; ; Proteobacteria; Gammaproteobacteria; Aeromonadales; Aeromonadaceae; Aeromonas; Aeromonas sp. CA23
0.6491798303932486	0.842793375170106	0.5394265573957856	0.8117956570135181	Bacteria; ; Proteobacteria; Gammaproteobacteria; Aeromonadales; Aeromonadaceae; Aeromonas; Aeromonas sp. CU5
0.3590586725652557	0.7487524682078947	0.3314818579772717	0.6554342469027872	Eukaryota; Metazoa; Arthropoda; Arachnida; Araneae; Zodariidae; Antillorena; Antillorena polli
0.18143441045246222	0.6927431798370667	0.11770524277906638	0.5049095898147457	Bacteria; ; Proteobacteria; Alphaproteobacteria; Rhodobacterales; Rhodobacteraceae; ; Rhodobacteraceae bacterium QY30
0.3311789148725444	0.7328847040754074	0.21289122211686207	0.6258434096921418	Bacteria; ; Bacteroidetes; Chitinophagia; Chitinophagales; Chitinophagaceae; Chitinophaga; Chitinophaga sp. MD30
0.5232875904922564	0.7998556799943718	0.4602077807956054	0.753117629268247	Bacteria; ; Proteobacteria; Gammaproteobacteria; Enterobacterales; Yersiniaceae; Serratia; Serratia sp. MYb239
0.2510719743320579	0.692297041638695	0.12320452645958897	0.5626823925942323	Viruses; ; ; ; ; ; ; Porcine feces associated IAS virus like virus
0.49624238110165086	0.7900815872888063	0.46484996883534635	0.755700218143728	Bacteria; ; Actinobacteria; Actinobacteria; Micromonosporales; Micromonosporaceae; Actinoplanes; Actinoplanes sp. SE50
0.4554631830755704	0.7833662964860516	0.3024243892979925	0.6641897871544281	Bacteria; ; Proteobacteria; Alphaproteobacteria; Rhodobacterales; Rhodobacteraceae; Rhodobacter; Rhodobacter sp. CZR27
0.9384470410084627	0.9665437087568969	0.7519238844087058	0.9114766064381367	Eukaryota; Viridiplantae; Streptophyta; Magnoliopsida; Poales; Bromeliaceae; Ananas; Ananas comosus
0.5547675507605317	0.8116751683730967	0.5107682249570219	0.781447201943662	Eukaryota; Viridiplantae; Streptophyta; Magnoliopsida; Fagales; Betulaceae; Carpinus; Carpinus rupestris
0.6081844804958871	0.8293196930395701	0.568590964185709	0.8191800562837286	Viruses; ; Uroviricota; Caudoviricetes; Caudovirales; Siphoviridae; ; Lactobacillus phage T25
0.41131012587822013	0.7642874098332322	0.2524393011785686	0.6659503139083143	Bacteria; ; Firmicutes; Bacilli; Lactobacillales; Aerococcaceae; Suicoccus; Suicoccus acidiformans
0.5544096435110168	0.8131368079148732	0.47129194048643697	0.7670976254687469	Bacteria; ; Proteobacteria; Gammaproteobacteria; Enterobacterales; Pectobacteriaceae; Dickeya; Dickeya sp. Secpp 1600
0.3625879006844296	0.7506600642069341	0.3285560029946928	0.656246208329932	Eukaryota; Viridiplantae; Streptophyta; Magnoliopsida; Lamiales; Acanthaceae; Justicia; Justicia oerstedii
0.24212821503858792	0.7047065856901543	0.153734998572623	0.5934399456858312	Bacteria; ; Bacteroidetes; Flavobacteriia; Flavobacteriales; Weeksellaceae; Chryseobacterium; Chryseobacterium sp. 7-3A
0.18737994661190907	0.6934181716331203	0.12169099131498919	0.5456390462916247	Bacteria; ; Bacteroidetes; Flavobacteriia; Flavobacteriales; Weeksellaceae; Chryseobacterium; Chryseobacterium sp. 6424
0.40190255297505223	0.7580815935875994	0.3544698360205049	0.7080135537009039	Bacteria; ; Actinobacteria; Actinobacteria; Micromonosporales; Micromonosporaceae; Micromonospora; Micromonospora sp. WMMA2032
0.4988277999144866	0.7921592899275894	0.4339746932884797	0.737170598206111	Eukaryota; ; ; Eustigmatophyceae; Eustigmatales; Eustigmataceae; Characiopsis; Characiopsis acuta
0.49939965672432024	0.7975291041004746	0.4170553149043879	0.730119679047819	Bacteria; ; Proteobacteria; Gammaproteobacteria; Xanthomonadales; Xanthomonadaceae; Stenotrophomonas; Stenotrophomonas sp. Pemsol
0.36199127230193096	0.7506836097895846	0.3259129464218838	0.6492656837659295	Eukaryota; Viridiplantae; Streptophyta; Magnoliopsida; Zingiberales; Marantaceae; Thaumatococcus; Thaumatococcus daniellii
0.7384254481649135	0.878691125234879	0.7006841537343332	0.8876921825981463	Bacteria; ; Firmicutes; Bacilli; Bacillales; ; Gemella; Gemella sp. ND 6198
0.6598781288061354	0.8366691390739389	0.39581169235412095	0.7500101143909694	Bacteria; ; Firmicutes; Clostridia; Clostridiales; Eubacteriaceae; Eubacterium; Eubacterium maltosivorans
0.5213159396759294	0.8002762806980811	0.44501444141657476	0.7432548801852559	Viruses; ; Uroviricota; Caudoviricetes; Caudovirales; Herelleviridae; ; Lactobacillus phage LpeD
0.5281252045865048	0.8051532190595163	0.4605818176428008	0.7487184054271665	Viruses; ; Uroviricota; Caudoviricetes; Caudovirales; Herelleviridae; Nitunavirus; Bacillus phage BSP9
0.253273815017371	0.7153101380500059	0.19351438924675946	0.5562833330749231	Viruses; ; Uroviricota; Caudoviricetes; Caudovirales; Myoviridae; ; Escherichia phage vB_EcoM_PHB05
0.5350503902193715	0.805814145147072	0.45975915902296927	0.758162883563117	Viruses; ; Uroviricota; Caudoviricetes; Caudovirales; Siphoviridae; ; Lactobacillus phage LJ
0.595923596198915	0.8237465784087483	0.5482458157391384	0.8075534872460638	Viruses; ; Uroviricota; Caudoviricetes; Caudovirales; Podoviridae; ; Pectobacterium phage DU_PP_III
0.3393143402345453	0.7426737251778907	0.30065763059385436	0.6293768649040987	Viruses; ; Uroviricota; Caudoviricetes; Caudovirales; Siphoviridae; Moineauvirus; Streptococcus phage 31B4
0.5428357479143923	0.8100859426453559	0.4558454085803391	0.7589868053229707	Viruses; ; Uroviricota; Caudoviricetes; Caudovirales; Siphoviridae; Moineauvirus; Streptococcus phage 7A5
0.4239293001868817	0.7674143701242843	0.39769084725288584	0.7135337219097606	Viruses; ; Uroviricota; Caudoviricetes; Caudovirales; Siphoviridae; Moineauvirus; Streptococcus phage 9A
0.6521128026792686	0.8448296790959359	0.5860904289933847	0.8311157992645467	Eukaryota; Viridiplantae; Streptophyta; Magnoliopsida; Zingiberales; Musaceae; Musa; Musa acuminata
0.5111975160068976	0.7988916548478928	0.46290160490547444	0.7589796418146735	Viruses; ; Uroviricota; Caudoviricetes; Caudovirales; Siphoviridae; Moineauvirus; Streptococcus phage 9B4
0.4706812420337007	0.7813690771541948	0.42277791672403564	0.7253888355952994	Viruses; ; Uroviricota; Caudoviricetes; Caudovirales; Siphoviridae; Moineauvirus; Streptococcus phage A0
0.49720058711607806	0.7925716582884665	0.44454828005956765	0.7428806529881121	Viruses; ; Uroviricota; Caudoviricetes; Caudovirales; Siphoviridae; Moineauvirus; Streptococcus phage B0
0.5132266704027321	0.7972262591016503	0.4528107920284741	0.7478407204289383	Viruses; ; Uroviricota; Caudoviricetes; Caudovirales; Siphoviridae; Moineauvirus; Streptococcus phage L5A1
0.5477291093778046	0.8107834890048017	0.46466921520534243	0.7630098560388641	Viruses; ; Uroviricota; Caudoviricetes; Caudovirales; Siphoviridae; Moineauvirus; Streptococcus phage M19
0.5425658318920268	0.8079314232771816	0.4515251912122253	0.7546668321857699	Viruses; ; Uroviricota; Caudoviricetes; Caudovirales; Siphoviridae; Moineauvirus; Streptococcus phage STP2
0.5560287009362043	0.8063875246558043	0.5935884024166868	0.8379020883909021	Bacteria; ; Proteobacteria; Gammaproteobacteria; Enterobacterales; Pectobacteriaceae; Pectobacterium; Pectobacterium polaris
0.3382643553514974	0.7426186462345661	0.3053675812265769	0.6340808484220276	Viruses; ; Uroviricota; Caudoviricetes; Caudovirales; Herelleviridae; Silviavirus; Staphylococcus virus Stau2
0.1682365462962222	0.6852710416352831	0.09387016694282997	0.5305773621169296	Bacteria; ; Proteobacteria; Epsilonproteobacteria; Campylobacterales; Campylobacteraceae; Campylobacter; Campylobacter blaseri
0.44594947440895627	0.7731185958336884	0.4397080906527346	0.7445964788731642	Bacteria; ; Proteobacteria; Alphaproteobacteria; Emcibacterales; Emcibacteraceae; Emcibacter; Emcibacter congregatus
0.55177709392912	0.8111820260116139	0.4797765646728775	0.7697086567640529	Eukaryota; Viridiplantae; Streptophyta; Magnoliopsida; Zingiberales; Lowiaceae; Orchidantha; Orchidantha fimbriata
0.5409265263978246	0.807605405126774	0.45240314358218414	0.7516514627538852	Bacteria; ; Proteobacteria; Gammaproteobacteria; Enterobacterales; Enterobacteriaceae; Escherichia; Escherichia sp. E4742
0.6704705555682878	0.8487700960489515	0.8851489703241245	0.9637383597208501	Bacteria; ; Firmicutes; Bacilli; Bacillales; Staphylococcaceae; Staphylococcus; Staphylococcus debuckii
0.5090633705529991	0.7979555092274259	0.46304413261764465	0.7519268202236514	Bacteria; ; Proteobacteria; Gammaproteobacteria; Pseudomonadales; Pseudomonadaceae; Pseudomonas; Pseudomonas sp. s211(2017)
0.5241299332312653	0.8009582291524875	0.4873619868398083	0.7808015151979957	Bacteria; ; Proteobacteria; Gammaproteobacteria; Enterobacterales; Enterobacteriaceae; ; Enterobacteriaceae bacterium A-F18
0.43984584224540757	0.7621543709699647	0.32604714190391343	0.6922972486735048	Bacteria; ; Proteobacteria; Betaproteobacteria; Burkholderiales; Oxalobacteraceae; Massilia; Massilia violaceinigra
0.37263666447167754	0.749889465244088	0.3795558421015758	0.6920156991002144	Bacteria; ; Chloroflexi; Ktedonobacteria; Thermogemmatisporales; Thermogemmatisporaceae; Thermogemmatispora; Thermogemmatispora argillosa
0.3879161626741403	0.7585470601285099	0.3428742291251007	0.6603262340789883	; ; ; ; ; ; ; Shuttle vector pG106
0.3936966042879719	0.7574823183753463	0.35234501784094924	0.6765263185493491	Eukaryota; ; Rhodophyta; Florideophyceae; Batrachospermales; Batrachospermaceae; Lympha; Lympha mucosa
0.5270087728781783	0.8011178546514648	0.480729969300986	0.7660817947783558	Viruses; ; Uroviricota; Caudoviricetes; Caudovirales; Siphoviridae; Dhillonvirus; Escherichia phage SECphi18
0.37067713475724484	0.7497374676341608	0.32422714709010925	0.6776188088263817	Bacteria; ; Proteobacteria; Gammaproteobacteria; Xanthomonadales; Xanthomonadaceae; Stenotrophomonas; Stenotrophomonas indicatrix
0.4427571421908251	0.774379200467599	0.40446482149170343	0.6964620639085664	Eukaryota; Viridiplantae; Streptophyta; Magnoliopsida; Zingiberales; Strelitziaceae; Phenakospermum; Phenakospermum guyannense
0.5669566805538011	0.807409983361411	0.4191209396442582	0.7537320379408382	Bacteria; ; Actinobacteria; Actinobacteria; Propionibacteriales; Nocardioidaceae; Nocardioides; Nocardioides houyundeii
0.6442036569346666	0.844109424499541	0.571664572995674	0.8212736943236489	Bacteria; ; Thermodesulfobacteria; Thermodesulfobacteria; Thermodesulfobacteriales; Thermodesulfobacteriaceae; Thermosulfurimonas; Thermosulfurimonas marina
0.5005192308706993	0.7949062014237427	0.42274498076802874	0.7343363205372432	Viruses; ; Uroviricota; Caudoviricetes; Caudovirales; Siphoviridae; Ceetrepovirus; Corynebacterium phage PotatoChip
0.4345678802651009	0.7709714551733073	0.4681257160134378	0.7708876015339711	Bacteria; ; Proteobacteria; Alphaproteobacteria; Rhodospirillales; Rhodospirillaceae; Thalassospira; Thalassospira marina
0.5090558243503296	0.7949259612355914	0.45082436226341266	0.751135148744406	Eukaryota; Viridiplantae; Streptophyta; Magnoliopsida; Ericales; Sapotaceae; Palaquium; Palaquium sp. JH-2017
0.6679414290928598	0.8461524118939443	0.5175498494305087	0.811935143924111	Bacteria; ; Firmicutes; Bacilli; Bacillales; Planococcaceae; Solibacillus; Solibacillus sp. R5-41
0.643849487663685	0.8418671232570094	0.5482121811325806	0.8120577662318182	Bacteria; ; Proteobacteria; Alphaproteobacteria; Rhizobiales; Rhizobiaceae; Rhizobium; Rhizobium sp. NXC24
0.2705279524881252	0.7146705807515715	0.20851566816808806	0.6021972098898692	Bacteria; ; Actinobacteria; Actinobacteria; Micrococcales; Microbacteriaceae; Microbacterium; Microbacterium sp. Y-01
0.5214643559318966	0.7985420481592912	0.4657717267398058	0.7599925361609846	Viruses; ; Uroviricota; Caudoviricetes; Caudovirales; Myoviridae; ; Pseudomonas phage ventosus
0.4737918359235954	0.7825724750569033	0.4164522678152553	0.7265953169398757	Bacteria; ; Actinobacteria; Coriobacteriia; Eggerthellales; Eggerthellaceae; Slackia; Slackia sp.
0.7421833961132599	0.8783301284782752	0.6229901124589289	0.8545576234679859	Bacteria; ; Proteobacteria; Betaproteobacteria; Burkholderiales; Burkholderiaceae; Burkholderia; Burkholderia glumae
0.6061876427644702	0.8301371592674576	0.5335842706353308	0.8010626028169554	Eukaryota; Viridiplantae; Streptophyta; Magnoliopsida; Asparagales; Amaryllidaceae; Allium; Allium cepa
0.18668761493300431	0.691046560487236	0.11538787486476812	0.5370331443833706	Bacteria; ; Bacteroidetes; Flavobacteriia; Flavobacteriales; Flavobacteriaceae; Changchengzhania; Changchengzhania lutea
0.548756390298688	0.8096930172577019	0.4549983004633935	0.7677078967080685	Bacteria; ; Proteobacteria; Gammaproteobacteria; Methylococcales; Methylococcaceae; Methylomicrobium; Methylomicrobium sp. wino1
0.07964723916733897	0.6658567123601495	0.050024029020861664	0.43324301372280183	Bacteria; ; Ignavibacteriae; Ignavibacteria; Ignavibacteriales; ; ; Ignavibacteriales bacterium
0.5117395774408533	0.7949753540056927	0.41544430847848285	0.7379882661024973	Bacteria; ; Proteobacteria; Gammaproteobacteria; Pseudomonadales; Pseudomonadaceae; Pseudomonas; Pseudomonas sp. HLS-6
0.667012834085405	0.8525681089514483	0.5777433521172572	0.8235099595188313	Bacteria; ; Actinobacteria; Actinobacteria; Streptomycetales; Streptomycetaceae; Streptomyces; Streptomyces dengpaensis
0.3916398729284696	0.7598686378313619	0.3302811795945824	0.6702379257899435	Viruses; ; Uroviricota; Caudoviricetes; Caudovirales; Myoviridae; Tequatrovirus; Escherichia virus HY01
0.5486420761413554	0.80985210175671	0.44823782459990125	0.7579307637654912	Viruses; ; Uroviricota; Caudoviricetes; Caudovirales; Siphoviridae; Efquatrovirus; Enterococcus phage phiNASRA1
0.5041230827096754	0.7919516860245626	0.35876493018909467	0.7093125623817742	Bacteria; ; Actinobacteria; Actinobacteria; Corynebacteriales; Mycobacteriaceae; Mycobacterium; Mycobacterium sp. PYR15
0.6558999266924995	0.845328558424805	0.5834114161965466	0.8335898787916689	Bacteria; ; Proteobacteria; Alphaproteobacteria; Rhizobiales; Methylobacteriaceae; Methylobacterium; Methylobacterium currus
0.4662683103719834	0.7813740975713415	0.42744366715695814	0.7356512985764825	Bacteria; ; Firmicutes; Bacilli; Bacillales; Bacillaceae; Bacillus; Bacillus sp. wens01
0.20863759131048973	0.6886950649188877	0.18757471917328813	0.6237379310085953	Eukaryota; Viridiplantae; Streptophyta; Magnoliopsida; Asparagales; Amaryllidaceae; Allium; Allium sativum
0.3778291746751361	0.7535426145365318	0.3249197069318701	0.6593637475290232	Eukaryota; Metazoa; Arthropoda; Arachnida; Trombidiformes; Erythraeidae; Balaustium; Balaustium sp. AD1272
0.5116947816836216	0.7972482836943168	0.42369962511528286	0.7392005996846509	Eukaryota; Metazoa; Arthropoda; Arachnida; Trombidiformes; Trochometridiidae; Trochometridium; Trochometridium sp. AD1884
0.34755962446424593	0.7457744423039127	0.3146311235161697	0.6451439739231472	Eukaryota; Metazoa; Arthropoda; Arachnida; Trombidiformes; Cheyletidae; ; Cheyletidae gen. sp. AD1058
0.710461260188715	0.8658369551184034	0.6462120647421694	0.8640015770768786	Bacteria; ; Firmicutes; Bacilli; Bacillales; ; Exiguobacterium; Exiguobacterium sp. N4-1P
0.5255595785518695	0.8015701516943073	0.4566023565263247	0.7578912899073591	Eukaryota; Metazoa; Arthropoda; Arachnida; Sarcoptiformes; Oehserchestidae; ; Oehserchestidae sp. 'filiform trichobothria'
0.5849720390041457	0.8252814910543417	0.348382503865116	0.704994170709919	Bacteria; ; Actinobacteria; Rubrobacteria; Rubrobacterales; Rubrobacteraceae; Rubrobacter; Rubrobacter indicoceani
0.4997957507106696	0.7921804586705	0.511944659962216	0.7879676027883118	Bacteria; ; Proteobacteria; Gammaproteobacteria; Enterobacterales; Erwiniaceae; Pantoea; Pantoea sp. MSR2
0.555802344281199	0.8094728057870002	0.4627524751727278	0.7679760804935097	Bacteria; ; Chloroflexi; Anaerolineae; ; ; ; Anaerolineae bacterium
0.5327707617760061	0.8034634603029014	0.4626042037683015	0.7573747511416742	Bacteria; ; Candidatus Levybacteria; ; ; ; ; Candidatus Levybacteria bacterium
0.5787581764623542	0.8135256325347449	0.5138593727800724	0.794705161851314	Bacteria; ; Chlamydiae; Chlamydiia; Parachlamydiales; Parachlamydiaceae; ; Parachlamydiaceae bacterium
0.38695844033484667	0.7603010460764111	0.32287967872971185	0.6583887098941759	Eukaryota; Viridiplantae; Streptophyta; Magnoliopsida; Asparagales; Amaryllidaceae; Allium; Allium tuberosum
0.39218898389430235	0.7547046419333058	0.287472569563839	0.6688176551668016	Bacteria; ; Planctomycetes; Phycisphaerae; Phycisphaerales; ; ; Phycisphaerales bacterium
0.6393776366155165	0.8381712873332392	0.44868387517415437	0.7669782070903364	Bacteria; ; Planctomycetes; Planctomycetia; ; ; ; Planctomycetia bacterium
0.7468718100988447	0.8819059985418701	0.7385504445703999	0.9045978058806685	Bacteria; ; Actinobacteria; Actinobacteria; Corynebacteriales; Dietziaceae; Dietzia; Dietzia sp. JS16-p6b
0.5251397013926595	0.7971001729773051	0.35469946861181656	0.7185330605693211	Bacteria; ; Firmicutes; Bacilli; Bacillales; Bacillaceae; Oceanobacillus; Oceanobacillus sp. 160
0.5846311478407544	0.816997946317068	0.5321873455222336	0.8010228964600666	Viruses; ; Uroviricota; Caudoviricetes; Caudovirales; Myoviridae; Eneladusvirus; Yersinia phage fHe-Yen9-03
0.3313833476502929	0.7408035474449176	0.22329252999467888	0.5980044647867073	Bacteria; ; Proteobacteria; Betaproteobacteria; Neisseriales; Neisseriaceae; ; Neisseriaceae bacterium DSM 100970
0.5356630806137527	0.809122637871353	0.4851486151518617	0.7607858220879252	Viruses; ; Uroviricota; Caudoviricetes; Caudovirales; Myoviridae; Tequatrovirus; Yersinia phage fPS-2
0.5720400911826424	0.818040091103008	0.5093929512591847	0.7849051290735597	Viruses; ; Uroviricota; Caudoviricetes; Caudovirales; Myoviridae; Tequatrovirus; Yersinia phage fPS-65
0.5462045707656827	0.8032780880707706	0.5221519982325831	0.7950043744069512	Viruses; ; Uroviricota; Caudoviricetes; Caudovirales; Myoviridae; Tequatrovirus; Yersinia phage fPS-90
0.5500594621957525	0.8111362658878994	0.49941711235075636	0.7782363320655339	Bacteria; ; Firmicutes; Bacilli; Bacillales; Bacillaceae; Bacillus; Bacillus sp. Y-01
0.6534044663361898	0.8420682824370356	0.6519592432531178	0.8625095656764566	Eukaryota; Viridiplantae; Streptophyta; Magnoliopsida; Asparagales; Asparagaceae; Asparagus; Asparagus officinalis
0.604306564286855	0.8269989862276645	0.4912757123779405	0.7813216503803723	Bacteria; ; Proteobacteria; Gammaproteobacteria; Pseudomonadales; Pseudomonadaceae; Pseudomonas; Pseudomonas sp. ACM7
0.5502377291473614	0.8083355453158771	0.508610805228299	0.7852791919954377	Viruses; Shotokuvirae; Cossaviricota; Quintoviricetes; Piccovirales; Parvoviridae; Bocaparvovirus; Rhinolophus sinicus bocaparvovirus 2
0.09837049641184202	0.670698220481364	0.08772633937689125	0.4890549880675175	Bacteria; ; Ignavibacteriae; Ignavibacteria; ; ; ; Ignavibacteria bacterium
0.2644524039603564	0.7098021855386357	0.17336260341190013	0.606798686855087	Bacteria; ; Proteobacteria; Betaproteobacteria; ; ; Candidatus Accumulibacter; Candidatus Accumulibacter sp.
0.4950224238885439	0.7937866449652013	0.4284059478155385	0.7372312351017714	Bacteria; ; Firmicutes; Bacilli; Lactobacillales; Aerococcaceae; ; Aerococcaceae bacterium
0.5402340179839571	0.8052619828781402	0.4169182203970019	0.7448998580484157	Bacteria; ; Candidatus Atribacteria; ; ; ; ; Candidatus Atribacteria bacterium
0.6199526112521468	0.8332056469274075	0.5172604457622011	0.7991305192509564	Bacteria; ; Balneolaeota; Balneolia; Balneolales; Balneolaceae; ; Balneolaceae bacterium
0.4143052369128667	0.7677293166956556	0.3555704883229266	0.6751472798295713	Bacteria; ; Candidatus Daviesbacteria; ; ; ; ; Candidatus Daviesbacteria bacterium
0.6005222588232974	0.8277376632535963	0.525645075772002	0.8017385816318433	Bacteria; ; Candidatus Falkowbacteria; ; ; ; ; Candidatus Falkowbacteria bacterium
0.44698075246412905	0.775652996713826	0.4167335126651707	0.7223579331382534	Bacteria; ; Candidatus Giovannonibacteria; ; ; ; ; Candidatus Giovannonibacteria bacterium
0.3818505540949779	0.7525451165904549	0.3832711637305402	0.7082241854337528	Eukaryota; Fungi; Ascomycota; Pneumocystidomycetes; Pneumocystidales; Pneumocystidaceae; Pneumocystis; Pneumocystis carinii
0.5930068736256581	0.827160807478279	0.4915352292530846	0.7817003124080752	Bacteria; ; Proteobacteria; Gammaproteobacteria; Oceanospirillales; Halomonadaceae; Cobetia; Cobetia sp. ICG0124
0.488609504213815	0.7899057897407552	0.4265854224513477	0.7462082953890203	Viruses; ; Uroviricota; Caudoviricetes; Caudovirales; Autographiviridae; Vectrevirus; Escherichia virus VEc3
0.5512901642746242	0.813067677443845	0.48456756532311573	0.7675845407921705	Viruses; ; Uroviricota; Caudoviricetes; Caudovirales; Myoviridae; ; Raoultella phage Ro1
0.5467682353500747	0.8114057483343265	0.47043924065804404	0.7539320393224889	Bacteria; ; Bacteroidetes; Bacteroidia; Bacteroidales; Prevotellaceae; Prevotella; Prevotella cerevisiae
0.6366338569031318	0.8363028161028261	0.6907168625909074	0.8815307547421467	Bacteria; ; Firmicutes; Bacilli; Bacillales; Bacillaceae; Bacillus; Bacillus sp. HBCD-sjtu
0.5789296819311323	0.8188110317809927	0.4942788870375181	0.7788399660302237	Bacteria; ; Proteobacteria; Gammaproteobacteria; Legionellales; Coxiellaceae; Coxiella; Candidatus Coxiella mudrowiae
0.4639472096899607	0.7787366341356359	0.4345146689367899	0.7356297667042125	Bacteria; ; Cyanobacteria; ; Chroococcales; Cyanobacteriaceae; Cyanobacterium; Cyanobacterium sp. HL-69
0.47523843281047046	0.7895393043609557	0.36929942129640014	0.6939373521869396	Eukaryota; Fungi; Ascomycota; Lecanoromycetes; ; Phlyctidaceae; Phlyctis; Phlyctis petraea
0.36463494782331957	0.7509336387252717	0.3001109925234213	0.6382642819938494	Viruses; ; Uroviricota; Caudoviricetes; Caudovirales; Herelleviridae; Kayvirus; Staphylococcus phage HSA30
0.06778146351816625	0.6635174544371545	0.059582975855110555	0.3606294039820281	Bacteria; ; Actinobacteria; Actinobacteria; Corynebacteriales; Nocardiaceae; Rhodococcus; Rhodococcus sp. AQ5-07
0.5122719207805921	0.7962840927071024	0.454449587442719	0.7523716140599678	Eukaryota; Fungi; Chytridiomycota; Neocallimastigomycetes; Neocallimastigales; Neocallimastigaceae; Neocallimastix; Neocallimastix frontalis
0.4991045381693441	0.7910840548953171	0.4696133307094918	0.7684840166789324	Bacteria; ; Proteobacteria; Gammaproteobacteria; Pseudomonadales; Pseudomonadaceae; Pseudomonas; Pseudomonas sp. 02C 26
0.49774700308856873	0.7929477487142225	0.4147268753801875	0.7250404253489318	Bacteria; ; Proteobacteria; Gammaproteobacteria; Pseudomonadales; Pseudomonadaceae; Pseudomonas; Pseudomonas sp. 09C 129
0.6676455653127715	0.8495008043849634	0.5890988248742933	0.8324472638791889	Bacteria; ; Proteobacteria; Gammaproteobacteria; Pseudomonadales; Pseudomonadaceae; Pseudomonas; Pseudomonas sp. S09G 359
0.523520059545533	0.8003490040672562	0.5146680350109589	0.7932425397951944	Bacteria; ; Firmicutes; Bacilli; Bacillales; Alicyclobacillaceae; Kyrpidia; Kyrpidia spormannii
0.5178166380894155	0.8002018925866807	0.4483803886681642	0.7534724316123234	Eukaryota; Metazoa; Arthropoda; Insecta; Coleoptera; Melyridae; Carphurus; Carphurus sp. CSR117
0.5548741708705768	0.811041370899085	0.4901252174161654	0.7738534686251904	Eukaryota; Metazoa; Arthropoda; Insecta; Coleoptera; Elateridae; Cebrio; Cebrio sp. TH4
0.5248124101281438	0.8006108625559072	0.4788434255293276	0.7664923935390681	Eukaryota; Metazoa; Arthropoda; Insecta; Coleoptera; Elateridae; Denticollis; Denticollis sp. INB162
0.41780381133658234	0.7656756872986192	0.37513229826396566	0.6936151250575652	Eukaryota; Metazoa; Arthropoda; Insecta; Coleoptera; Dermestidae; Dermestes; Dermestes sp. CSR089
0.5743520807440531	0.8176678282610916	0.5070468723517271	0.7859178075634953	Eukaryota; Metazoa; Arthropoda; Insecta; Coleoptera; Jacobsoniidae; Derolathrus; Derolathrus sp. CSR109
0.5270625497416289	0.8047218984078646	0.45676396911994716	0.7575501565995124	Eukaryota; Metazoa; Arthropoda; Insecta; Coleoptera; Cerylonidae; Hypodacnella; Hypodacnella sp. CSR010
0.5573665039705571	0.8151291891822935	0.5175688892779859	0.78484211530531	Eukaryota; Fungi; Chytridiomycota; Neocallimastigomycetes; Neocallimastigales; Neocallimastigaceae; Neocallimastix; Neocallimastix patriciarum
0.41008272497751463	0.7638733592346381	0.35386677777870656	0.676048726049835	Eukaryota; Metazoa; Arthropoda; Insecta; Coleoptera; Tenebrionidae; Platydema; Platydema sp. CSR155
0.5149103133622182	0.7940847135409352	0.473387710797693	0.761557118267261	Eukaryota; Metazoa; Arthropoda; Insecta; Coleoptera; Propalticidae; Propalticus; Propalticus sp. CSR042
0.5126207465238783	0.7972249659902358	0.4532995069760942	0.7567488257108761	Eukaryota; Metazoa; Arthropoda; Insecta; Coleoptera; Thymalidae; Thymalus; Thymalus sp. INB024
0.48285214881749494	0.7874321111287882	0.4227645601089482	0.7261207599322973	Eukaryota; Metazoa; Arthropoda; Insecta; Coleoptera; Trogidae; Trox; Trox sp. INB036
0.4998817666108965	0.7957975962324423	0.42039144650487814	0.7279293117531789	Eukaryota; Metazoa; Arthropoda; Insecta; Coleoptera; Elmidae; Stetholus; Stetholus sp. CSR094
0.5684510062697212	0.8154947666704291	0.7293914987185934	0.902738155271434	Bacteria; ; Firmicutes; Bacilli; Bacillales; Bacillaceae; Oceanobacillus; Oceanobacillus sp. 143
0.09357689106584258	0.6686742872947246	0.04855755558893572	0.43718024541082273	Bacteria; ; Proteobacteria; Gammaproteobacteria; Alteromonadales; Idiomarinaceae; Idiomarina; Idiomarina sp. X4
0.5695686264298417	0.8164681012775686	0.48103183361466567	0.7744799701247049	Archaea; ; Euryarchaeota; Halobacteria; Haloferacales; ; Halalkaliarchaeum; Halalkaliarchaeum desulfuricum
0.5278548656088858	0.8012041867497652	0.4325827597922491	0.7446617685894601	Eukaryota; Viridiplantae; Streptophyta; Magnoliopsida; Poales; Poaceae; Festuca; Festuca fimbriata
0.49668903567765216	0.7899580393088925	0.434253466409518	0.7451633921086466	Eukaryota; Viridiplantae; Streptophyta; Magnoliopsida; Poales; Poaceae; Festuca; Festuca gracillima
0.556720496887703	0.8087044727115121	0.491389175234353	0.7799357777087597	Eukaryota; ; Oomycota; ; Peronosporales; Peronosporaceae; Plasmopara; Plasmopara halstedii
0.5322379685648017	0.8060411036764987	0.46278342126211186	0.7627807486053994	Eukaryota; Viridiplantae; Streptophyta; Magnoliopsida; Poales; Poaceae; Festuca; Festuca pyrogea
0.4915545494554317	0.7902943619741349	0.4201345378868581	0.7256648235424931	Eukaryota; Viridiplantae; Streptophyta; Magnoliopsida; Poales; Poaceae; Festuca; Festuca superba
0.4561472721521255	0.7774445320746186	0.42722873966486696	0.7387499147510885	Eukaryota; Viridiplantae; Streptophyta; Magnoliopsida; Lamiales; Bignoniaceae; Adenocalymma; Adenocalymma bracteatum
0.19997691460241218	0.6996673326270073	0.16078023977405415	0.5320003728407877	Bacteria; ; Candidatus Saccharibacteria; ; ; ; ; Candidatus Saccharibacteria bacterium YM_S32_TM7_50_20
0.5121299487536352	0.7969160257311906	0.4632672420006274	0.7547272946816063	Bacteria; ; Actinobacteria; Actinobacteria; Streptomycetales; Streptomycetaceae; Streptomyces; Streptomyces sp. CB04069
0.19731972698258923	0.6982602522319126	0.09839940377111105	0.5151800083890058	Bacteria; ; Bacteroidetes; Cytophagia; Cytophagales; Cytophagaceae; Spirosoma; Spirosoma pollinicola
0.5734634758739279	0.8198495722608793	0.5174876508306898	0.7896407933678301	Bacteria; ; Proteobacteria; Gammaproteobacteria; Enterobacterales; Enterobacteriaceae; Enterobacter; Enterobacter sp. EA-1
0.4556231601802358	0.7758377882123161	0.3597359790723215	0.7253674208619735	Bacteria; ; Actinobacteria; Actinobacteria; Propionibacteriales; Propionibacteriaceae; Acidipropionibacterium; Acidipropionibacterium virtanenii
0.6130709404754956	0.8304567470767874	0.5558337844265164	0.81038370566184	Bacteria; ; Proteobacteria; Alphaproteobacteria; Rhizobiales; Bradyrhizobiaceae; Bradyrhizobium; Bradyrhizobium sp. SK17
0.6847263408555503	0.8561075462478116	0.6198622512649431	0.853224768103188	Bacteria; ; Actinobacteria; Actinobacteria; Actinomycetales; Actinomycetaceae; Actinomyces; Actinomyces sp. 299
0.5088403025279673	0.7960275224893685	0.45282743546243903	0.7500480385750574	Eukaryota; ; Oomycota; ; Peronosporales; Peronosporaceae; Phytophthora; Phytophthora capsici
0.6672237075229887	0.8473918526431972	0.662204721303447	0.8681925406828027	Bacteria; ; Firmicutes; Bacilli; Lactobacillales; Enterococcaceae; Enterococcus; Enterococcus sp. CR-Ec1
0.34457827056269796	0.7394355707997702	0.28374751978701507	0.6813005162250879	Bacteria; ; Actinobacteria; Actinobacteria; Actinomycetales; Actinomycetaceae; Actinomyces; Actinomyces sp. 432
0.7405173535963763	0.8809557698310008	0.5249665787666117	0.8080136271928434	Bacteria; ; Actinobacteria; Actinobacteria; Actinomycetales; Actinomycetaceae; Actinomyces; Actinomyces qiguomingii
0.15957786327224097	0.6849318814911832	0.08451230962393595	0.5049839177300534	Bacteria; ; Bacteroidetes; Flavobacteriia; Flavobacteriales; Flavobacteriaceae; Lacinutrix; Lacinutrix sp. Bg11-31
0.6192760985775618	0.8327848289449792	0.5170529796333593	0.7957017895893107	Bacteria; ; Proteobacteria; Gammaproteobacteria; Alteromonadales; Alteromonadaceae; Alteromonas; Alteromonas sp. MB-3u-76
0.2240171032571888	0.7059933289590371	0.11944111008510258	0.5259692118307013	Bacteria; ; Bacteroidetes; Flavobacteriia; Flavobacteriales; Flavobacteriaceae; Nonlabens; Nonlabens sp. MB-3u-79
0.44927594630496587	0.7723871791675302	0.35293868775012854	0.7087558400882638	Bacteria; ; Bacteroidetes; Flavobacteriia; Flavobacteriales; Flavobacteriaceae; Olleya; Olleya sp. Bg11-27
0.08493543992980065	0.6662527180928491	0.05406405755902377	0.45651582075203306	Bacteria; ; Firmicutes; Bacilli; Bacillales; Planococcaceae; Planococcus; Planococcus sp. MB-3u-03
0.19553245193683771	0.6983151636962223	0.1324213766154575	0.5277744921354836	Bacteria; ; Bacteroidetes; Flavobacteriia; Flavobacteriales; Flavobacteriaceae; Polaribacter; Polaribacter sp. ALD11
0.6862464808253342	0.8529421960077882	0.5891565558441416	0.8364213832097208	Bacteria; ; Proteobacteria; Gammaproteobacteria; Enterobacterales; Enterobacteriaceae; Klebsiella; Klebsiella grimontii
0.5679625810261506	0.8150178184710809	0.5147911648506468	0.78810381632563975	Eukaryota; ; Oomycota; ; Peronosporales; Peronosporaceae; Phytophthora; Phytophthora infestans
0.05128311916454505	0.6596896631366425	0.025426000388417722	0.34388463776425426	Bacteria; ; Bacteroidetes; Flavobacteriia; Flavobacteriales; Flavobacteriaceae; Antarcticibacterium; Antarcticibacterium flavum
0.5109716989284311	0.7948798326590629	0.43639187537875707	0.7463310171675827	Bacteria; ; Firmicutes; Negativicutes; Acidaminococcales; Acidaminococcaceae; Acidaminococcus; Acidaminococcus provencensis
0.4627793482637941	0.7818247351207677	0.41988620638862406	0.7323577752990901	Bacteria; ; Proteobacteria; Betaproteobacteria; Burkholderiales; Oxalobacteraceae; Undibacterium; Undibacterium sp. KW1
0.5600969480116321	0.808809921399326	0.48039685085530975	0.7761473040832135	Bacteria; ; Proteobacteria; Betaproteobacteria; Burkholderiales; Oxalobacteraceae; Undibacterium; Undibacterium sp. YM2
0.47951055319344044	0.781951497079199	0.5402964203457684	0.8037511063387583	Bacteria; ; Actinobacteria; Actinobacteria; Micrococcales; Micrococcaceae; Zhihengliuella; Zhihengliuella sp. ISTPL4
0.5868092621823583	0.8217564545737114	0.5201569400013042	0.7945772947382567	Bacteria; ; Proteobacteria; Gammaproteobacteria; Alteromonadales; Shewanellaceae; Shewanella; Shewanella sp. Pdp11
0.535302120850841	0.8054198647039584	0.4535441810105321	0.7544310521879374	Viruses; ; Uroviricota; Caudoviricetes; Caudovirales; Siphoviridae; ; Siphovirus 29632
0.5928838072260181	0.8250318205325629	0.5098753798512609	0.7944836471852327	Bacteria; ; Proteobacteria; Betaproteobacteria; Neisseriales; Chromobacteriaceae; Chromobacterium; Chromobacterium sp. ATCC 53434
0.38894204980045577	0.7562380183327455	0.3507776475940282	0.6749284171498268	Viruses; ; Uroviricota; Caudoviricetes; Caudovirales; Siphoviridae; ; Bacillus phage BVE2
0.5333541351096571	0.7997144805579431	0.5473600615762839	0.8127287238608615	Bacteria; ; Actinobacteria; Actinobacteria; Corynebacteriales; Gordoniaceae; Gordonia; Gordonia sp. YC-JH1
0.6133840908240036	0.8283200975385581	0.5960879778164879	0.8410580658282589	Bacteria; ; Proteobacteria; Gammaproteobacteria; Xanthomonadales; Xanthomonadaceae; Xanthomonas; Xanthomonas campestris
0.5156784734371685	0.7984107680614396	0.42181590666188856	0.736429390197044	Eukaryota; ; Oomycota; ; Peronosporales; Peronosporaceae; Phytophthora; Phytophthora parasitica
0.5539150946762877	0.8075364261888232	0.48757280700152195	0.7866080501631115	Bacteria; ; Actinobacteria; Actinobacteria; Streptomycetales; Streptomycetaceae; Streptomyces; Streptomyces sp. CMB-StM0423
0.5521083929139167	0.809284262414521	0.47586162431969853	0.7680439666056893	Viruses; ; Uroviricota; Caudoviricetes; Caudovirales; Siphoviridae; Dhillonvirus; Escherichia phage B2
0.5398586936725652	0.8046249375194164	0.45720717108618947	0.7558267385256843	Viruses; ; Uroviricota; Caudoviricetes; Caudovirales; Myoviridae; Agricanvirus; Erwinia phage vB_EamM_MadMel
0.42428631877065437	0.7679465693828548	0.29685769824640307	0.6704087082560518	Bacteria; ; Firmicutes; Bacilli; Lactobacillales; Enterococcaceae; Enterococcus; Enterococcus sp. FDAARGOS_375
0.5403038191548417	0.8059619035199076	0.40895038055404886	0.7359614761162704	Bacteria; ; Proteobacteria; Alphaproteobacteria; Sphingomonadales; Erythrobacteraceae; Altererythrobacter; Altererythrobacter sp. B11
0.42603052258694224	0.7689539775876929	0.37820114198973265	0.6951767961241291	Viruses; Bamfordvirae; Nucleocytoviricota; Megaviricetes; Algavirales; Phycodnaviridae; ; Tetraselmis virus 1
0.5700811932461924	0.812619060629616	0.5018075424690587	0.7882526327786009	Viruses; ; Uroviricota; Caudoviricetes; Caudovirales; Myoviridae; Tequatrovirus; Escherichia phage PP01
0.2991998237024549	0.7307815308703	0.27072391017064645	0.6300464103247393	Viruses; ; Uroviricota; Caudoviricetes; Caudovirales; Myoviridae; Tequatrovirus; Escherichia phage T2
0.4916380388799927	0.7937370147366392	0.4316689761404378	0.7402586879044063	Bacteria; ; Proteobacteria; Alphaproteobacteria; Rhizobiales; Rhizobiaceae; Neorhizobium; Neorhizobium sp. SOG26
0.5637963183887084	0.8094503638704071	0.5243370061733446	0.8002814904583384	Bacteria; ; Cyanobacteria; ; Oscillatoriales; Microcoleaceae; Oxynema; Oxynema sp. AP17
0.4143932923187389	0.765486909944252	0.36818117327805766	0.6966608978253747	Eukaryota; ; Oomycota; ; Peronosporales; Peronosporaceae; Phytophthora; Phytophthora palmivora
0.4962800063095419	0.7920711399446188	0.45503510261547664	0.7553567493722391	Viruses; ; Uroviricota; Caudoviricetes; Caudovirales; Myoviridae; ; Proteus phage phiP4-3
0.6280985869630185	0.837991620607855	0.5736017365809437	0.8265050450660747	Bacteria; ; Proteobacteria; Alphaproteobacteria; Rhodobacterales; Rhodobacteraceae; Paracoccus; Paracoccus jeotgali
0.2976469061304665	0.7258654999166066	0.2714597229120714	0.6452432584832175	Bacteria; ; Firmicutes; Bacilli; Bacillales; Bacillaceae; ; Bacillaceae bacterium ZC4
0.5129755486362044	0.7991591891024711	0.4655277513230425	0.7625647703028899	Bacteria; ; Proteobacteria; Alphaproteobacteria; Holosporales; Holosporaceae; Candidatus Cytomitobacter; Candidatus Cytomitobacter primus
0.5411876100275328	0.8081631002362287	0.5004042887796541	0.7801064733393132	Bacteria; ; Proteobacteria; Gammaproteobacteria; Enterobacterales; Enterobacteriaceae; Citrobacter; Citrobacter freundii complex sp. CFNIH2
0.5471403293694477	0.8073759883471097	0.44124375949417066	0.752391302736881	Bacteria; ; Proteobacteria; Gammaproteobacteria; Enterobacterales; Enterobacteriaceae; ; Enterobacteriaceae bacterium ENNIH1
0.29832628699198693	0.726827200000697	0.2165629053208376	0.6068729281992897	Bacteria; ; Proteobacteria; Alphaproteobacteria; Rhizobiales; Phyllobacteriaceae; Mesorhizobium; Mesorhizobium japonicum
0.46827553808214406	0.7812803036488115	0.44707080269710847	0.7542446213103688	Bacteria; ; ; ; ; ; ; Candidatus Dependentiae bacterium (ex Spumella elongata CCAP 955/1)
0.49168460397409675	0.7860282487956585	0.4067684887332687	0.7425678471262225	Bacteria; ; Proteobacteria; Alphaproteobacteria; Sphingomonadales; Erythrobacteraceae; Altererythrobacter; Altererythrobacter sp. TH136
0.27607567512962006	0.7235985803624398	0.2319781586275783	0.5809058587711087	Bacteria; ; Proteobacteria; Gammaproteobacteria; Pseudomonadales; Pseudomonadaceae; Pseudomonas; Pseudomonas sp. NC02
0.5337478009947663	0.804192306801896	0.47764701957588696	0.7693081346910536	Eukaryota; ; Oomycota; ; Pythiales; Pythiaceae; Pythium; Pythium torulosum
0.5126038822365528	0.7980469045723646	0.44184027338649207	0.7454271349840573	Eukaryota; Viridiplantae; Streptophyta; Magnoliopsida; Poales; Poaceae; Oldeania; Oldeania cf. madagascariensis PFM-2018
0.408321062140564	0.7643023570861462	0.3774864159132329	0.695774383646532	Eukaryota; Viridiplantae; Streptophyta; Magnoliopsida; Poales; Poaceae; Oldeania; Oldeania humbertii
0.4180049426138797	0.766236758366166	0.36310069776710485	0.6882216507175127	Eukaryota; Viridiplantae; Streptophyta; Magnoliopsida; Poales; Poaceae; Shibataea; Shibataea chiangshanensis
0.4460578835720666	0.7738671949993052	0.41041648558855764	0.7218282281080787	Bacteria; ; Proteobacteria; Alphaproteobacteria; Rhizobiales; Methylobacteriaceae; Methylobacterium; Methylobacterium sp. DM1
0.47800691854128236	0.7844743938116828	0.42087388892083855	0.739528097203624	Bacteria; ; Proteobacteria; Gammaproteobacteria; Enterobacterales; Enterobacteriaceae; Kosakonia; Kosakonia sp. MUSA4
0.30378448071776526	0.721366513560107	0.15422357634161163	0.5827096007511255	Bacteria; ; Proteobacteria; Betaproteobacteria; Rhodocyclales; Zoogloeaceae; Azoarcus; Azoarcus pumilus
0.2798929114991538	0.7163854227823758	0.1855533978110918	0.6150887851250909	Bacteria; ; Firmicutes; Clostridia; Clostridiales; Clostridiaceae; Clostridium; Clostridium fermenticellae
0.42922532189455964	0.7688363711571118	0.3749511427623471	0.7064004532576952	Bacteria; ; Firmicutes; Bacilli; Bacillales; Paenibacillaceae; Paenibacillus; Paenibacillus sp. lzh-N1
0.29253735916609874	0.7264088474173523	0.2570568097907877	0.6123714785221122	Bacteria; ; Proteobacteria; Gammaproteobacteria; Pseudomonadales; Pseudomonadaceae; Pseudomonas; Pseudomonas sp. XWY-1
0.5260754492757397	0.8014606919897845	0.4740159099962709	0.7655453154988652	Viruses; ; Uroviricota; Caudoviricetes; Caudovirales; Herelleviridae; Nitunavirus; Bacillus phage BSP10
0.3756252232743942	0.7523961559759605	0.3350831938507378	0.6733410092072016	Eukaryota; Fungi; Blastocladiomycota; Blastocladiomycetes; Blastocladiales; Blastocladiaceae; Blastocladiella; Blastocladiella emersonii
0.04584306483457545	0.6587368658662779	0.02842689270911943	0.37595546375806144	Bacteria; ; Bacteroidetes; Flavobacteriia; Flavobacteriales; Flavobacteriaceae; Tamlana; Tamlana carrageenivorans
0.5109259788189967	0.7963062939942862	0.4542840342234013	0.75313274779222406	Viruses; ; Uroviricota; Caudoviricetes; Caudovirales; Siphoviridae; Moineauvirus; Streptococcus phage vB_SthS_VA214
0.6318935446381633	0.836394108438112	0.5744575248798429	0.826668820226251	Viruses; ; Uroviricota; Caudoviricetes; Caudovirales; Siphoviridae; Moineauvirus; Streptococcus phage vB_SthS_VA460
0.5957151796148744	0.82644172105417	0.5096255305153695	0.7892455227240212	Viruses; ; Uroviricota; Caudoviricetes; Caudovirales; Siphoviridae; ; Clostridioides phage LIBA6276
0.5809298608421962	0.8202667349097769	0.49154557886195566	0.7788054479395684	Viruses; ; Uroviricota; Caudoviricetes; Caudovirales; Siphoviridae; ; Clostridioides phage LIBA2945
0.36487040295674183	0.7512299244871062	0.309320094857697	0.6550093711473186	Viruses; ; Uroviricota; Caudoviricetes; Caudovirales; Herelleviridae; Kayvirus; Staphylococcus phage vB_SauM_LM12
0.44196406902100843	0.7701528750126042	0.41449519440513766	0.73923812406173806	Bacteria; ; Actinobacteria; Actinobacteria; Micrococcales; Microbacteriaceae; Curtobacterium; Curtobacterium sp. SGAir0471
0.6500796977784303	0.8448889303091324	0.5614773737222568	0.8172507696875982	Bacteria; ; Actinobacteria; Actinobacteria; Micrococcales; Microbacteriaceae; Agrococcus; Agrococcus sp. SGAir0287
0.3343569940992972	0.7318904548741331	0.5128683488673542	0.7845448354999286	Bacteria; ; Actinobacteria; Actinobacteria; Micrococcales; Microbacteriaceae; Microbacterium; Microbacterium sp. SGAir0570
0.5427238320310876	0.8061081868589862	0.5214732771846358	0.7943411327761394	Bacteria; ; Proteobacteria; Alphaproteobacteria; Rhodobacterales; Rhodobacteraceae; Sulfitobacter; Sulfitobacter sp. JL08
0.640866716934231	0.8401986701461034	0.5130152496014151	0.7962716595218204	Eukaryota; Fungi; Mucoromycota; Mucoromycetes; Mucorales; Phycomycetaceae; Phycomyces; Phycomyces blakesleeanus
0.6793785295500312	0.854603919893667	0.5015455803536353	0.8019824141739229	Bacteria; ; Firmicutes; Bacilli; Bacillales; Bacillaceae; Lysinibacillus; Lysinibacillus sp. SGAir0095
0.4477040295510494	0.7753880998615263	0.3569360626306158	0.7006891378477493	Bacteria; ; Proteobacteria; Alphaproteobacteria; Rhodospirillales; Acetobacteraceae; Commensalibacter; Commensalibacter sp. ESL0284
0.6419780926952582	0.8362997002774698	0.5636774315256659	0.8234051928582814	Bacteria; ; Proteobacteria; Gammaproteobacteria; ; ; ; Gammaproteobacteria bacterium ESL0073
0.5276632016172567	0.8016422716781261	0.44060091762702003	0.7417595424028336	Viruses; ; Uroviricota; Caudoviricetes; Caudovirales; Myoviridae; Schizotequatrovirus; Vibrio phage 1.081.O._10N.286.52.C2
0.6146593989656108	0.829750575781352	0.5707098909250317	0.8227245708418012	Viruses; ; Uroviricota; Caudoviricetes; Caudovirales; Myoviridae; ; Vibrio phage 1.101.O._10N.261.45.C6
0.7213575745423718	0.8665643886487321	0.6622567769586047	0.8710622227641471	Bacteria; ; Firmicutes; Bacilli; Bacillales; Bacillaceae; Bacillus; Bacillus sp. MBGLi79
0.4946760381914591	0.792484640947656	0.43532298682610143	0.7417442154627202	Viruses; Bamfordvirae; Nucleocytoviricota; Megaviricetes; Imitervirales; Mimiviridae; Mimivirus; Bandra megavirus
0.5865611400939488	0.8216000402594542	0.5114544156525243	0.7902551940882597	Bacteria; ; Proteobacteria; Alphaproteobacteria; Sphingomonadales; Sphingomonadaceae; Sphingomonas; Sphingomonas rhizophila
0.45559696169956004	0.7777808358638413	0.4164494794167859	0.7415971140789155	Bacteria; ; Proteobacteria; Gammaproteobacteria; Oceanospirillales; Oceanospirillaceae; Marinomonas; Marinomonas sp. FW-1
0.5112275255793152	0.7965408885657748	0.44511779187080985	0.7538880916087128	Bacteria; ; Actinobacteria; Actinobacteria; Micromonosporales; Micromonosporaceae; Plantactinospora; Plantactinospora sp. BB1
0.3591601647877672	0.7471571132692696	0.3066317403914573	0.641400962780306	Eukaryota; Fungi; Mucoromycota; Mucoromycetes; Mucorales; Cunninghamellaceae; Cunninghamella; Cunninghamella elegans
0.5044672312453742	0.7955429373956908	0.47483603718709333	0.7626243002926458	Bacteria; ; Proteobacteria; Gammaproteobacteria; Enterobacterales; Enterobacteriaceae; Enterobacter; Enterobacter sichuanensis
0.49639727801679795	0.793095131290135	0.4384647329986217	0.7400418184136751	Eukaryota; ; ; Phaeophyceae; Ectocarpales; Chordariaceae; Cladosiphon; Cladosiphon takenoensis
0.7567758302840977	0.8829306509385164	0.4826581102644175	0.7952127697551024	Bacteria; ; Firmicutes; Bacilli; Bacillales; Bacillaceae; Lysinibacillus; Lysinibacillus sp. YS11
0.4255167034121962	0.7700413172420585	0.3774427802047442	0.7029865795302106	Bacteria; ; Proteobacteria; Gammaproteobacteria; Xanthomonadales; Xanthomonadaceae; Stenotrophomonas; Stenotrophomonas sp. ZAC14D2_NAIMI4_7
0.3710707014872359	0.7490992680864953	0.4000174264350951	0.7145756644577234	Bacteria; ; Proteobacteria; Gammaproteobacteria; Xanthomonadales; Xanthomonadaceae; Stenotrophomonas; Stenotrophomonas sp. ZAC14D2_NAIMI4_6
0.5318797341292278	0.8015774442138219	0.5055225487270992	0.7828265651773185	Bacteria; ; Proteobacteria; Gammaproteobacteria; Xanthomonadales; Xanthomonadaceae; Stenotrophomonas; Stenotrophomonas sp. YAU14D1_LEIMI4_1
0.49548814621619586	0.7899896619328387	0.45106007767599376	0.7473963765679306	Bacteria; ; Proteobacteria; Gammaproteobacteria; Xanthomonadales; Xanthomonadaceae; Stenotrophomonas; Stenotrophomonas sp. YAU14A_MKIMI4_1
0.3874691537745993	0.7550077231997492	0.3518175437186409	0.6780021879171949	Bacteria; ; Proteobacteria; Gammaproteobacteria; Xanthomonadales; Xanthomonadaceae; Stenotrophomonas; Stenotrophomonas sp. SAU14A_NAIMI4_8
0.36409604909693793	0.7469218144276281	0.32870623171439806	0.6686264797761879	Bacteria; ; Proteobacteria; Gammaproteobacteria; Xanthomonadales; Xanthomonadaceae; Stenotrophomonas; Stenotrophomonas sp. ZAC14D1_NAIMI4_6
0.6354524277477276	0.8400109452613935	0.5241496528793674	0.8024088852839499	Bacteria; ; Proteobacteria; Gammaproteobacteria; Xanthomonadales; Xanthomonadaceae; Stenotrophomonas; Stenotrophomonas sp. ZAC14D1_NAIMI4_1
0.5084266487915787	0.7916812869347526	0.46928608963188095	0.7595961592381828	Eukaryota; Fungi; Mucoromycota; Glomeromycetes; Glomerales; Glomeraceae; Rhizophagus; Rhizophagus intraradices
0.6067094237211328	0.8282879837303612	0.5310733051841909	0.8020982106778332	Bacteria; ; Proteobacteria; Gammaproteobacteria; Xanthomonadales; Xanthomonadaceae; Stenotrophomonas; Stenotrophomonas sp. ZAC14A_NAIMI4_1
0.4259550546982969	0.7644844751392583	0.3934175204470517	0.7261807329530149	Bacteria; ; Proteobacteria; Gammaproteobacteria; Xanthomonadales; Xanthomonadaceae; Stenotrophomonas; Stenotrophomonas sp. SAU14A_NAIMI4_5
0.5384971232733697	0.8052493866712278	0.4516559141643677	0.7559317162424043	Bacteria; ; Proteobacteria; Gammaproteobacteria; Xanthomonadales; Xanthomonadaceae; Stenotrophomonas; Stenotrophomonas sp. ESTM1D_MKCIP4_1
0.6562634279138665	0.8482908297991207	0.5259525414702287	0.8034547317641809	Bacteria; ; Actinobacteria; Actinobacteria; Pseudonocardiales; Pseudonocardiaceae; Actinoalloteichus; Actinoalloteichus sp. AHMU CJ021
0.5611554524180956	0.8090975645394168	0.4788381676993673	0.7781487175560949	Bacteria; ; Actinobacteria; Actinobacteria; Streptomycetales; Streptomycetaceae; Streptomyces; Streptomyces sp. Go-475
0.3282941599263729	0.737718111692711	0.24739023559744006	0.6371661017444755	Bacteria; ; Proteobacteria; Betaproteobacteria; Burkholderiales; Oxalobacteraceae; Massilia; Massilia armeniaca
0.41269541798199455	0.7697382147899908	0.32312915716940954	0.6637943831649278	Bacteria; ; Proteobacteria; Alphaproteobacteria; Sphingomonadales; Sphingomonadaceae; Sphingobium; Sphingobium sp. SCG-1
0.45977861430411127	0.7805030844448165	0.3624967416663297	0.7062863009879646	Bacteria; ; Proteobacteria; Gammaproteobacteria; Pseudomonadales; Pseudomonadaceae; Pseudomonas; Pseudomonas sp. DTU12.3
0.5381680156106021	0.8085575304050364	0.4754816114333537	0.7699379487629634	Viruses; ; Uroviricota; Caudoviricetes; Caudovirales; Podoviridae; Rosenblumvirus; Staphylococcus phage vB_SauP_phiAGO1.9
0.3273535937042163	0.742377971073899	0.2794068457391957	0.6203441465810077	Bacteria; ; Proteobacteria; Gammaproteobacteria; Enterobacterales; Enterobacteriaceae; Citrobacter; Citrobacter freundii complex sp. CFNIH3
0.3880044467590047	0.7578277657251635	0.34825774636563434	0.6853639611340198	Eukaryota; Fungi; Ascomycota; Schizosaccharomycetes; Schizosaccharomycetales; Schizosaccharomycetaceae; Schizosaccharomyces; Schizosaccharomyces pombe
0.3725648634746205	0.750485932495752	0.3201587208863735	0.6558829066876826	Bacteria; ; Proteobacteria; Gammaproteobacteria; Enterobacterales; Enterobacteriaceae; Citrobacter; Citrobacter freundii complex sp. CFNIH4
0.48696576628037164	0.7888340424978926	0.43533084934268135	0.7396696525094975	Bacteria; ; Proteobacteria; Gammaproteobacteria; Enterobacterales; Enterobacteriaceae; Citrobacter; Citrobacter freundii complex sp. CFNIH9
0.465099360537309	0.7791637076716456	0.41701060983321575	0.7217883906729835	Bacteria; ; Proteobacteria; Alphaproteobacteria; Sphingomonadales; Sphingomonadaceae; Sphingorhabdus; Sphingorhabdus sp. YGSMI21
0.5385347045996286	0.8030084050150574	0.48450890697111904	0.7742960856365957	Viruses; ; Uroviricota; Caudoviricetes; Caudovirales; Myoviridae; ; Yersinia phage fEV-1
0.5225344959524407	0.8007650206113922	0.43513653823799686	0.742144340212788	Viruses; Shotokuvirae; Cressdnaviricota; Repensiviricetes; Geplafuvirales; Genomoviridae; ; Varroa mite associated genomovirus 1
0.5742837874648442	0.8165458726816385	0.5183327249396066	0.7975123220980639	Bacteria; ; Actinobacteria; Actinobacteria; Streptomycetales; Streptomycetaceae; Streptomyces; Streptomyces sp. CB01881
0.24238888250699064	0.7039953405074983	0.341268913218735	0.6942544590123936	Bacteria; ; Actinobacteria; Actinobacteria; Micrococcales; Micrococcaceae; Arthrobacter; Arthrobacter sp. PGP41
0.6699303119890934	0.8528200886163254	0.609233872967352	0.8434552734159508	Bacteria; ; Actinobacteria; Actinobacteria; Corynebacteriales; Corynebacteriaceae; Corynebacterium; Corynebacterium geronticis
0.5376121516166554	0.8058116160442971	0.47107383437975464	0.7725177116126041	Viruses; ; Uroviricota; Caudoviricetes; Caudovirales; Myoviridae; Tequatrovirus; Citrobacter phage vB_CroM_CrRp10
0.5247391506481887	0.8030863436151113	0.4565979462102138	0.7577263525493257	Viruses; ; Uroviricota; Caudoviricetes; Caudovirales; Siphoviridae; Skunavirus; Lactococcus phage MP1
0.46144192715997073	0.7813175001395863	0.41373827292798077	0.7293827257971683	Eukaryota; Fungi; Ascomycota; Schizosaccharomycetes; Schizosaccharomycetales; Schizosaccharomycetaceae; Schizosaccharomyces; Schizosaccharomyces japonicus
0.5963111900800987	0.825431596954924	0.532276081729942	0.798161236333134	Viruses; ; Uroviricota; Caudoviricetes; Caudovirales; Myoviridae; Tequatrovirus; Escherichia phage vB_EcoM-fFiEco06
0.5533010244292909	0.8109395481272773	0.5025734789426303	0.7852618609381539	Viruses; ; Uroviricota; Caudoviricetes; Caudovirales; Myoviridae; Tequatrovirus; Escherichia phage vB_EcoM-fHoEco02
0.5619822714697846	0.8136313144587236	0.46635933477333613	0.7610288516281818	Viruses; ; Uroviricota; Caudoviricetes; Caudovirales; Siphoviridae; ; Gordonia phage Flapper
0.4774830105195743	0.7863970589646503	0.3830866825460305	0.7130672108614106	Viruses; ; Uroviricota; Caudoviricetes; Caudovirales; Siphoviridae; Coetzeevirus; Lactobacillus phage Bassarid
0.6920964414341011	0.8627992949325232	0.5461386045100826	0.815031721902656	Viruses; ; Uroviricota; Caudoviricetes; Caudovirales; Siphoviridae; Coetzeevirus; Lactobacillus phage Silenus
0.5170285823419482	0.7945751141659274	0.428222737872924	0.7571435636697331	Bacteria; ; Actinobacteria; Actinobacteria; Corynebacteriales; Corynebacteriaceae; Corynebacterium; Corynebacterium sp. 2184
0.5039574919570624	0.7882240690421178	0.30459257332541095	0.6939168025984461	Bacteria; ; Actinobacteria; Actinobacteria; Actinomycetales; Actinomycetaceae; Actinomyces; Actinomyces sp. Z16
0.581847208669858	0.8199307003559019	0.4927497820830002	0.7832071053240734	Bacteria; ; Actinobacteria; Actinobacteria; Micrococcales; Microbacteriaceae; Aurantimicrobium; Aurantimicrobium sp. MWH-Uga1
0.6015983527661298	0.8210274806524289	0.634767088308969	0.8546760250084651	Bacteria; ; Proteobacteria; Gammaproteobacteria; Pseudomonadales; Moraxellaceae; Acinetobacter; Acinetobacter sp. SWBY1
0.3434348295009359	0.7372668656463964	0.2489102063702073	0.6340012515657437	Bacteria; ; Actinobacteria; Actinobacteria; Micrococcales; Microbacteriaceae; Salinibacterium; Salinibacterium hongtaonis
0.36740709771917823	0.7484890936225319	0.3742784984556195	0.6951253031783736	Eukaryota; Fungi; Ascomycota; Schizosaccharomycetes; Schizosaccharomycetales; Schizosaccharomycetaceae; Schizosaccharomyces; Schizosaccharomyces octosporus
0.5666828181363199	0.8155512348274753	0.5010077628615436	0.7820211606265906	Bacteria; ; Actinobacteria; Actinobacteria; Micrococcales; Microbacteriaceae; Mycetocola; Mycetocola zhujimingii
0.3536357275446474	0.7394583743461528	0.503914746826684	0.766766334045598	Bacteria; ; Actinobacteria; Actinobacteria; Propionibacteriales; Nocardioidaceae; Aeromicrobium; Aeromicrobium sp. 592
0.49763556179219903	0.7956432690065114	0.4197834549282671	0.7370363008603648	Bacteria; ; Proteobacteria; Gammaproteobacteria; Pseudomonadales; Pseudomonadaceae; ; Pseudomonadaceae bacterium SI-3
0.3620374836857366	0.7461177993223046	0.20966005748100505	0.600590154816179	Bacteria; ; Candidatus Dadabacteria; ; ; ; ; Candidatus Dadabacteria bacterium
0.7193156905281903	0.8670820249325268	0.6398820575824447	0.860381619127008	Bacteria; ; Deinococcus-Thermus; Deinococci; Deinococcales; Deinococcaceae; Deinococcus; Deinococcus sp. NW-56
0.558653824015865	0.8139749854497279	0.45152884670665583	0.7594500616527876	Bacteria; ; Proteobacteria; Betaproteobacteria; Rhodocyclales; Zoogloeaceae; ; Zoogloeaceae bacteirum Par-f-2
0.12934184053854755	0.6806771436079823	0.08865680816289744	0.446867895773587	Bacteria; ; Candidatus Saccharibacteria; ; ; ; ; Candidatus Saccharibacteria genomosp. TM7-H1
0.8524625617509685	0.9243388527442288	0.7028836812883594	0.8918647048873984	Bacteria; ; Actinobacteria; Actinobacteria; Corynebacteriales; Corynebacteriaceae; Corynebacterium; Corynebacterium sp. 2183
0.6183132537036333	0.8264702399206763	0.5300661868484515	0.8069163198494008	Bacteria; ; Actinobacteria; Actinobacteria; Micrococcales; Microbacteriaceae; Agromyces; Agromyces sp. MF30-A
0.7746532000101671	0.890872547768506	0.6933577709096944	0.8847267287817191	Bacteria; ; Actinobacteria; Actinobacteria; Corynebacteriales; Corynebacteriaceae; Corynebacterium; Corynebacterium pseudopelargi
0.5081326234913268	0.7930903140558828	0.6357139511341809	0.8552909201899287	Bacteria; ; Proteobacteria; Deltaproteobacteria; Myxococcales; Archangiaceae; Cystobacter; Cystobacter fuscus
0.4806115405169852	0.7811211679100468	0.27600581280905095	0.67058154867924	Bacteria; ; Proteobacteria; Gammaproteobacteria; Xanthomonadales; Xanthomonadaceae; Xanthomonas; Xanthomonas translucens
0.058937003080397614	0.6626299438476775	0.02396277683591003	0.40478189676602977	Eukaryota; Fungi; Ascomycota; Saccharomycetes; Saccharomycetales; Phaffomycetaceae; Cyberlindnera; Cyberlindnera jadinii
0.523050315352553	0.8016686959718023	0.48121275886085535	0.7673757939102365	Bacteria; ; Firmicutes; Bacilli; Bacillales; Bacillaceae; Bacillus; Bacillus sp. DU-106
0.6023728974649444	0.8262571318405679	0.5718002234713753	0.8217358372508474	Viruses; ; Uroviricota; Caudoviricetes; Caudovirales; Myoviridae; Tequatrovirus; Escherichia phage vB_EcoM-G28
0.5447624444884133	0.8032725549280738	0.43860253293064067	0.7576646679216119	Bacteria; ; Actinobacteria; Actinobacteria; Actinomycetales; Actinomycetaceae; Actinomyces; Actinomyces sp. oral taxon 897
0.39098243290236956	0.7512214554357616	0.32941245498532495	0.6951616387464831	Bacteria; ; Firmicutes; Clostridia; Clostridiales; Peptostreptococcaceae; ; Peptostreptococcaceae bacterium oral taxon 929
0.4048532319405543	0.7649445860190596	0.3504286941804554	0.6732057191158057	Eukaryota; Viridiplantae; Streptophyta; Magnoliopsida; Poales; Poaceae; Stipa; Stipa hohenackeriana
0.526752661012966	0.8010393253174735	0.4523309761816654	0.7567241392505976	Eukaryota; Viridiplantae; Streptophyta; Magnoliopsida; Poales; Poaceae; Stipa; Stipa ovczinnikovii
0.7223101045553095	0.8640112049423483	0.3677128584429124	0.7345069364673358	Bacteria; ; Firmicutes; Bacilli; Bacillales; Bacillaceae; Lysinibacillus; Lysinibacillus sp. B2A1
0.5987793427912307	0.8253567274012884	0.5532109688861133	0.8178825309509394	Bacteria; ; Proteobacteria; Alphaproteobacteria; Sphingomonadales; Sphingomonadaceae; Sphingobium; Sphingobium sp. YG1
0.7643207705988427	0.8714244995123016	0.7083735258108572	0.8945883907392645	Bacteria; ; Firmicutes; Clostridia; Clostridiales; Clostridiaceae; ; Clostridiaceae bacterium 14S0207
0.6788634282544442	0.8606071631308794	0.5587668766092178	0.8179299170625813	Bacteria; ; Proteobacteria; Betaproteobacteria; Burkholderiales; Comamonadaceae; Polaromonas; Polaromonas sp. Pch-P
0.691358463907866	0.8610851276653635	0.5990342415167852	0.8377224959875665	Eukaryota; Fungi; Ascomycota; Saccharomycetes; Saccharomycetales; Pichiaceae; Pichia; Pichia kudriavzevii
0.4290828335049455	0.7665031861669399	0.4236413977770557	0.7445540555101278	Bacteria; ; Proteobacteria; Betaproteobacteria; Burkholderiales; ; Methylibium; Methylibium sp. Pch-M
0.4572270422422979	0.7746700132298446	0.32490100425252927	0.6882531855524551	Bacteria; ; Proteobacteria; Alphaproteobacteria; Rhizobiales; Phyllobacteriaceae; Mesorhizobium; Mesorhizobium sp. Pch-S
0.4260861124507893	0.7684803589775502	0.3922267002622442	0.7083718035704504	Eukaryota; Viridiplantae; Streptophyta; Magnoliopsida; Solanales; Solanaceae; Solanum; Solanum canasense
0.6885413869896309	0.8604840428811937	0.5183432547822389	0.8015055409062792	Bacteria; ; Proteobacteria; Alphaproteobacteria; Rhizobiales; Methylobacteriaceae; Microvirga; Microvirga sp. 17 mud 1-3
0.5440283142185893	0.8076175016638169	0.49630374267315186	0.7812702774815105	Bacteria; ; Proteobacteria; Gammaproteobacteria; Pseudomonadales; Pseudomonadaceae; Pseudomonas; Pseudomonas sp. SWI6
0.39006464043596717	0.7574070050899931	0.3223693212309827	0.6712336285964267	Bacteria; ; Proteobacteria; Gammaproteobacteria; Pseudomonadales; Pseudomonadaceae; Pseudomonas; Pseudomonas sp. SWI36
0.5712971370471162	0.8191707720619303	0.4997969121296622	0.7855106058971003	Bacteria; ; Proteobacteria; Gammaproteobacteria; Pseudomonadales; Pseudomonadaceae; Pseudomonas; Pseudomonas sp. SWI44
0.42253691194890386	0.7627762911753728	0.3875903922268605	0.7199195450320875	Bacteria; ; Proteobacteria; Gammaproteobacteria; Pseudomonadales; Pseudomonadaceae; Pseudomonas; Pseudomonas sp. LG1D9
0.2069569856819398	0.7014382094875211	0.16796772826155948	0.5439305256531849	Bacteria; ; Proteobacteria; Gammaproteobacteria; Pseudomonadales; Pseudomonadaceae; Pseudomonas; Pseudomonas sp. LH1G9
0.5450647515114556	0.8070717340272159	0.4916698222168449	0.775978253461595	Eukaryota; ; Bacillariophyta; Bacillariophyceae; Bacillariales; Bacillariaceae; Nitzschia; Nitzschia sp. PL1-4
0.37739332399680314	0.750793364293826	0.3761691665725335	0.7077800146303682	Eukaryota; Fungi; Ascomycota; Saccharomycetes; Saccharomycetales; Saccharomycetaceae; Kluyveromyces; Kluyveromyces marxianus
0.5123471464345529	0.8013226424766587	0.455218533766556	0.7469913538121501	Viruses; ; Uroviricota; Caudoviricetes; Caudovirales; Myoviridae; Winklervirus; Escherichia phage EcS1
0.607429883203114	0.8291656003267478	0.5383914542314691	0.803629716561287	Bacteria; ; Actinobacteria; Actinobacteria; Streptomycetales; Streptomycetaceae; Streptomyces; Streptomyces sp. CB09001
0.5083685206265853	0.7963209021252117	0.4468818845877804	0.7488265495465098	Viruses; ; ; ; ; Polydnaviridae; Bracovirus; Diolcogaster facetosa bracovirus
0.6114445164514815	0.8314830532769889	0.5902510983751041	0.8378917008951364	Bacteria; ; Proteobacteria; Alphaproteobacteria; Rhizobiales; Hyphomicrobiaceae; Devosia; Devosia sp. I507
0.6657942022080566	0.8497548854868573	0.585680590710676	0.8346072468407659	Bacteria; ; Bacteroidetes; Cytophagia; Cytophagales; Hymenobacteraceae; Adhaeribacter; Adhaeribacter swui
0.9432074981711125	0.9674777488611828	0.5450287907185944	0.8264716423679683	Bacteria; ; Firmicutes; Clostridia; Clostridiales; ; Massilistercora; Massilistercora timonensis
0.4562038287734614	0.7812520468942101	0.29374358075873247	0.6931415776343877	Bacteria; ; Firmicutes; Clostridia; Clostridiales; Christensenellaceae; Christensenella; Christensenella sp. Marseille-P3954
0.559751290014129	0.8136455984820423	0.5275814123072657	0.7973636163539349	Eukaryota; ; Evosea; Eumycetozoa; Acytosteliales; Acytosteliaceae; Heterostelium; Heterostelium album
0.3295015001838413	0.727985036065715	0.22272956314998343	0.6495458422788021	Bacteria; ; Firmicutes; Clostridia; Clostridiales; Lachnospiraceae; ; Lachnospiraceae bacterium KM106-2
0.09756002943431011	0.6684905572407013	0.045523214043249265	0.43135123293902977	Bacteria; ; Candidatus Saccharibacteria; Candidatus Saccharimonia; Candidatus Nanosynbacterales; Candidatus Nanosynbacteraceae; Candidatus Nanosynbacter; Candidatus Nanosynbacter lyticus
0.5241114509461295	0.7977407872650583	0.46553556573602634	0.7643318452150689	Eukaryota; Fungi; Ascomycota; Saccharomycetes; Saccharomycetales; Saccharomycetaceae; Pachysolen; Pachysolen tannophilus
0.8583006653696854	0.9198138071621978	0.6559322323617492	0.8740687559093019	Bacteria; ; Bacteroidetes; Bacteroidia; Bacteroidales; Odoribacteraceae; Butyricimonas; Butyricimonas faecalis
0.3864762307712319	0.7642530162309017	0.3414302138589779	0.7225625004070374	Bacteria; ; Firmicutes; Clostridia; Clostridiales; Oscillospiraceae; Dysosmobacter; Dysosmobacter welbionis
0.43454014303158195	0.7711427304578109	0.3540997253957942	0.6962112150154742	Bacteria; ; Actinobacteria; Actinobacteria; Streptomycetales; Streptomycetaceae; Streptomyces; Streptomyces sp. WAC00288
0.6095266548491294	0.8268684760983683	0.546385703457993	0.8113198957387566	Bacteria; ; Proteobacteria; Gammaproteobacteria; Pasteurellales; Pasteurellaceae; Glaesserella; Glaesserella australis
0.15387578849042954	0.6864754041750045	0.10514423032086787	0.49274887801493195	Bacteria; ; Bacteroidetes; Flavobacteriia; Flavobacteriales; Flavobacteriaceae; Aureitalea; Aureitalea sp. RR4-38
0.5691591056376739	0.8126660315714657	0.5014624485947121	0.7846138177905413	Bacteria; ; Actinobacteria; Actinobacteria; Corynebacteriales; Mycobacteriaceae; Mycobacterium; Mycobacterium basiliense
0.5153782450854636	0.7981976383416565	0.4365134212014931	0.7435451860094937	Viruses; ; Uroviricota; Caudoviricetes; Caudovirales; Siphoviridae; ; Gordonia phage Gravy
0.29800312694027875	0.7187707766625652	0.17666713110487112	0.6157670735453128	Bacteria; ; Lentisphaerae; Lentisphaeria; Victivallales; ; ; Victivallales bacterium CCUG 44730
0.5433779147501063	0.807708506841468	0.4945143242581301	0.777062735419021	Viruses; ; Uroviricota; Caudoviricetes; Caudovirales; Siphoviridae; ; Anoxybacillus phage A403
0.45380417409897855	0.7785119149574612	0.4146099114180564	0.7232115208002137	Bacteria; ; Cyanobacteria; ; Nostocales; Tolypothrichaceae; Tolypothrix; Tolypothrix sp. PCC 7910
0.5016415329649417	0.7906441088803658	0.48666476746533904	0.7723057378282644	Eukaryota; Fungi; Ascomycota; Saccharomycetes; Saccharomycetales; Debaryomycetaceae; Millerozyma; Millerozyma farinosa
0.33897883620603736	0.7422810888733252	0.3005612902367104	0.6410585664755585	Eukaryota; Viridiplantae; Streptophyta; Magnoliopsida; Lamiales; Bignoniaceae; Adenocalymma; Adenocalymma coriaceum
0.4829930398067319	0.7852405025365957	0.42735940644688786	0.733450635597613	Viruses; ; Uroviricota; Caudoviricetes; Caudovirales; Siphoviridae; Pikminvirus; Microbacterium phage Casey
0.2881564601118055	0.7233234989288508	0.27663501665933304	0.6389449413046034	Bacteria; ; Actinobacteria; Actinobacteria; Streptomycetales; Streptomycetaceae; Streptomyces; Streptomyces sp. ICC1
0.4210936915523391	0.7650146636156837	0.39902343924836264	0.710663656194039	Bacteria; ; Actinobacteria; Actinobacteria; Streptomycetales; Streptomycetaceae; Streptomyces; Streptomyces sp. ICC4
0.38222426324246545	0.7559195555477899	0.3195692709796748	0.6546322973783759	Viruses; ; Uroviricota; Caudoviricetes; Caudovirales; Siphoviridae; Kojivirus; Microbacterium phage Lucky3
0.5258934131604164	0.8017692632202735	0.45466507713562615	0.7581274140959897	Viruses; ; Uroviricota; Caudoviricetes; Caudovirales; Siphoviridae; Septimatrevirus; Pseudomonas phage vB_PaeS_C1
0.5080980232597143	0.7971332380393933	0.43761636818332283	0.7422102126969183	Viruses; ; Uroviricota; Caudoviricetes; Caudovirales; Siphoviridae; Cequinquevirus; Lactobacillus phage P1174
0.5106089566961185	0.7969134095554912	0.4729433478187943	0.7649214986942738	Viruses; ; Uroviricota; Caudoviricetes; Caudovirales; Siphoviridae; ; Actinomyces phage xhp1
0.4460121568708195	0.7721055449290066	0.5866035322424102	0.8226402118971621	Bacteria; ; Bacteroidetes; Cytophagia; Cytophagales; Cyclobacteriaceae; ; Cyclobacteriaceae bacterium
0.6834489884677958	0.8551841631701719	0.5197084302250762	0.801552628230442	Bacteria; ; Firmicutes; Bacilli; Bacillales; Bacillaceae; Salicibibacter; Salicibibacter kimchii
0.550339022492504	0.8121763421177047	0.46464708409934236	0.7616545332038139	Eukaryota; Fungi; Ascomycota; Saccharomycetes; Saccharomycetales; Phaffomycetaceae; Komagataella; Komagataella pastoris
0.6406222649870088	0.8353155330624678	0.5664667789407223	0.8301498818019357	Bacteria; ; Firmicutes; Bacilli; Lactobacillales; Lactobacillaceae; Lactobacillus; Lactobacillus sp. CBA3605
0.3646684463825179	0.745298975061928	0.3071551524515135	0.6998211405775527	Bacteria; ; Firmicutes; Bacilli; Lactobacillales; Lactobacillaceae; Lactobacillus; Lactobacillus sp. CBA3606
0.24133515057302452	0.7022305207606125	0.10836566720956103	0.5559394272260614	Viruses; ; Uroviricota; Caudoviricetes; Caudovirales; ; ; uncultured Caudovirales phage
0.6560760642549411	0.8464813893680019	0.5719894064811086	0.8245398437085052	Bacteria; ; Proteobacteria; Gammaproteobacteria; Alteromonadales; Idiomarinaceae; Idiomarina; Idiomarina sp. OT37-5b
0.4344374995699743	0.7700847924202096	0.3653985200307941	0.6760963147385461	Eukaryota; Viridiplantae; Streptophyta; Magnoliopsida; Poales; Poaceae; Festuca; Festuca sinensis
0.6033989486630013	0.828751489394719	0.5022108636130443	0.7884841486535624	Bacteria; ; Actinobacteria; Actinobacteria; Micrococcales; Microbacteriaceae; Microbacterium; Microbacterium sp. str. 'China'
0.517017800164449	0.7976689165320008	0.47188275435388766	0.7660439742443927	Archaea; ; Candidatus Diapherotrites; ; ; ; Candidatus Forterrea; Candidatus Forterrea multitransposorum
0.5090448914763998	0.7970409930361226	0.43930520752590885	0.7393214934992889	Viruses; ; ; ; ; ; Pandoravirus; Pandoravirus macleodensis
0.6046753743742861	0.829635567215182	0.5813573100345928	0.8289815506724507	Bacteria; ; Actinobacteria; Actinobacteria; Propionibacteriales; Nocardioidaceae; Aeromicrobium; Aeromicrobium sp. A1-2
0.9893514059070836	0.9939471669832185	0.8309867939766367	0.9428814551289982	Bacteria; ; Firmicutes; Bacilli; Lactobacillales; Lactobacillaceae; Lactobacillus; Lactobacillus paragasseri
0.340789072838709	0.741647448644572	0.3203797760853941	0.6638521405078527	Eukaryota; Fungi; Ascomycota; Saccharomycetes; Saccharomycetales; Debaryomycetaceae; Scheffersomyces; Scheffersomyces stipitis
0.5356412542708497	0.8067873600392094	0.48449349289430127	0.7654286095614464	Eukaryota; ; ; ; Jakobida; ; Ophirina; Ophirina amphinema
0.3449293518719495	0.7433186660984907	0.3074780344639046	0.6470936112515105	Viruses; ; Uroviricota; Caudoviricetes; Caudovirales; Siphoviridae; Moineauvirus; Streptococcus phage D1811
0.3022007864952923	0.732558843912785	0.24691822761485857	0.5971691381456448	Viruses; ; Uroviricota; Caudoviricetes; Caudovirales; Siphoviridae; Moineauvirus; Streptococcus phage D5842
0.6295423491912787	0.8382934161506804	0.5558866443557391	0.8167211608638918	Bacteria; ; Firmicutes; Bacilli; Lactobacillales; Lactobacillaceae; Lactobacillus; Lactobacillus sp. D1501
0.2384445740782011	0.7027603099314104	0.17298656703720422	0.6051724888965846	Bacteria; ; Thermotogae; Thermotogae; Petrotogales; Petrotogaceae; Tepiditoga; Tepiditoga spiralis
0.5664315211601004	0.8148978254816945	0.48809833754023607	0.7802131199144515	Bacteria; ; Proteobacteria; Gammaproteobacteria; Enterobacterales; Pectobacteriaceae; Pectobacterium; Pectobacterium punjabense
0.594079287611243	0.8263450119556592	0.4997322878134587	0.7847223795716067	Bacteria; ; Proteobacteria; Alphaproteobacteria; Rhizobiales; Phyllobacteriaceae; Mesorhizobium; Mesorhizobium sp. DCY119
0.1400528719492608	0.6811187399049223	0.0963454889022305	0.4851860381234577	Bacteria; ; Actinobacteria; Actinobacteria; Micromonosporales; Micromonosporaceae; Plantactinospora; Plantactinospora sp. BC1
0.4938288565600209	0.7915915420627365	0.4415129923400089	0.7429442471851964	Archaea; ; ; ; ; ; ; uncultured Candidatus Pacearchaeota archaeon
0.4775775445171559	0.7872486412927271	0.34893025610071293	0.6972939361825522	Bacteria; ; Proteobacteria; Oligoflexia; Bacteriovoracales; Halobacteriovoraceae; Halobacteriovorax; Halobacteriovorax sp. BALOs_7
0.6366391733457408	0.8399975879382089	0.570513984398973	0.823163508553337	Eukaryota; Fungi; Ascomycota; Saccharomycetes; Saccharomycetales; Pichiaceae; Pichia; Pichia membranifaciens
0.5000365038529945	0.7957105964202738	0.43384482775457367	0.7421093166002466	Viruses; Bamfordvirae; Nucleocytoviricota; Megaviricetes; Imitervirales; Mimiviridae; Mimivirus; Megavirus vitis
0.2762663959191299	0.7219007661959785	0.23228836133491731	0.5888862839131704	Bacteria; ; Actinobacteria; Actinobacteria; Streptomycetales; Streptomycetaceae; Streptomyces; Streptomyces sp. SGAir0924
0.1496904419741654	0.6842995755407978	0.17894603317336777	0.6197099657633603	Bacteria; ; Actinobacteria; Coriobacteriia; Coriobacteriales; Atopobiaceae; Olsenella; Olsenella sp. GAM18
0.35660792980256545	0.7403027929241816	0.2975069201975568	0.6775924960601453	Bacteria; ; Firmicutes; Clostridia; Clostridiales; Clostridiaceae; Butyricicoccus; Butyricicoccus sp. GAM44
0.15201774836036439	0.6843367042447271	0.09413652963563479	0.5466594502163151	Bacteria; ; Firmicutes; Clostridia; Clostridiales; Oscillospiraceae; Oscillibacter; Oscillibacter sp. PEA192
0.5637028616507738	0.8065334024642561	0.29559476783327643	0.6952514787972214	Bacteria; ; Firmicutes; Clostridia; Clostridiales; ; ; Clostridiales bacterium CCNA10
0.39882452841353655	0.7618664471946154	0.37985390554262827	0.7107544257559045	Bacteria; ; Firmicutes; Clostridia; Clostridiales; ; ; Clostridiales bacterium Choco116
0.5013670777487871	0.7882118882986435	0.5959373766032476	0.8496133380565882	Bacteria; ; Firmicutes; Clostridia; Clostridiales; Lachnospiraceae; ; Lachnospiraceae bacterium Choco86
0.7746047583666026	0.87087368457838	0.4574601878189335	0.7850082271150757	Bacteria; ; Firmicutes; Clostridia; Clostridiales; Lachnospiraceae; ; Lachnospiraceae bacterium GAM79
0.5231622606681979	0.7973759899650563	0.4878080758389558	0.7979867178666183	Bacteria; ; Firmicutes; Erysipelotrichia; Erysipelotrichales; Erysipelotrichaceae; ; Erysipelotrichaceae bacterium GAM147
0.5664268181717795	0.8168154138368401	0.49743071321609894	0.7790723624912929	Eukaryota; Fungi; Ascomycota; Saccharomycetes; Saccharomycetales; Phaffomycetaceae; Wickerhamomyces; Wickerhamomyces anomalus
0.4280756474481272	0.7580235147880944	0.2936291330386874	0.6864403812848068	Bacteria; ; Proteobacteria; Betaproteobacteria; Burkholderiales; Comamonadaceae; Melaminivora; Melaminivora sp. SC2-9
0.2039374260961269	0.6943194809003127	0.16929063961324817	0.6046754665277291	Bacteria; ; Proteobacteria; Betaproteobacteria; Burkholderiales; Comamonadaceae; Ottowia; Ottowia oryzae
0.3460416530483188	0.7437863076371021	0.19261271690983375	0.6117419672765148	Bacteria; ; Proteobacteria; Betaproteobacteria; Burkholderiales; Comamonadaceae; Simplicispira; Simplicispira suum
0.29234192893577204	0.7294553266401862	0.16936922191728299	0.5690427759659801	Bacteria; ; Bacteroidetes; Flavobacteriia; Flavobacteriales; Flavobacteriaceae; Mesoflavibacter; Mesoflavibacter sp. HG37
0.42704570974723505	0.7699475051981576	0.3353561283575898	0.6826088464134678	Bacteria; ; Bacteroidetes; Flavobacteriia; Flavobacteriales; Flavobacteriaceae; Mesoflavibacter; Mesoflavibacter sp. HG96
0.3544077212693783	0.7448957187895017	0.3197593755931669	0.6555643878654531	Eukaryota; ; Bacillariophyta; Fragilariophyceae; Licmophorales; Licmophoraceae; Licmophora; Licmophora sp.
0.5258326106378666	0.8024376448458279	0.48944909132351905	0.7702686314107281	Bacteria; ; Proteobacteria; Alphaproteobacteria; Rickettsiales; Rickettsiaceae; Candidatus Phycorickettsia; Candidatus Phycorickettsia trachydisci
0.5247738011226829	0.805482250952914	0.4747137711250462	0.7484719740949985	Viruses; Orthornavirae; Pisuviricota; Pisoniviricetes; Picornavirales; ; ; Wenling brown-lined puffer picornavirus
0.3515215784419384	0.7425686404452836	0.3462355634122997	0.6958367754019055	Bacteria; ; Actinobacteria; Actinobacteria; Micrococcales; Microbacteriaceae; Mycetocola; Mycetocola sp. JXN-3
0.3626174139343205	0.7432851696867138	0.24825564448164644	0.6484182052316982	Bacteria; ; Proteobacteria; Betaproteobacteria; Burkholderiales; Comamonadaceae; Pulveribacter; Pulveribacter suum
0.33933715520177077	0.7422731161126891	0.27868291603907175	0.6465718267729084	Eukaryota; Fungi; Ascomycota; Saccharomycetes; Saccharomycetales; Debaryomycetaceae; Meyerozyma; Meyerozyma guilliermondii
0.5873253987926863	0.8239692359670231	0.5031351042702452	0.7863160283640064	Bacteria; ; Proteobacteria; Gammaproteobacteria; Pseudomonadales; Pseudomonadaceae; Pseudomonas; Pseudomonas sp. LBUM920
0.5538169536346262	0.8104441137146727	0.487137453157798	0.7777430536936304	Viruses; Shotokuvirae; Cossaviricota; Papovaviricetes; Sepolyvirales; Polyomaviridae; ; Porcine polyomavirus
0.2717415859836964	0.7194653462358797	0.22800543224547964	0.5921230993170754	Eukaryota; Fungi; Basidiomycota; Agaricomycetes; Agaricales; Mycenaceae; Mycena; Mycena indigotica
0.6391197901940765	0.8429762959965441	0.5429139284519068	0.8085375616577498	Bacteria; ; Proteobacteria; Betaproteobacteria; Burkholderiales; Comamonadaceae; Variovorax; Variovorax sp. PMC12
0.6687187326034527	0.8511190327441214	0.6568653606456196	0.8679033098674088	Bacteria; ; Proteobacteria; Gammaproteobacteria; Enterobacterales; Yersiniaceae; Nissabacter; Nissabacter sp. SGAir0207
0.6581074223589622	0.8454910718839156	0.6280807776288548	0.8552215547346358	Bacteria; ; Actinobacteria; Actinobacteria; Streptomycetales; Streptomycetaceae; Streptacidiphilus; Streptacidiphilus bronchialis
0.37061890382953677	0.7537435998356276	0.3193550694442586	0.6530642999150453	Bacteria; ; Firmicutes; Bacilli; Lactobacillales; Carnobacteriaceae; Carnobacterium; Carnobacterium antarcticum
0.4777876109030029	0.7837058283269647	0.45776823399761474	0.7642937824507067	Bacteria; ; Bacteroidetes; Flavobacteriia; Flavobacteriales; Flavobacteriaceae; Gramella; Gramella fulva
0.6093628176898546	0.8305391384133008	0.5147006829374574	0.7951637885296406	Viruses; Bamfordvirae; Nucleocytoviricota; Megaviricetes; Imitervirales; Mimiviridae; Tupanvirus; Tupanvirus deep ocean
0.1649787045497797	0.6896755303642519	0.10465075848935232	0.48561417942966134	Viruses; Bamfordvirae; Nucleocytoviricota; Megaviricetes; Imitervirales; Mimiviridae; Tupanvirus; Tupanvirus soda lake
0.7254617726625341	0.8695978312920808	0.36485851769916855	0.7306597229277845	Bacteria; ; Proteobacteria; Gammaproteobacteria; Xanthomonadales; Xanthomonadaceae; Xanthomonas; Xanthomonas citri
0.7236083033008823	0.8688001904633885	0.6835085341301438	0.8827155086461728	Eukaryota; Fungi; Ascomycota; Saccharomycetes; Saccharomycetales; Saccharomycetaceae; Saccharomyces; Saccharomyces cerevisiae
0.5842224003529898	0.8268376607267527	0.48181736454211466	0.762816846109773	Eukaryota; ; Bacillariophyta; Bacillariophyceae; Naviculales; Amphipleuraceae; Halamphora; Halamphora calidilacuna
0.4112844532488704	0.763761784613106	0.26547301758592534	0.6760786350812289	Bacteria; ; Bacteroidetes; Bacteroidia; Bacteroidales; Prevotellaceae; Alloprevotella; Alloprevotella sp. E39
0.5559365724936384	0.8106388642229716	0.48552121677758536	0.7786344626980758	Bacteria; ; Proteobacteria; Alphaproteobacteria; Rhizobiales; Bartonellaceae; Bartonella; Bartonella kosoyi
0.4019750080640951	0.7588797513637991	0.3249721720390236	0.672491070234746	Bacteria; ; Firmicutes; Bacilli; Bacillales; Planococcaceae; Bhargavaea; Bhargavaea changchunensis
0.580244495962841	0.8185519644687524	0.497169189102316	0.7837090743205686	Bacteria; ; Actinobacteria; Actinobacteria; Streptomycetales; Streptomycetaceae; Streptomyces; Streptomyces sp. P3
0.5589112997232341	0.8125202085602299	0.4615686961043074	0.7691324546156699	Bacteria; ; Proteobacteria; Gammaproteobacteria; Oceanospirillales; Halomonadaceae; Halomonas; Halomonas sp. SF2003
0.5102585791952052	0.7977288391857639	0.5083377827553707	0.7741513202267751	Bacteria; ; Actinobacteria; Actinobacteria; Streptomycetales; Streptomycetaceae; Streptomyces; Streptomyces sp. So13.3
0.30551025807443394	0.7208545533473936	0.2027271762523164	0.627913958193922	Bacteria; ; Proteobacteria; Gammaproteobacteria; Pseudomonadales; Moraxellaceae; Acinetobacter; Acinetobacter cumulans
0.3979232008008364	0.7583170046927885	0.380208348586868	0.6881086741691028	Bacteria; ; Proteobacteria; Gammaproteobacteria; Pseudomonadales; Moraxellaceae; Acinetobacter; Acinetobacter sichuanensis
0.33165125550804764	0.7393644730960414	0.30736431591244895	0.6586400562608757	Bacteria; ; Actinobacteria; Actinobacteria; Streptomycetales; Streptomycetaceae; Streptomyces; Streptomyces sp. YIM 121038
0.3920333093825456	0.7547563010402601	0.36651616362426115	0.7007124440273098	Eukaryota; Fungi; Ascomycota; Saccharomycetes; Saccharomycetales; Saccharomycopsidaceae; Saccharomycopsis; Saccharomycopsis fibuligera
0.5038857062424688	0.7955006856863064	0.4629689906304082	0.7598026135009859	Bacteria; ; Firmicutes; Bacilli; Lactobacillales; Lactobacillaceae; Lactobacillus; Lactobacillus sp. Koumiss
0.456704764292846	0.7828105551728989	0.7861247998887956	0.9257184797583748	Bacteria; ; Firmicutes; Negativicutes; Veillonellales; Veillonellaceae; Megasphaera; Megasphaera stantonii
0.19070425086338505	0.6937959103627755	0.1958119052197056	0.5605038120814549	Bacteria; ; Proteobacteria; Gammaproteobacteria; Enterobacterales; Enterobacteriaceae; Klebsiella; Klebsiella huaxiensis
0.6272131063728082	0.8336170076886505	0.5614887246884542	0.8202785725949835	Bacteria; ; Proteobacteria; Gammaproteobacteria; Enterobacterales; Enterobacteriaceae; Lelliottia; Lelliottia sp. WB101
0.5767506388864001	0.8199959637298472	0.4445559762061808	0.7559347017789998	Bacteria; ; Cyanobacteria; ; Oscillatoriales; Microcoleaceae; Arthrospira; Arthrospira sp. TJSD092
0.6452875844274989	0.8396393939343488	0.5538711220225218	0.8203001708926401	Bacteria; ; Actinobacteria; Actinobacteria; Streptomycetales; Streptomycetaceae; Streptomyces; Streptomyces sp. endophyte_N2
0.2664474239663875	0.7179824024543277	0.27281857584929536	0.6099485200247996	Bacteria; ; Proteobacteria; Alphaproteobacteria; Kordiimonadales; Kordiimonadaceae; Kordiimonas; Kordiimonas pumila
0.5961018499157302	0.8263780668518511	0.552148152083924	0.8127507078088612	Bacteria; ; Proteobacteria; Gammaproteobacteria; Oceanospirillales; Saccharospirillaceae; Saccharospirillum; Saccharospirillum mangrovi
0.5202945285202413	0.7981988805535067	0.47886162560685774	0.7622346208300899	Viruses; ; Uroviricota; Caudoviricetes; Caudovirales; Herelleviridae; Kayvirus; Staphylococcus phage vB_SauM_0414_108
0.42864366422244865	0.7745690583442095	0.3684051557890859	0.6909367377555772	Bacteria; ; Firmicutes; Erysipelotrichia; Erysipelotrichales; Erysipelotrichaceae; Lactimicrobium; Lactimicrobium massiliense
0.07359854697984054	0.6647290492203998	0.04001863828133098	0.35315604550512725	Eukaryota; Fungi; Ascomycota; Saccharomycetes; Saccharomycetales; Saccharomycetaceae; Torulaspora; Torulaspora delbrueckii
0.6413408245336979	0.8389229574483705	0.583686556538288	0.8402442721692526	Bacteria; ; Actinobacteria; Actinobacteria; Propionibacteriales; Propionibacteriaceae; Tessaracoccus; Tessaracoccus timonensis
0.35874907279868623	0.743742285031364	0.18770432452760874	0.6223354846848083	Bacteria; ; Firmicutes; Negativicutes; Veillonellales; Veillonellaceae; Dialister; Dialister massiliensis
0.0705998778680132	0.6634857194596536	0.04705448984032067	0.42114918059239753	Bacteria; ; Proteobacteria; Gammaproteobacteria; Alteromonadales; Colwelliaceae; Colwellia; Colwellia sp. Arc7-D
0.3393894482740954	0.7418396131722995	0.29441977775965417	0.6352488690959355	Bacteria; ; ; ; ; ; ; bacterium AG-316-K06
0.5422390519237005	0.8075811432321555	0.49193407080243506	0.77753305838884	Bacteria; ; Cyanobacteria; ; Synechococcales; Prochloraceae; Prochlorococcus; Prochlorococcus sp. AG-321-O21
0.5316104647336356	0.8014882659172576	0.3723026399115228	0.729225082117673	Bacteria; ; Bacteroidetes; Bacteroidia; Bacteroidales; Bacteroidaceae; Bacteroides; Bacteroides sp. PHL 2737
0.44489634010747076	0.776097233140626	0.41025051133794044	0.7196440685708303	Viruses; ; Uroviricota; Caudoviricetes; Caudovirales; Myoviridae; ; Marine virus AG-345-E15
0.5043162336422733	0.7948613824886158	0.42778494498941466	0.742172504072833	Viruses; ; Uroviricota; Caudoviricetes; Caudovirales; Myoviridae; ; Marine virus AG-345-L05
0.23705522308670224	0.7072573809577744	0.21697120177131496	0.6174280742713936	Bacteria; ; Bacteroidetes; Flavobacteriia; Flavobacteriales; Flavobacteriaceae; Flavobacterium; Flavobacterium magnum
0.5397089691101764	0.8000423678318146	0.44351309213826806	0.7547131736257605	Bacteria; ; Proteobacteria; Betaproteobacteria; Burkholderiales; Alcaligenaceae; Algicoccus; Algicoccus marinus
0.6657016867232768	0.8484047771198183	0.602967764045685	0.8440863601272116	Eukaryota; Fungi; Ascomycota; Saccharomycetes; Saccharomycetales; Dipodascaceae; Yarrowia; Yarrowia lipolytica
0.5048712447559225	0.7940088895562798	0.42735599307862127	0.7382005252977706	Bacteria; ; Proteobacteria; Gammaproteobacteria; Vibrionales; Vibrionaceae; Vibrio; Vibrio sp. dhg
0.2434739429986802	0.7123240226798029	0.18752502318414171	0.5813740624306926	Eukaryota; Fungi; Ascomycota; Saccharomycetes; Saccharomycetales; Metschnikowiaceae; Metschnikowia; Metschnikowia aff. pulcherrima
0.5545072637351834	0.8117464759558789	0.47514579240058774	0.7688131239133937	Bacteria; ; Proteobacteria; Alphaproteobacteria; Rickettsiales; Candidatus Deianiraeaceae; Candidatus Deianiraea; Candidatus Deianiraea vastatrix
0.5645097587284466	0.8182453264447282	0.4785854831651233	0.7643292871429744	Viruses; ; Uroviricota; Caudoviricetes; Caudovirales; Myoviridae; Tequatrovirus; Enterobacteria phage vB_EcoM_IME339
0.5072584534065152	0.7977625774067928	0.44657535344451926	0.745350672603467	Viruses; ; Uroviricota; Caudoviricetes; Caudovirales; Myoviridae; Tequatrovirus; Enterobacteria phage vB_EcoM_IME340
0.4012921861597244	0.7608661431864624	0.39301686703088845	0.7091344804934243	Bacteria; ; Proteobacteria; Alphaproteobacteria; Rhodobacterales; Rhodobacteraceae; Gemmobacter; Gemmobacter sp. HYN0069
0.37400259488315724	0.7402137380547217	0.8338202958218646	0.9442204043058773	Bacteria; ; Firmicutes; Bacilli; Bacillales; Bacillaceae; Lysinibacillus; Lysinibacillus sp. 2017
0.49515675424166605	0.7933183892275195	0.44514153526328026	0.743483605673032	Bacteria; ; Proteobacteria; Gammaproteobacteria; Pseudomonadales; Pseudomonadaceae; Pseudomonas; Pseudomonas sp. SXM-1
0.5671041877178702	0.8159598216984559	0.49894937560059927	0.7821187816392151	Viruses; ; Uroviricota; Caudoviricetes; Caudovirales; Siphoviridae; Anatolevirus; Propionibacterium virus Anatole
0.42984072353025926	0.7730602496755332	0.29157736235558973	0.6520314324746886	Viruses; ; Uroviricota; Caudoviricetes; Caudovirales; Siphoviridae; Anatolevirus; Propionibacterium virus B3
0.28734366392630756	0.7282629354542178	0.23334179233926883	0.585420424592719	Eukaryota; Fungi; Ascomycota; Saccharomycetes; Saccharomycetales; Saccharomycetaceae; Zygosaccharomyces; Zygosaccharomyces bailii
0.5637347632041181	0.8153286221851056	0.4949836567127978	0.7833031079881819	Viruses; ; Uroviricota; Caudoviricetes; Caudovirales; Siphoviridae; Doucettevirus; Propionibacterium virus Doucette
0.5481842004719442	0.809481796682207	0.4760639143846423	0.7656596090914639	Viruses; ; Uroviricota; Caudoviricetes; Caudovirales; Siphoviridae; Doucettevirus; Propionibacterium virus E6
0.4991325279496141	0.7946780841246287	0.44243791118758424	0.7428154014986826	Viruses; ; Uroviricota; Caudoviricetes; Caudovirales; Siphoviridae; Doucettevirus; Propionibacterium virus G4
0.5052484878419623	0.7974258061041125	0.44376428564158976	0.7442575019770122	Viruses; ; Uroviricota; Caudoviricetes; Caudovirales; Siphoviridae; Limdunavirus; Leuconostoc virus LN03
0.5183143047516752	0.8015968476568306	0.4662184759943589	0.7562500285981074	Viruses; ; Uroviricota; Caudoviricetes; Caudovirales; Siphoviridae; Limdunavirus; Leuconostoc virus LN04
0.5187684326585004	0.7969046701283103	0.4511081579644081	0.7518306655239169	Viruses; ; Uroviricota; Caudoviricetes; Caudovirales; Siphoviridae; Pulverervirus; Propionibacterium virus PFR1
0.49679799176172335	0.7903644999206384	0.43519218802388837	0.744294887816651	Viruses; Shotokuvirae; Cressdnaviricota; Arfiviricetes; Cremevirales; Smacoviridae; Porprismacovirus; Porcine associated porprismacovirus 2
0.46284518472311326	0.7816359810388913	0.3986292590103676	0.719078734560579	Viruses; Shotokuvirae; Cressdnaviricota; Arfiviricetes; Cremevirales; Smacoviridae; Porprismacovirus; Porcine associated porprismacovirus 7
0.49494991498677904	0.7902893521104696	0.4484062878130386	0.7508158103736254	Viruses; Shotokuvirae; Cossaviricota; Quintoviricetes; Piccovirales; Parvoviridae; Protoparvovirus; Ungulate protoparvovirus 2
0.583532414272091	0.8258957552447428	0.4752709585035356	0.7617395162893332	Viruses; ; Uroviricota; Caudoviricetes; Caudovirales; Podoviridae; Ithacavirus; Escherichia virus Pollock
0.25483066064156057	0.7137534146029381	0.243259980878235	0.5742244055106875	Eukaryota; Fungi; Ascomycota; Saccharomycetes; Saccharomycetales; Saccharomycetaceae; Zygosaccharomyces; Zygosaccharomyces rouxii
0.5743971992598146	0.819750244216785	0.4742815775892869	0.7665429466932734	Viruses; ; Uroviricota; Caudoviricetes; Caudovirales; Podoviridae; Ithacavirus; Salmonella virus FSL SP-058
0.5128099455470028	0.7989757101864312	0.4302821229875327	0.746058412700827	Viruses; ; Uroviricota; Caudoviricetes; Caudovirales; Podoviridae; Ithacavirus; Salmonella virus FSL SP-076
0.4464770838323238	0.7739513170243952	0.4014387560209104	0.7072054508678833	Viruses; ; Uroviricota; Caudoviricetes; Caudovirales; Siphoviridae; Unaquatrovirus; Leuconostoc virus 1A4
0.1064082040995173	0.6726541096019226	0.07645099459607207	0.5035327060765246	Viruses; ; Uroviricota; Caudoviricetes; Caudovirales; Siphoviridae; ; Siphoviridae sp.
0.5705319463871441	0.816976665653069	0.5022940720735373	0.7780891103022946	Eukaryota; Viridiplantae; Chlorophyta; Chlorophyceae; Chlamydomonadales; Chlamydomonadaceae; Vitreochlamys; Vitreochlamys sp. YgS1603D5
0.5105161869423022	0.7971705671363406	0.45891737591057224	0.7566361923171072	Viruses; ; Uroviricota; Caudoviricetes; Caudovirales; Myoviridae; ; Bacillus phage vB_BceM-HSE3
0.553630491158571	0.8110983196628546	0.5256466094696234	0.7908434777547778	Bacteria; ; Proteobacteria; Alphaproteobacteria; Rhizobiales; ; Methyloceanibacter; Methyloceanibacter sp. wino2
0.7241042584113139	0.8681830155821192	0.6225822177143452	0.8508527403445928	Bacteria; ; Actinobacteria; Actinobacteria; Micrococcales; Micrococcaceae; Auritidibacter; Auritidibacter sp. NML130574
0.40389305009921467	0.7641062307052222	0.33564666394153353	0.6686919679367104	Viruses; Shotokuvirae; Cressdnaviricota; Repensiviricetes; Geplafuvirales; Genomoviridae; Gemycircularvirus; Murine feces-associated gemycircularvirus 1
0.4786272741169287	0.7817352223283465	0.2446681984554887	0.653792064990679	Bacteria; ; Actinobacteria; Actinobacteria; Micrococcales; Beutenbergiaceae; Miniimonas; Miniimonas sp. S16
0.3757759221762172	0.742668397678706	0.2331158141036871	0.6433237387914461	Eukaryota; Fungi; Ascomycota; Saccharomycetes; Saccharomycetales; Debaryomycetaceae; Debaryomyces; Debaryomyces hansenii
0.33746033386233404	0.7393166698612498	0.2635019393711993	0.6295818418594982	Bacteria; ; Proteobacteria; Alphaproteobacteria; Rhodobacterales; Rhodobacteraceae; Profundibacter; Profundibacter amoris
0.4217073989352512	0.7576907929738441	0.3269987270739869	0.6939596659921745	Bacteria; ; Bacteroidetes; Flavobacteriia; Flavobacteriales; Flavobacteriaceae; Flavobacterium; Flavobacterium pallidum
0.5293997021345114	0.8018440708026308	0.47085154208055247	0.770566442906094	Bacteria; ; Proteobacteria; Gammaproteobacteria; Alteromonadales; Alteromonadaceae; Catenovulum; Catenovulum sp. CCB-QB4
0.42357333166984107	0.7670679755474423	0.410608507807359	0.7238992680518347	Bacteria; ; Proteobacteria; Gammaproteobacteria; Enterobacterales; Budviciaceae; Limnobaculum; Limnobaculum parvum
0.6716706947789891	0.8490635038025452	0.6917725103664982	0.8838006391321745	Bacteria; ; Firmicutes; Clostridia; Clostridiales; Vallitaleaceae; Petrocella; Petrocella atlantisensis
0.5652355493153611	0.8131327632042631	0.4829847291194865	0.775684640232553	Bacteria; ; Bacteroidetes; Flavobacteriia; Flavobacteriales; Flavobacteriaceae; Dokdonia; Dokdonia sp. Dokd-P16
0.8117839110324078	0.9012962908022442	0.8030839635543628	0.9319414654163304	Bacteria; ; Firmicutes; Bacilli; Lactobacillales; Streptococcaceae; Streptococcus; Streptococcus chenjunshii
0.2582663893957312	0.7158731088156728	0.24381125966709796	0.5937162439947304	Bacteria; ; Actinobacteria; Actinobacteria; Streptomycetales; Streptomycetaceae; Streptomyces; Streptomyces tirandamycinicus
0.5188140327633731	0.7993260267861961	0.45620913642891286	0.750707123360272	Eukaryota; Metazoa; Arthropoda; Insecta; Coleoptera; Curculionidae; Phloeoborus; Phloeoborus sp. HlPhb02
0.2854858349269028	0.7200390644899902	0.4060086160149859	0.7262235598501906	Bacteria; ; Bacteroidetes; Flavobacteriia; Flavobacteriales; Flavobacteriaceae; Flavobacterium; Flavobacterium album
0.5209825400208632	0.7968726750319338	0.46798398315422585	0.7645170582405587	Eukaryota; Fungi; Basidiomycota; Tremellomycetes; Tremellales; Bulleribasidiaceae; Hannaella; Hannaella oryzae
0.585077142469114	0.8229935331870588	0.33663865771590173	0.704268521380092	Bacteria; ; Actinobacteria; Actinobacteria; Streptomycetales; Streptomycetaceae; Streptomyces; Streptomyces sp. NHF165
0.5541910332153953	0.8086915301995985	0.5057538122125442	0.7871136727584662	Bacteria; ; Proteobacteria; Betaproteobacteria; Nitrosomonadales; Gallionellaceae; Candidatus Nitrotoga; Candidatus Nitrotoga fabula
0.5463213305906838	0.8079953423723963	0.46738732147387496	0.7660856569525399	Viruses; ; Uroviricota; Caudoviricetes; Caudovirales; Siphoviridae; Woodruffvirus; Streptomyces phage Salete
0.5482370874914605	0.8118081778119531	0.49145329320716924	0.7719765783552369	Viruses; ; Uroviricota; Caudoviricetes; Caudovirales; Siphoviridae; ; Microbacterium phage Camille
0.4441161145691966	0.7743872547518701	0.42593793502456273	0.7353732514744739	Viruses; ; Uroviricota; Caudoviricetes; Caudovirales; Siphoviridae; ; Microbacterium phage Count
0.5518984392937909	0.8097917702956129	0.4674664655274785	0.7643499533411345	Bacteria; ; Proteobacteria; Alphaproteobacteria; Sphingomonadales; Erythrobacteraceae; Erythrobacter; Erythrobacter aureus
0.5796241925859071	0.8204021336109175	0.5047997071214054	0.7800869442152297	Viruses; ; Uroviricota; Caudoviricetes; Caudovirales; Siphoviridae; Scapunavirus; Streptomyces phage Moozy
0.44044590313084364	0.7725449735447019	0.39895501565016883	0.7145585219730687	Viruses; ; Uroviricota; Caudoviricetes; Caudovirales; Siphoviridae; Bingvirus; Streptomyces phage Rainydai
0.525631506387938	0.8009987021046784	0.4558929260919735	0.7496823113822878	Viruses; ; Uroviricota; Caudoviricetes; Caudovirales; Siphoviridae; Bingvirus; Streptomyces phage SendItCS
0.24848555569616734	0.712838593006539	0.24970538195534478	0.5751539376729147	Bacteria; ; Proteobacteria; Gammaproteobacteria; ; ; Ignatzschineria; Ignatzschineria cameli
0.346411964978933	0.7441856525902225	0.3225270761871368	0.6536739466522702	Eukaryota; Fungi; Basidiomycota; Tremellomycetes; Tremellales; Cuniculitremaceae; Kockovaella; Kockovaella imperatae
0.5743306105071649	0.8188917805060354	0.4362226829105853	0.7518777359797253	Bacteria; ; Proteobacteria; Gammaproteobacteria; Alteromonadales; Alteromonadaceae; Saliniradius; Saliniradius amylolyticus
0.5564486918935909	0.8122059905314686	0.392937352397049	0.7344863405326096	Bacteria; ; Bacteroidetes; Flavobacteriia; Flavobacteriales; Flavobacteriaceae; Flavobacterium; Flavobacterium crocinum
0.31525262477094007	0.7335259441088019	0.23503541453460083	0.609805993954385	Bacteria; ; Proteobacteria; Gammaproteobacteria; Salinisphaerales; Salinisphaeraceae; Salinisphaera; Salinisphaera sp. LB1
0.6162108642949099	0.8323079020140971	0.5429264732214399	0.8096191317139713	Bacteria; ; Actinobacteria; Actinobacteria; Streptomycetales; Streptomycetaceae; Streptomyces; Streptomyces cadmiisoli
0.5840535138655373	0.821944379032779	0.48531515066752867	0.7809934764838771	Bacteria; ; Proteobacteria; Betaproteobacteria; Rhodocyclales; Zoogloeaceae; Thauera; Thauera hydrothermalis
0.7053666344495301	0.8682427378670307	0.27071207580552437	0.6703689128617625	Bacteria; ; Proteobacteria; Betaproteobacteria; Burkholderiales; Comamonadaceae; Hydrogenophaga; Hydrogenophaga sp. NH-16
0.23149959360840386	0.6946165160980604	0.21949158921070341	0.6448651331714278	Bacteria; ; Firmicutes; Clostridia; Clostridiales; Eubacteriaceae; Acetobacterium; Acetobacterium sp. KB-1
0.6444760440778237	0.8455278877112835	0.547611797949643	0.8151245181406299	Bacteria; ; Actinobacteria; Actinobacteria; Micrococcales; Micrococcaceae; Arthrobacter; Arthrobacter sp. AQ5-05
0.5020609130863943	0.7930244063486067	0.44259080367648346	0.7437371742905582	Viruses; ; Uroviricota; Caudoviricetes; Caudovirales; Myoviridae; Tequatrovirus; Escherichia phage vB_EcoM_NBG2
0.7703422310841339	0.8858251928526086	0.5856134127894069	0.8388126511211118	Bacteria; ; Firmicutes; Clostridia; Clostridiales; Clostridiaceae; Clostridium; Clostridium bovifaecis
0.40665253390404504	0.7651119871959018	0.3588213328132645	0.6835445474722642	Eukaryota; Fungi; Basidiomycota; Microbotryomycetes; Sporidiobolales; Sporidiobolaceae; Sporidiobolus; Sporidiobolus salmonicolor
0.4155592373744315	0.768303513484855	0.3293417362575656	0.6730362410549308	Eukaryota; Viridiplantae; Streptophyta; Magnoliopsida; Poales; Poaceae; Panicum; Panicum incomtum
0.5316075678192932	0.8021264779034786	0.4788055431941627	0.7718449305422841	Bacteria; ; Proteobacteria; Alphaproteobacteria; Sphingomonadales; Sphingomonadaceae; Sphingobium; Sphingobium sp. LF-16
0.48229393948274646	0.7859435211434158	0.4269061868374885	0.7413342764108669	Bacteria; ; Proteobacteria; Alphaproteobacteria; Sphingomonadales; Erythrobacteraceae; Altererythrobacter; Altererythrobacter sp. ZODW24
0.5342442977293326	0.8075230961540201	0.4277184254400339	0.7426037874911049	Bacteria; ; Verrucomicrobia; Opitutae; Puniceicoccales; Puniceicoccaceae; Candidatus Moanabacter; Candidatus Moanabacter tarae
0.32969334233312075	0.7367180078874105	0.20290907777497008	0.6127694623192417	Bacteria; ; Bacteroidetes; Flavobacteriia; Flavobacteriales; Flavobacteriaceae; Flavobacterium; Flavobacterium sediminis
0.46535807894087444	0.7780886778993397	0.5204552454073159	0.7946012389681798	Bacteria; ; Bacteroidetes; Sphingobacteriia; Sphingobacteriales; Sphingobacteriaceae; Pedobacter; Pedobacter sp. eg
0.5708158017832076	0.8167118970234403	0.5067031861590846	0.7941214573331958	Bacteria; ; Proteobacteria; Alphaproteobacteria; Caulobacterales; Caulobacteraceae; Phenylobacterium; Phenylobacterium parvum
0.4096146082884024	0.7623949302208569	0.38906232807999086	0.7196395817263547	Bacteria; ; Proteobacteria; Gammaproteobacteria; Pseudomonadales; Pseudomonadaceae; Pseudomonas; Pseudomonas sp. 31-12
0.5668862929389581	0.814718313132025	0.5195018108506343	0.7962802846711798	Viruses; ; Uroviricota; Caudoviricetes; Caudovirales; Siphoviridae; Seuratvirus; Aeromonas phage SD04
0.5345357934388901	0.80379865675748	0.4578395131215197	0.763242910140675	Bacteria; ; Firmicutes; Bacilli; Bacillales; Staphylococcaceae; Staphylococcus; Staphylococcus caeli
0.22551200560457013	0.7021659451291263	0.15735717714401054	0.584202994472461	Bacteria; ; Proteobacteria; Gammaproteobacteria; Xanthomonadales; Xanthomonadaceae; Xanthomonas; Xanthomonas oryzae
0.5108148851010182	0.7960300358018412	0.448163146172835	0.7535152833889451	Eukaryota; Fungi; Ascomycota; Saccharomycetes; Saccharomycetales; Pichiaceae; Brettanomyces; Brettanomyces bruxellensis
0.6750086424112757	0.855945950048663	0.5199579179486319	0.8021053969216237	Bacteria; ; Actinobacteria; Actinobacteria; Micromonosporales; Micromonosporaceae; Micromonospora; Micromonospora sp. B006
0.5260923083360174	0.8022747938729056	0.45401715282447735	0.7569730409628234	Bacteria; ; Actinobacteria; Actinobacteria; Streptomycetales; Streptomycetaceae; Streptomyces; Streptomyces sp. NEAU-S7GS2
0.5600801974617959	0.8116080536042599	0.5400808377900731	0.8066501719699773	Bacteria; ; Proteobacteria; Betaproteobacteria; Neisseriales; Chromobacteriaceae; Chromobacterium; Chromobacterium phragmitis
0.621306084785151	0.8339005420136301	0.5296290988359227	0.8018940372027795	Bacteria; ; Spirochaetes; ; ; ; ; Spirochaetes bacterium
0.560778826515226	0.8167169025733527	0.5601577690957021	0.8068343732647162	Bacteria; ; Proteobacteria; Alphaproteobacteria; Rhodospirillales; Rhodospirillaceae; Azospirillum; Azospirillum thermophilum
0.296948054452417	0.7253642682461968	0.19466345744681593	0.6110780858515416	Bacteria; ; Proteobacteria; Gammaproteobacteria; Xanthomonadales; Xanthomonadaceae; Thermomonas; Thermomonas sp. SY21
0.42933080683799063	0.7685244553637484	0.3128633459900152	0.6825895872236896	Bacteria; ; Actinobacteria; Actinobacteria; Streptosporangiales; Streptosporangiaceae; Streptosporangium; Streptosporangium sp. 'caverna'
0.5681012769106133	0.81432438306894	0.4691244550750196	0.7739151883277048	Bacteria; ; Deinococcus-Thermus; Deinococci; Deinococcales; Deinococcaceae; Deinococcus; Deinococcus irradiatisoli
0.5550852173262599	0.8091536855258462	0.5296157252561899	0.7983873476267742	Viruses; Sangervirae; Phixviricota; Malgrandaviricetes; Petitvirales; Microviridae; ; Microvirus sp.
0.5466670661691087	0.8093756225923457	0.49102126516704186	0.775826574551151	Viruses; Shotokuvirae; Cressdnaviricota; ; ; ; ; CRESS virus sp.
0.6276545355475357	0.8363890250516158	0.5664028350459123	0.823151684421842	Eukaryota; Fungi; Ascomycota; Dothideomycetes; Pleosporales; Pleosporaceae; Bipolaris; Bipolaris maydis
0.07288832919683111	0.6620409286357286	0.033005565515925636	0.38242006966859493	Viruses; ; Uroviricota; Caudoviricetes; Caudovirales; Myoviridae; ; Myoviridae sp.
0.580797291653937	0.8213611258811673	0.537992942285084	0.8000651485210565	Viruses; Shotokuvirae; Cressdnaviricota; Repensiviricetes; Geplafuvirales; Genomoviridae; ; Genomoviridae sp.
0.645450861151028	0.8369529218417799	0.6406042813546633	0.8636953102326944	Viruses; Sangervirae; Phixviricota; Malgrandaviricetes; Petitvirales; Microviridae; ; Microviridae sp.
0.5335756241336965	0.8020511029019716	0.43798698141051773	0.7485338671019327	Bacteria; ; Kiritimatiellaeota; Kiritimatiellae; Kiritimatiellales; ; ; Kiritimatiellales bacterium
0.17797118899922665	0.6947205694012458	0.14415394227642	0.5322236794360071	Bacteria; ; Bacteroidetes; Saprospiria; Saprospirales; Saprospiraceae; ; Saprospiraceae bacterium
0.5239779072392436	0.7975280229604811	0.47977251688184813	0.7771759144569078	Bacteria; ; Proteobacteria; Alphaproteobacteria; Rhizobiales; Methylobacteriaceae; Methylobacterium; Methylobacterium durans
0.601600932065013	0.8294225896836745	0.4728355590763867	0.7677527817804543	Bacteria; ; Proteobacteria; Alphaproteobacteria; Rhizobiales; Methylobacteriaceae; Methylobacterium; Methylobacterium sp. 17Sr1-1
0.6438094771112837	0.8402321264258896	0.5221316079277561	0.8014815340830033	Bacteria; ; Proteobacteria; Alphaproteobacteria; Rhizobiales; Methylobacteriaceae; Methylobacterium; Methylobacterium terrae
0.31468940714882965	0.7334595035318991	0.22510886366374988	0.6134373623321336	Bacteria; ; Proteobacteria; Alphaproteobacteria; Rhizobiales; Methylobacteriaceae; Methylobacterium; Methylobacterium sp. 17Sr1-43
0.24493185700462053	0.708749263417889	0.2629379754325261	0.6206863966114625	Viruses; ; ; ; ; ; ; Circular genetic element sp.
0.22557223309459143	0.7057448158050641	0.1872957052748994	0.54581038938391635	Eukaryota; Fungi; Ascomycota; Dothideomycetes; Pleosporales; Pleosporaceae; Bipolaris; Bipolaris zeicola
0.6577928249274818	0.846225346157393	0.5901781563833208	0.8364918813826593	Bacteria; ; Actinobacteria; Actinobacteria; Streptomycetales; Streptomycetaceae; Streptomyces; Streptomyces sp. WAC 01438
0.5090892263573165	0.7932500371458296	0.4448503566431032	0.7545297503892507	Bacteria; ; Actinobacteria; Actinobacteria; Streptomycetales; Streptomycetaceae; Streptomyces; Streptomyces sp. WAC 01529
0.4817313229007315	0.7887436304820964	0.4550026513537876	0.7375154508294889	Bacteria; ; Actinobacteria; Actinobacteria; Streptomycetales; Streptomycetaceae; Streptomyces; Streptomyces sp. WAC 06738
0.6228962246627713	0.8327445939090605	0.5480913666225999	0.8142549594308603	Bacteria; ; Bacteroidetes; Chitinophagia; Chitinophagales; Chitinophagaceae; Chitinophaga; Chitinophaga alhagiae
0.6999606929377666	0.8604063535519823	0.6620039306463621	0.870024907792645	Bacteria; ; Firmicutes; Bacilli; Lactobacillales; Leuconostocaceae; Oenococcus; Oenococcus sicerae
0.3000027669154867	0.7171212514344194	0.1376842737338167	0.5859220188353552	Bacteria; ; Proteobacteria; Gammaproteobacteria; Pseudomonadales; Moraxellaceae; Psychrobacter; Psychrobacter sp. YP14
0.479649797433074	0.7826016123874697	0.3811978640288542	0.7217991522489043	Bacteria; ; Proteobacteria; Gammaproteobacteria; Thiotrichales; Piscirickettsiaceae; Thiomicrorhabdus; Thiomicrorhabdus aquaedulcis
0.5571453575589627	0.8123759491859687	0.46885990016946016	0.7716653888126469	Bacteria; ; Proteobacteria; Betaproteobacteria; Nitrosomonadales; Sterolibacteriaceae; ; Sterolibacteriaceae bacterium J5B
0.4830269855562173	0.7840790413887	0.3847280137793799	0.7245206927283591	Bacteria; ; Acidobacteria; Acidobacteriia; Acidobacteriales; Acidobacteriaceae; Acidisarcina; Acidisarcina polymorpha
0.6467519750894802	0.8422849437714922	0.5466648406364736	0.81193386408958	Bacteria; ; Proteobacteria; Gammaproteobacteria; Xanthomonadales; Xanthomonadaceae; Stenotrophomonas; Stenotrophomonas sp. pho
0.602809019883824	0.8276890468149581	0.5399725372515858	0.8117510715053639	Eukaryota; Fungi; Ascomycota; Dothideomycetes; Pleosporales; Leptosphaeriaceae; Leptosphaeria; Leptosphaeria maculans
0.5062106786015702	0.7935023089438653	0.5388875526181266	0.8063520160163801	Bacteria; ; Actinobacteria; Actinobacteria; Micrococcales; Micrococcaceae; Arthrobacter; Arthrobacter dokdonellae
0.6020646013525515	0.8301664035667783	0.5020015372383566	0.7828668123754033	Bacteria; ; Proteobacteria; Betaproteobacteria; Burkholderiales; Burkholderiaceae; Paraburkholderia; Paraburkholderia dokdonella
0.732944712594126	0.8747279816040923	0.6489938825911165	0.8648177170231021	Bacteria; ; Firmicutes; Bacilli; Bacillales; Paenibacillaceae; Paenibacillus; Paenibacillus sp. DCT19
0.5888575701994745	0.8241112625975394	0.5502287746079055	0.815049034459409	Bacteria; ; Actinobacteria; Actinobacteria; Streptomycetales; Streptomycetaceae; Streptomyces; Streptomyces sp. ETH9427
0.2525338024830897	0.687230215012516	0.40089498077530283	0.7531365576498988	Viruses; ; Uroviricota; Caudoviricetes; Caudovirales; Podoviridae; ; CrAssphage sp.
0.4296979288082053	0.7664785502294976	0.25199716395357313	0.6666749139022343	Bacteria; ; Firmicutes; Clostridia; Clostridiales; Clostridiaceae; Clostridium; Clostridium sp. AWRP
0.46991083291701474	0.7779850885344674	0.30005344524400557	0.6901703658393871	Bacteria; ; Firmicutes; Bacilli; Bacillales; Planococcaceae; Planomicrobium; Planomicrobium sp. Y50
0.5622515554244847	0.813695333326991	0.48989895391538507	0.7810788033092483	Bacteria; ; Proteobacteria; Gammaproteobacteria; Pseudomonadales; Pseudomonadaceae; Pseudomonas; Pseudomonas sp. R2A2
0.535637419984433	0.8013845897594668	0.7009085808673946	0.890098144932794	Bacteria; ; Firmicutes; Bacilli; Bacillales; Bacillaceae; Paraliobacillus; Paraliobacillus zengyii
0.4382634383478298	0.7709490692550118	0.4094184785326655	0.7237044989403544	Bacteria; ; Proteobacteria; Alphaproteobacteria; Rickettsiales; Candidatus Midichloriaceae; Candidatus Midichloria; Candidatus Midichloria sp.
0.41603186874699516	0.7679278421376446	0.36250425188079677	0.6858310869509012	Eukaryota; Fungi; Ascomycota; Eurotiomycetes; Onygenales; Ajellomycetaceae; Histoplasma; Histoplasma capsulatum
0.4090397445215124	0.7600061077867788	0.27565750735147104	0.6586978060507633	Bacteria; ; Actinobacteria; Actinobacteria; Corynebacteriales; Nocardiaceae; Nocardia; Nocardia mangyaensis
0.03277688643159394	0.6545713676557032	0.02612804052646781	0.4216448244636342	Bacteria; ; Firmicutes; Bacilli; Bacillales; Planococcaceae; Planococcus; Planococcus sp. Y42
0.7697604955257505	0.8858434803976852	0.7094243764628385	0.8930262134711362	Bacteria; ; Proteobacteria; Gammaproteobacteria; Pseudomonadales; Pseudomonadaceae; Entomomonas; Entomomonas moraniae
0.4350820343883952	0.7749960323601475	0.3727854397286362	0.6908725386053357	Bacteria; ; Firmicutes; Bacilli; Bacillales; Bacillaceae; Bacillus; Bacillus sp. AR4-2
0.5750205411963959	0.8186299593724635	0.5070509596023443	0.7860681933434599	Bacteria; ; Firmicutes; Bacilli; Bacillales; Bacillaceae; Bacillus; Bacillus sp. SH8-8
0.5432819923395347	0.806917882796934	0.441196505581183	0.7518283928537957	Bacteria; ; Firmicutes; Bacilli; Bacillales; Bacillaceae; Bacillus; Bacillus sp. JAS24-2
0.589690998824915	0.8236905594573797	0.5245991462275061	0.7946256658771506	Bacteria; ; Proteobacteria; Gammaproteobacteria; Pseudomonadales; Pseudomonadaceae; Pseudomonas; Pseudomonas sp. SGAir0191
0.5047344882246548	0.7919917389578577	0.45421441875927315	0.7585258145372306	Bacteria; ; Proteobacteria; Betaproteobacteria; Burkholderiales; Burkholderiaceae; Burkholderia; Burkholderia sp. JP2-270
0.5144601303548442	0.7979531077829749	0.4413890733150269	0.7447168620886968	Viruses; ; Uroviricota; Caudoviricetes; Caudovirales; Herelleviridae; Kochikohdavirus; Enterococcus phage phiEF17H
0.49922927169738796	0.7904646837433771	0.45963639852770627	0.7589289296736698	Viruses; ; Uroviricota; Caudoviricetes; Caudovirales; Herelleviridae; Kochikohdavirus; Enterococcus phage phiM1EF22
0.40330761986723823	0.7605267641551748	0.36977439370521253	0.7006938922672237	Eukaryota; Fungi; Ascomycota; Eurotiomycetes; Eurotiales; Aspergillaceae; Aspergillus; Aspergillus aculeatus
0.5605924791946193	0.8098888031453892	0.5079466620586259	0.7896240928771383	Viruses; ; Uroviricota; Caudoviricetes; Caudovirales; Myoviridae; Tequatrovirus; Escherichia phage KIT03
0.6370751305337417	0.8417986328212709	0.5510417266029062	0.8146546007676945	Bacteria; ; Proteobacteria; Gammaproteobacteria; Enterobacterales; Morganellaceae; Photorhabdus; Photorhabdus laumondii
0.15734456621535	0.6864742405487448	0.16229454137583835	0.5389965390786955	Bacteria; ; Proteobacteria; Gammaproteobacteria; Pseudomonadales; Pseudomonadaceae; Pseudomonas; Pseudomonas sp. LG1E9
0.5739484456856042	0.8210041986518803	0.49719027834019874	0.7795566866186661	Viruses; Loebvirae; Hofneiviricota; Faserviricetes; Tubulavirales; Inoviridae; ; Inoviridae sp.
0.5125033252583644	0.7961165934004708	0.46990794284458476	0.7633008578522639	Viruses; Sangervirae; Phixviricota; Malgrandaviricetes; Petitvirales; Microviridae; ; Lynx canadensis associated microvirus CLP 9366
0.37473842533893176	0.7547983951969239	0.28440493358051877	0.6472182085001931	Bacteria; ; Proteobacteria; Gammaproteobacteria; Pseudomonadales; Pseudomonadaceae; Pseudomonas; Pseudomonas asiatica
0.13815881353764012	0.6786268126046379	0.14610406134617768	0.5047876581390596	Bacteria; ; Proteobacteria; Alphaproteobacteria; Sphingomonadales; Sphingomonadaceae; Sphingomonas; Sphingomonas sp. FARSPH
0.43559490395644895	0.7713055897082661	0.3595413628015117	0.7074016710164961	Bacteria; ; Proteobacteria; Oligoflexia; Bdellovibrionales; Bdellovibrionaceae; Bdellovibrio; Bdellovibrio sp. NC01
0.3198493226634816	0.72929413534227	0.4701508370042465	0.7605956738075025	Bacteria; ; Actinobacteria; Actinobacteria; Micrococcales; Microbacteriaceae; Cryobacterium; Cryobacterium soli
0.4335671061133606	0.7693613139524468	0.458252189187041	0.7531167070740707	Bacteria; ; Proteobacteria; Alphaproteobacteria; Rhodospirillales; Rhodospirillaceae; Indioceanicola; Indioceanicola profundi
0.592549105909216	0.8247749497613068	0.5438876031683658	0.8087523321353134	Eukaryota; Fungi; Ascomycota; Eurotiomycetes; Eurotiales; Aspergillaceae; Aspergillus; Aspergillus clavatus
0.5785560763692744	0.8208864140906849	0.49167131337423003	0.7805211445572104	Bacteria; ; Proteobacteria; Oligoflexia; Bdellovibrionales; Bdellovibrionaceae; Bdellovibrio; Bdellovibrio sp. ZAP7
0.7472880295092674	0.8809706047863347	0.6291847351226659	0.8550607648087324	Bacteria; ; Proteobacteria; Betaproteobacteria; Rhodocyclales; Azonexaceae; Dechloromonas; Dechloromonas sp. HYN0024
0.5207242574675149	0.800356821030662	0.43942033296705596	0.7445826538138514	Bacteria; ; Firmicutes; Bacilli; Bacillales; Bacillaceae; Bacillus; Bacillus sp. CR71
0.3848887472213894	0.7532800191595225	0.40812023725115293	0.73012762081979	Bacteria; ; Proteobacteria; Epsilonproteobacteria; Campylobacterales; Hydrogenimonaceae; Hydrogenimonas; Hydrogenimonas sp.
0.5176982534047988	0.8036454891584869	0.4553057753572994	0.7518690811333688	Eukaryota; ; Cercozoa; ; ; Guttulinopsidae; Rosculus; Rosculus incognitus
0.51605605400475	0.7990507796731631	0.4270249912599354	0.7404165357749	Bacteria; ; Proteobacteria; Gammaproteobacteria; Enterobacterales; Morganellaceae; Xenorhabdus; Xenorhabdus sp. VP-2017a
0.5290884478325883	0.8003506339663318	0.502548450117926	0.7840976639274794	Bacteria; ; Proteobacteria; Alphaproteobacteria; Rhizobiales; Hyphomicrobiaceae; Blastochloris; Blastochloris tepida
0.661937367707127	0.8506146915082919	0.5534815342993199	0.8159008021013882	Bacteria; ; Firmicutes; Bacilli; Bacillales; Bacillaceae; Bacillus; Bacillus sp. COPE52
0.6300603190111717	0.8376235604246657	0.5343158211430948	0.8098262651419775	Bacteria; ; Proteobacteria; Alphaproteobacteria; Rhodospirillales; Rhodospirillaceae; Skermanella; Skermanella pratensis
0.5609248533858061	0.8150698888077392	0.46597341086459054	0.761321638423082	Viruses; ; Uroviricota; Caudoviricetes; Caudovirales; Herelleviridae; Sepunavirus; Staphylococcus phage Quidividi
0.5787962469668103	0.8200263876929054	0.4145243983146007	0.7402029480884962	Eukaryota; Fungi; Ascomycota; Eurotiomycetes; Eurotiales; Aspergillaceae; Aspergillus; Aspergillus flavus
0.5172718193287844	0.7999482885349256	0.457305128363383	0.7565085008226997	Viruses; ; Uroviricota; Caudoviricetes; Caudovirales; Herelleviridae; Sepunavirus; Staphylococcus phage Twillingate
0.5038721779862788	0.7934344074784723	0.4427095168549036	0.7466305260873937	Viruses; ; Uroviricota; Caudoviricetes; Caudovirales; Podoviridae; Litunavirus; Pseudomonas phage LP14
0.10923109412720643	0.6734054201694691	0.056941424420389256	0.45080981955117244	Viruses; ; Uroviricota; Caudoviricetes; Caudovirales; Siphoviridae; Sextaecvirus; Staphylococcus phage VB-SauS-SA2
0.5550975545060477	0.8101738126900152	0.4691189019660433	0.7677004544983577	Viruses; ; Uroviricota; Caudoviricetes; Caudovirales; Myoviridae; Tequatrovirus; Escherichia phage vB_EcoM_JB75
0.504528843078062	0.7934498793034738	0.46714112155188714	0.7562432052366553	Viruses; ; Uroviricota; Caudoviricetes; Caudovirales; Podoviridae; Gamaleyavirus; Escherichia phage phi G17
0.5832453705442171	0.8249098214547147	0.4942301746671294	0.7816088794960759	Bacteria; ; Thermodesulfobacteria; Thermodesulfobacteria; Thermodesulfobacteriales; Thermodesulfobacteriaceae; Thermodesulfobacterium; Thermodesulfobacterium sp. TA1
0.2985255068581023	0.7261547515124056	0.1947049005035611	0.5829594345916453	Bacteria; ; Proteobacteria; Gammaproteobacteria; Thiotrichales; Francisellaceae; Francisella; Francisella marina
0.1712574895035962	0.692742324546802	0.11197910755291494	0.5083751531794602	Bacteria; ; Bacteroidetes; Flavobacteriia; Flavobacteriales; Flavobacteriaceae; Flavobacterium; Flavobacterium sp. HYN0086
0.5545462445336239	0.8104718618115668	0.45677821828718385	0.758522916941551	Eukaryota; Viridiplantae; Streptophyta; Magnoliopsida; Lamiales; Orobanchaceae; Aphyllon; Aphyllon epigalium
0.3974558637536895	0.760213301291577	0.3321505080870049	0.6661438830207558	Eukaryota; Viridiplantae; Streptophyta; Magnoliopsida; Poales; Poaceae; Shibataea; Shibataea strigosa
0.5024389214593435	0.7948528053656394	0.4344884696009515	0.7395043027400027	Eukaryota; Fungi; Ascomycota; Eurotiomycetes; Eurotiales; Aspergillaceae; Aspergillus; Aspergillus niger
0.566277012300736	0.8163645588481694	0.5201722884175798	0.8004914595993466	Viruses; Shotokuvirae; Cressdnaviricota; Repensiviricetes; Geplafuvirales; Genomoviridae; Gemycircularvirus; Gila monster-associated gemycircularvirus
0.5926382820781999	0.8268304017938897	0.4905104275321529	0.7792110087751696	Eukaryota; Metazoa; Arthropoda; Insecta; Lepidoptera; Riodinidae; Symmachia; Symmachia sp. NS0504
0.35919075126329647	0.7473119337467965	0.334762496575693	0.6721910715957019	Viruses; ; Uroviricota; Caudoviricetes; Caudovirales; Myoviridae; Krischvirus; Escherichia virus KFS-EC
0.5526809173996278	0.8080873551224197	0.48924993038031	0.7815245425539016	Bacteria; ; Candidatus Sumerlaeota; Candidatus Sumerlaeia; Candidatus Sumerlaeales; Candidatus Sumerlaeaceae; Candidatus Sumerlaea; Candidatus Sumerlaea chitinovorans
0.4473112899521072	0.7738914463313117	0.41353401361323955	0.7307145769493769	Viruses; ; Uroviricota; Caudoviricetes; Caudovirales; Siphoviridae; Gordonvirus; Arthrobacter phage Tatanka
0.5302675108036256	0.8053051733151044	0.4795774528880595	0.7600816610524054	Viruses; ; Uroviricota; Caudoviricetes; Caudovirales; Siphoviridae; Bowservirus; Gordonia phage GEazy
0.24807437465301355	0.7150826877872972	0.2325314308671201	0.5677910974792302	Viruses; ; Uroviricota; Caudoviricetes; Caudovirales; Siphoviridae; Gordonvirus; Arthrobacter phage Breylor17
0.5640753130128179	0.818119854165022	0.49206939732282656	0.7705143688672083	Viruses; ; Uroviricota; Caudoviricetes; Caudovirales; Siphoviridae; Mudcatvirus; Arthrobacter phage KeaneyLin
0.46462681854628435	0.7779920197386261	0.40989671882442585	0.730811088018512	Viruses; ; Uroviricota; Caudoviricetes; Caudovirales; Siphoviridae; ; Arthrobacter phage MargaretKali
0.5617307316196083	0.813469654384793	0.4712975011858244	0.7619840797750405	Viruses; ; Uroviricota; Caudoviricetes; Caudovirales; Siphoviridae; Gordonvirus; Arthrobacter phage MediumFry
0.5614147748492885	0.8121317014859172	0.501466264891421	0.781456537161647	Eukaryota; Fungi; Ascomycota; Eurotiomycetes; Eurotiales; Aspergillaceae; Aspergillus; Aspergillus oryzae
0.4212443030318182	0.7663089648098118	0.34653545612148856	0.6796723090640943	Eukaryota; Fungi; Ascomycota; Dothideomycetes; Tubeufiales; Tubeufiaceae; Neochlamydotubeufia; Neochlamydotubeufia khunkornensis
0.3939463561049968	0.7586501900113203	0.34786192448753234	0.6798898022462221	Bacteria; ; Proteobacteria; Betaproteobacteria; Burkholderiales; Sutterellaceae; Mesosutterella; Mesosutterella multiformis
0.6829919530865228	0.8523655926629863	0.5359939316898881	0.8100454497022893	Bacteria; ; Proteobacteria; Alphaproteobacteria; Rhodobacterales; Rhodobacteraceae; Paracoccus; Paracoccus suum
0.23633411768079854	0.7018424481389639	0.3541072158832791	0.6993700313590693	Bacteria; ; Bacteroidetes; Cytophagia; Cytophagales; Cytophagaceae; Runella; Runella sp. HYN0085
0.5640884912587419	0.8160406283512416	0.4814614095072851	0.7694139074483992	Bacteria; ; Proteobacteria; Gammaproteobacteria; Alteromonadales; Alteromonadaceae; Hydrocarboniclastica; Hydrocarboniclastica marina
0.5750937016412362	0.8187289657457478	0.44493709542139925	0.7562851100290269	Bacteria; ; Proteobacteria; Gammaproteobacteria; Xanthomonadales; Xanthomonadaceae; Xanthomonas; Xanthomonas euroxanthea
0.25661138747509354	0.7106265490349312	0.148763406119806	0.5704755305820012	Bacteria; ; Firmicutes; Bacilli; Lactobacillales; Leuconostocaceae; Oenococcus; Oenococcus sp. UCMA 16435
0.4764325536601905	0.7876291478515278	0.4097646663438364	0.7238688328600804	Archaea; ; Thaumarchaeota; ; ; ; Candidatus Nitrosotenuis; Candidatus Nitrosotenuis sp. DW1
0.5468867496562351	0.8057307427307501	0.47183673400360643	0.7670312475944987	Archaea; ; Thaumarchaeota; ; Nitrosopumilales; Nitrosopumilaceae; Nitrosarchaeum; Nitrosarchaeum sp. AC2
0.5567252832864718	0.8098700957957052	0.48756274539916106	0.7745840559514567	Bacteria; ; Proteobacteria; Alphaproteobacteria; Rhodospirillales; Acetobacteraceae; Acetobacter; Acetobacter sp. JWB
0.4734186915328071	0.7822060114460458	0.5266472425454923	0.7911003849258539	Bacteria; ; Proteobacteria; Gammaproteobacteria; Pseudomonadales; Pseudomonadaceae; Azotobacter; Azotobacter chroococcum
0.37312746025706284	0.7517782769089059	0.3202525535251065	0.6711247906967529	Eukaryota; Fungi; Ascomycota; Eurotiomycetes; Eurotiales; Aspergillaceae; Aspergillus; Aspergillus tubingensis
0.39551139023779	0.7585465689738664	0.35626018754181554	0.6841547868827438	Bacteria; ; Proteobacteria; Gammaproteobacteria; Thiotrichales; Piscirickettsiaceae; Thiomicrorhabdus; Thiomicrorhabdus indica
0.5808638082743863	0.8207238942555092	0.5250114954389682	0.7930242290823397	Bacteria; ; Proteobacteria; Gammaproteobacteria; Alteromonadales; Alteromonadaceae; Alteromonas; Alteromonas sp. RKMC-009
0.5932996748377476	0.8223301960308265	0.54619729500615	0.8094859481994188	Bacteria; ; Proteobacteria; Alphaproteobacteria; Rhizobiales; Bartonellaceae; Bartonella; Bartonella krasnovii
0.609267781955014	0.8289611903110642	0.5344308116537654	0.8049058838077988	Bacteria; ; Proteobacteria; Alphaproteobacteria; Rhizobiales; Rhizobiaceae; Rhizobium; Rhizobium oryzihabitans
0.5459593153119635	0.8069255498683559	0.4706234623072427	0.7691552217751053	Bacteria; ; Proteobacteria; Betaproteobacteria; Burkholderiales; Burkholderiaceae; Ephemeroptericola; Ephemeroptericola cinctiostellae
0.24237896866930622	0.7069904422689232	0.14760866682089815	0.5698368060684487	Bacteria; ; Bacteroidetes; Cytophagia; Cytophagales; Cytophagaceae; Runella; Runella sp. SP2
0.6386944798146391	0.8415102839299965	0.5486219619359269	0.8139854172471817	Bacteria; ; Proteobacteria; Betaproteobacteria; Burkholderiales; Comamonadaceae; Polaromonas; Polaromonas sp. SP1
0.580111397242851	0.8193702839048886	0.5035457542872079	0.7889044904756454	Bacteria; ; Proteobacteria; Alphaproteobacteria; Pelagibacterales; Pelagibacteraceae; Candidatus Pelagibacter; Candidatus Pelagibacter sp. FZCC0015
0.29388294122136094	0.7238157503002901	0.37258944129202226	0.7098863728431317	Bacteria; ; Actinobacteria; Actinobacteria; Micrococcales; Microbacteriaceae; Microbacterium; Microbacterium sp. ABRD_28
0.2994632146571539	0.7196641069197891	0.1613568252814091	0.6026897130878897	Bacteria; ; Firmicutes; Bacilli; Lactobacillales; Lactobacillaceae; Lactobacillus; Lactobacillus terrae
0.5115690726522193	0.7963612113695189	0.4772906790578402	0.7612349466204481	Eukaryota; Fungi; Ascomycota; Eurotiomycetes; Eurotiales; Aspergillaceae; Penicillium; Penicillium citrinum
0.531892108931145	0.8042828610255683	0.4603673691743893	0.7566773464885299	Bacteria; ; Proteobacteria; Gammaproteobacteria; Xanthomonadales; Xanthomonadaceae; Stenotrophomonas; Stenotrophomonas sp. ASS1
0.3967321403366482	0.7604073453428886	0.36176254376861006	0.6927572292386325	Bacteria; ; Candidatus Roizmanbacteria; ; ; ; ; Candidatus Roizmanbacteria bacterium
0.17115476717015812	0.6905420903702417	0.08832309696617932	0.5021562922307896	Bacteria; ; Bacteroidetes; Flavobacteriia; Flavobacteriales; Flavobacteriaceae; Kordia; Kordia sp. SMS9
0.49773287274506023	0.7923862012470603	0.4239752838687409	0.7325603172845809	Viruses; ; Uroviricota; Caudoviricetes; Caudovirales; Siphoviridae; ; Shigella phage Sf11 SMD-2017
0.4946102286879266	0.7928493069583377	0.45805749021389397	0.7538642317760911	Bacteria; ; Proteobacteria; Gammaproteobacteria; Enterobacterales; Enterobacteriaceae; Leclercia; Leclercia sp. W17
0.5369606489495099	0.806364055374845	0.4821460429087283	0.7723672499895581	Bacteria; ; Proteobacteria; Gammaproteobacteria; Enterobacterales; Enterobacteriaceae; Leclercia; Leclercia sp. W6
0.5501462866460278	0.8094960336518071	0.5058387241179942	0.7841001266204569	Viruses; ; Uroviricota; Caudoviricetes; Caudovirales; Myoviridae; ; Acinetobacter phage ABPH49
0.4850223426963613	0.7892468087851382	0.43047553124540555	0.7371700742478237	Viruses; ; Uroviricota; Caudoviricetes; Caudovirales; Herelleviridae; Sepunavirus; Staphylococcus phage Terranova
0.3397594224993577	0.7406030321324313	0.21583889610209245	0.6118737078039375	Bacteria; ; Proteobacteria; Betaproteobacteria; Burkholderiales; Alcaligenaceae; Achromobacter; Achromobacter sp. B7
0.5277345357563156	0.8011136702760434	0.458229632729468	0.7538950564086402	Eukaryota; Metazoa; Arthropoda; Insecta; Diptera; Chironomidae; Tanytarsus; Tanytarsus sinuatus
0.5413489293153558	0.8049726914366152	0.4781293419761057	0.7679111874108923	Eukaryota; Fungi; Ascomycota; Eurotiomycetes; Eurotiales; Aspergillaceae; Penicillium; Penicillium roqueforti
0.6329220105008808	0.8404219567336898	0.5664773927623661	0.820889471186334	Bacteria; ; Actinobacteria; Actinobacteria; Micrococcales; Microbacteriaceae; Humibacter; Humibacter sp. BT305
0.41610864700816325	0.7658238413037772	0.36423838770430933	0.6801106889004398	Bacteria; ; Proteobacteria; Gammaproteobacteria; Alteromonadales; Shewanellaceae; Shewanella; Shewanella saliphila
0.5449131247674351	0.8053601956632861	0.5126262116361575	0.7948324601397949	Bacteria; ; Actinobacteria; Actinobacteria; Streptomycetales; Streptomycetaceae; Streptomyces; Streptomyces paludis
0.5433949314292611	0.8096166203155974	0.47231037572158646	0.763514124982303	; ; ; ; ; ; ; Shuttle vector pPgrac-cel8A
0.4927929344122885	0.7910665174019399	0.43128584180953616	0.7368868702401512	Viruses; ; Uroviricota; Caudoviricetes; Caudovirales; Autographiviridae; ; Pelagibacter phage HTVC120P
0.6272876306786923	0.8356577904746028	0.3829479789374925	0.7434684610426191	Bacteria; ; Firmicutes; Bacilli; Bacillales; Bacillaceae; Psychrobacillus; Psychrobacillus glaciei
0.605758449638968	0.8254185782734674	0.2839596402140683	0.6868231449788256	Bacteria; ; Firmicutes; Bacilli; Bacillales; Planococcaceae; Sporosarcina; Sporosarcina sp. PTS2304
0.41911735361716257	0.7633955104617648	0.5285926368254421	0.7995620856479273	Bacteria; ; Actinobacteria; Actinobacteria; Micrococcales; Intrasporangiaceae; Ornithinimicrobium; Ornithinimicrobium sp. AMA3305
0.46588798888999294	0.7847536609354847	0.39680662203642164	0.6997140184128458	Viruses; ; Uroviricota; Caudoviricetes; Caudovirales; Siphoviridae; ; Streptomyces phage Starbow
0.45999222226687836	0.7793313121353387	0.41999696275165654	0.7363407097121468	Viruses; ; Uroviricota; Caudoviricetes; Caudovirales; Siphoviridae; ; Streptomyces phage Karimac
0.3707645366460784	0.7479456124615791	0.2140471052111929	0.626231594932859	Eukaryota; Fungi; Ascomycota; Leotiomycetes; ; Myxotrichaceae; Amorphotheca; Amorphotheca resinae
0.5884039647134164	0.8241249519261057	0.5626815067026988	0.81316734707354	Bacteria; ; Proteobacteria; Gammaproteobacteria; Pseudomonadales; Moraxellaceae; ; Moraxellaceae bacterium HYN0046
0.40961664841153883	0.7637389780374313	0.3503396635610883	0.6825163802573466	Eukaryota; Fungi; Ascomycota; Lecanoromycetes; Pertusariales; Pertusariaceae; Pertusaria; Pertusaria propinqua
0.1474506203815951	0.6844070131674698	0.09169487413822033	0.4598101503199024	Bacteria; ; Proteobacteria; Epsilonproteobacteria; Campylobacterales; Thiovulaceae; Sulfurimonas; Sulfurimonas sp. CVO
0.448601631668344	0.774070341425261	0.38767405600627247	0.72286791413834794	Bacteria; ; Proteobacteria; Gammaproteobacteria; Xanthomonadales; Xanthomonadaceae; Lysobacter; Lysobacter sp. TY2-98
0.5913691352207936	0.8209515764682046	0.5880493769525095	0.8303419551172921	Bacteria; ; Proteobacteria; Betaproteobacteria; Neisseriales; Neisseriaceae; Crenobacter; Crenobacter cavernae
0.7103263126472268	0.8676933543036431	0.7441833794986661	0.9073081011333299	Bacteria; ; Firmicutes; Bacilli; Lactobacillales; Enterococcaceae; ; Enterococcaceae bacterium
0.7171261614808618	0.8728850788470082	0.5248065611098474	0.8012704942517349	Bacteria; ; Proteobacteria; Gammaproteobacteria; ; ; Gallaecimonas; Gallaecimonas mangrovi
0.6081327232840206	0.8227850717824075	0.4837450556461569	0.7946481802314492	Bacteria; ; Firmicutes; Bacilli; Lactobacillales; Lactobacillaceae; Levilactobacillus; Lactobacillus suantsaii
0.4408879553534149	0.776698214274932	0.32094169186661775	0.6752815799602674	Bacteria; ; Proteobacteria; Betaproteobacteria; Neisseriales; Chromobacteriaceae; Chromobacterium; Chromobacterium sp. Rain0013
0.34064779556874286	0.7256190031790484	0.16027825404248427	0.5856068714478457	Bacteria; ; Proteobacteria; Deltaproteobacteria; Bradymonadales; Bradymonadaceae; Persicimonas; Persicimonas caeni
0.40816216642418574	0.762135038461533	0.3438956823237861	0.6835029431943537	Eukaryota; Fungi; Ascomycota; Sordariomycetes; Diaporthales; Cryphonectriaceae; Cryphonectria; Cryphonectria parasitica
0.5425333667372637	0.8065425831334077	0.4747099467473547	0.7729139291026386	Bacteria; ; Firmicutes; Clostridia; Clostridiales; Clostridiaceae; Clostridium; Clostridium sp. AF37-7
0.4306590553047596	0.7726308540448125	0.38517859117134273	0.7128002915055145	Viruses; Shotokuvirae; Cressdnaviricota; Repensiviricetes; Geplafuvirales; Genomoviridae; ; Fly associated circular virus 2
0.5680400161077133	0.8170772542033077	0.2983936152657668	0.6904041359474741	Bacteria; ; Firmicutes; Clostridia; Clostridiales; Syntrophomonadaceae; Candidatus Syntrophocurvum; Candidatus Syntrophocurvum alkaliphilum
0.2626196887446173	0.707873996727007	0.32668338971553523	0.6746357892747372	Bacteria; ; Firmicutes; Clostridia; Clostridiales; Clostridiales Family XVII. Incertae Sedis; Thermaerobacter; Thermaerobacter sp. PB12/4term
0.5981372985240819	0.828484549675351	0.4895062179374853	0.7819964932324232	Bacteria; ; Proteobacteria; Alphaproteobacteria; Rhodobacterales; Rhodobacteraceae; Ruegeria; Ruegeria sp. AD91A
0.6093179029829533	0.8290196002281771	0.5488353552896934	0.8143923894531278	Bacteria; ; Actinobacteria; Actinobacteria; Micromonosporales; Micromonosporaceae; Micromonospora; Micromonospora craniellae
0.2450241717263118	0.7097381503072004	0.12727773988840627	0.550780549652977	Bacteria; ; Bacteroidetes; Flavobacteriia; Flavobacteriales; Flavobacteriaceae; Flavobacterium; Flavobacterium sp. CJ74
0.5893385837102745	0.8246168488491886	0.5100401090445233	0.7955257131254521	Bacteria; ; Bacteroidetes; Bacteroidia; Bacteroidales; Muribaculaceae; ; uncultured Muribaculaceae bacterium
0.35210618899636564	0.743953283503279	0.32785188377194285	0.6511780738178095	Viruses; ; Uroviricota; Caudoviricetes; Caudovirales; Podoviridae; ; Sinorhizobium phage phiM6
0.38520302727970107	0.7570846167004744	0.34576268183212494	0.668522872354316	Viruses; ; Uroviricota; Caudoviricetes; Caudovirales; Siphoviridae; Cheoctovirus; Mycobacterium phage PHappiness
0.2659324851888148	0.7215853095727565	0.22170816721677764	0.5840858351489815	Eukaryota; Fungi; Ascomycota; Sordariomycetes; Hypocreales; Nectriaceae; Fusarium; Fusarium fujikuroi
0.43402303209114507	0.771139732132438	0.3827022697835812	0.708395374179451	Viruses; ; Uroviricota; Caudoviricetes; Caudovirales; Siphoviridae; ; Streptomyces phage LibertyBell
0.5117664820582548	0.79730667177031	0.45475246319698714	0.7463067034476293	Viruses; ; Uroviricota; Caudoviricetes; Caudovirales; Siphoviridae; Timquatrovirus; Mycobacterium phage DismalStressor
0.5455377925803412	0.807704966153703	0.47676766308125557	0.7686869637950672	Viruses; ; Uroviricota; Caudoviricetes; Caudovirales; Siphoviridae; Timquatrovirus; Mycobacterium phage Collard
0.31133719619033023	0.73270608326483	0.2999526746826207	0.63064150437155	Viruses; ; Uroviricota; Caudoviricetes; Caudovirales; Siphoviridae; ; Salmonella virus VSt472
0.12292557307131717	0.6740316417753578	0.0743273191039697	0.47666033368051103	Viruses; ; Uroviricota; Caudoviricetes; Caudovirales; Podoviridae; ; Bacteroides phage crAss001
0.28343102695127104	0.722004880989469	0.21961347791788494	0.6258621068057001	Bacteria; ; Proteobacteria; Gammaproteobacteria; Nevskiales; Sinobacteraceae; Solimonas; Solimonas sp. K1W22B-7
0.11056557278376877	0.6731297914609592	0.06471370498877713	0.44046229379568097	Bacteria; ; Proteobacteria; Gammaproteobacteria; Cellvibrionales; Cellvibrionaceae; Cellvibrio; Cellvibrio sp. KY-GH-1
0.23024169911265208	0.7053944447080732	0.15858621905835324	0.5976406747596162	Bacteria; ; Firmicutes; Bacilli; Bacillales; Bacillaceae; Psychrobacillus; Psychrobacillus sp. AK 1817
0.5727733445603093	0.8181816170273194	0.48414081238913154	0.7754394468463205	Bacteria; ; Proteobacteria; Gammaproteobacteria; Alteromonadales; Alteromonadaceae; Salinimonas; Salinimonas sediminis
0.35418820182898625	0.7471971005268235	0.27605704075368365	0.6328157721430756	Bacteria; ; Proteobacteria; Gammaproteobacteria; Xanthomonadales; Xanthomonadaceae; Stenotrophomonas; Stenotrophomonas sp. G4
0.628362204039987	0.8375394520204476	0.6073839931620401	0.8431164546844058	Eukaryota; Fungi; Ascomycota; Sordariomycetes; Sordariales; Sordariaceae; Neurospora; Neurospora crassa
0.6520375790088415	0.8478207454454372	0.57883967447226	0.8302492946178854	Bacteria; ; Proteobacteria; Gammaproteobacteria; Alteromonadales; Alteromonadaceae; Marinobacter; Marinobacter sp. Arc7-DN-1
0.36483721819049486	0.745136828106538	0.5088472628610468	0.7753224951208751	Bacteria; ; Proteobacteria; Alphaproteobacteria; Rhizobiales; Cohaesibacteraceae; Breoghania; Breoghania sp. L-A4
0.2626345627600602	0.7001130633195738	0.23058866451539065	0.653435069498028	Bacteria; ; Firmicutes; Bacilli; Lactobacillales; Lactobacillaceae; Companilactobacillus; Companilactobacillus zhachilii
0.13146843669329963	0.6748121627664416	0.06742346652612496	0.46495459593129085	Bacteria; ; Firmicutes; Clostridia; Clostridiales; Hungateiclostridiaceae; Pseudoclostridium; uncultured Pseudoclostridium sp.
0.22530009320252467	0.704916050346824	0.1930143631406896	0.5665671407556481	Bacteria; ; Firmicutes; Clostridia; Clostridiales; Hungateiclostridiaceae; Hungateiclostridium; uncultured Hungateiclostridium sp.
0.37250996682961907	0.7518000107953686	0.3295465783370265	0.6567130733283368	Viruses; ; Uroviricota; Caudoviricetes; Caudovirales; Herelleviridae; Kayvirus; Staphylococcus phage VB_SavM_JYL01
0.20719678268613795	0.6962654379307064	0.13369547153551467	0.5601521549267346	Bacteria; ; Actinobacteria; Actinobacteria; Streptomycetales; Streptomycetaceae; Streptomyces; Streptomyces sp. W1SF4
0.5473817103808264	0.8100466812148948	0.45916387666368624	0.7593626845264897	Bacteria; ; Actinobacteria; Actinobacteria; Streptomycetales; Streptomycetaceae; Streptomyces; Streptomyces sp. KPB2
0.625315694657129	0.8344818876050414	0.45837519419737965	0.7731942465094269	Bacteria; ; Bacteroidetes; Sphingobacteriia; Sphingobacteriales; Sphingobacteriaceae; Mucilaginibacter; Mucilaginibacter sp. HYN0043
0.5397148236712553	0.804875780798025	0.5746639380665847	0.8240144696712319	Bacteria; ; Bacteroidetes; Cytophagia; Cytophagales; ; ; Cytophagales bacterium Alg240-R148
0.112422539565806	0.67064291454555	0.0838146735006236	0.4489321471444188	Eukaryota; Fungi; Ascomycota; Sordariomycetes; Sordariales; Sordariaceae; Sordaria; Sordaria macrospora
0.6095098433084176	0.8295522896867719	0.6265291376720472	0.8524841737667547	Bacteria; ; Proteobacteria; Alphaproteobacteria; Rhizobiales; Phyllobacteriaceae; Lentilitoribacter; Lentilitoribacter sp. Alg239-R112
0.6126153232572408	0.8305736637981059	0.48782134318355097	0.7810771706280873	Bacteria; ; Actinobacteria; Actinobacteria; Streptomycetales; Streptomycetaceae; Streptomyces; Streptomyces sp. CC0208
0.5921143507929819	0.8247681324132036	0.4029433437127552	0.7316410479533224	Bacteria; ; Proteobacteria; Gammaproteobacteria; Oceanospirillales; Halomonadaceae; Halomonas; Halomonas sp. JS92-SW72
0.5020904107222145	0.7942851075721815	0.47949880488742797	0.7658969463699667	Eukaryota; Fungi; Ascomycota; Saccharomycetes; Saccharomycetales; Debaryomycetaceae; Yamadazyma; Yamadazyma tenuis
0.701464722558583	0.8609911899854763	0.630859596675494	0.8539117634965886	Viruses; ; Uroviricota; Caudoviricetes; Caudovirales; Siphoviridae; Coetzeevirus; Lactobacillus phage Sabazios
0.6541083494696351	0.8468724535106352	0.5653959740552863	0.8228219113894182	Viruses; ; Uroviricota; Caudoviricetes; Caudovirales; Herelleviridae; Harbinvirus; Lactobacillus phage Dionysus
0.25822146802757323	0.7155361764012351	0.19266972524459305	0.574974311144286	Viruses; ; Uroviricota; Caudoviricetes; Caudovirales; Myoviridae; ; Escherichia phage vB_vPM_PD06
0.5183182029004664	0.7986181659761643	0.46494081416615285	0.763979936717164	Viruses; ; Uroviricota; Caudoviricetes; Caudovirales; Myoviridae; Tequatrovirus; Escherichia phage vB_vPM_PD112
0.6752707867838404	0.8525451712427587	0.5136560698968846	0.7999798088701802	Bacteria; ; Bacteroidetes; Chitinophagia; Chitinophagales; Chitinophagaceae; Paraflavitalea; Paraflavitalea soli
0.12007747666078337	0.6767416227223373	0.08798487103601833	0.43973588149056775	Viruses; ; Uroviricota; Caudoviricetes; Caudovirales; Myoviridae; ; Escherichia phage vB_vPM_PD114
0.5467136627055114	0.8084896729234791	0.45924302294164204	0.7593640456311935	Eukaryota; Fungi; Ascomycota; Leotiomycetes; Helotiales; Sclerotiniaceae; Sclerotinia; Sclerotinia sclerotiorum
0.49279087590798454	0.7896105303359707	0.4429340454206369	0.7492700515025846	Bacteria; ; Firmicutes; Clostridia; Clostridiales; Lachnospiraceae; Mediterraneibacter; Mediterraneibacter butyricigenes
0.721716562283042	0.8720250545085303	0.5430359884688822	0.8175513292329687	Bacteria; ; Firmicutes; Clostridia; Thermosediminibacterales; Tepidanaerobacteraceae; Biomaibacter; Biomaibacter acetigenes
0.5250663289648103	0.8007015988015549	0.4729791973969262	0.7619074395666299	Eukaryota; Viridiplantae; Streptophyta; Magnoliopsida; Saxifragales; Saxifragaceae; Chrysosplenium; Chrysosplenium aureobracteatum
0.6744021508745998	0.8484240930880059	0.48517325137659834	0.7894026116322084	Bacteria; ; Bacteroidetes; Cytophagia; Cytophagales; Hymenobacteraceae; Hymenobacter; Hymenobacter oligotrophus
0.28308881554292753	0.7226016986295999	0.23603953478501705	0.6081787518049796	Bacteria; ; Proteobacteria; Alphaproteobacteria; Sphingomonadales; Sphingomonadaceae; Sphingomonas; Sphingomonas sp. YZ-8
0.3881903897455025	0.7545630735896225	0.2742978010535855	0.6472416231717305	Bacteria; ; Proteobacteria; Epsilonproteobacteria; Campylobacterales; Campylobacteraceae; Arcobacter; Arcobacter peruensis
0.4086920505642589	0.7629721528191128	0.3601804907799486	0.6854296806310886	Viruses; ; Uroviricota; Caudoviricetes; Caudovirales; Ackermannviridae; Limestonevirus; Dickeya phage Coodle
0.4856840737174277	0.7895759023355302	0.3924955532330156	0.7188222942424232	Bacteria; ; Proteobacteria; Gammaproteobacteria; Pseudomonadales; Pseudomonadaceae; Pseudomonas; Pseudomonas sp. DG56-2
0.5470183526674209	0.809785124147181	0.47770733462515114	0.7632627534736862	Eukaryota; Viridiplantae; Chlorophyta; Ulvophyceae; Bryopsidales; Halimedaceae; Callipsygma; Callipsygma wilsonis
0.6795240760849591	0.8551040974376939	0.3940000199396117	0.7469029156409136	Bacteria; ; Firmicutes; Bacilli; Bacillales; Planococcaceae; Paenisporosarcina; Paenisporosarcina sp. K2R23-3
0.4883278649006002	0.7888499963615817	0.421118649985471	0.736171315139327	Eukaryota; Fungi; Basidiomycota; Tremellomycetes; Tremellales; Cryptococcaceae; Cryptococcus; Cryptococcus neoformans
0.36768010420533703	0.7482005835972779	0.331109167072502	0.685355312445692	Bacteria; ; Proteobacteria; Gammaproteobacteria; Pseudomonadales; Pseudomonadaceae; Pseudomonas; Pseudomonas sp. K2W31S-8
0.7729709526554019	0.8704203174390711	0.825107015366553	0.9417851262480272	Bacteria; ; Firmicutes; Clostridia; Clostridiales; Clostridiaceae; Clostridium; Clostridium sp. CT4
0.5231592239747752	0.7998217426551463	0.45283604802380284	0.7532654255374759	Viruses; ; Uroviricota; Caudoviricetes; Caudovirales; Myoviridae; Tequatrovirus; Yersinia phage PYPS2T
0.6872196317690813	0.8571756731836299	0.4749998716181733	0.7803692330482013	Bacteria; ; Actinobacteria; Actinobacteria; Actinomycetales; Actinomycetaceae; Actinomyces; Actinomyces sp. 2129
0.5881676652639435	0.8234113389589107	0.5353498856936232	0.8032354663876315	Bacteria; ; Bacteroidetes; Cytophagia; Cytophagales; Fulvivirgaceae; Chryseolinea; Chryseolinea soli
0.4856781700305283	0.7866390937418977	0.4336492957558339	0.7390077655648785	; ; ; ; ; ; ; Cloning vector pSH106
0.4916758156390486	0.7901307820066169	0.46158591687238043	0.7562418163969982	Bacteria; ; Proteobacteria; Alphaproteobacteria; Sphingomonadales; Erythrobacteraceae; Tsuneonella; Tsuneonella amylolytica
0.39541691080228303	0.7593804385595845	0.3759813493804612	0.6825843817893433	Viruses; ; Uroviricota; Caudoviricetes; Caudovirales; Myoviridae; ; Brevibacterium phage Cantare
0.5298104376883086	0.801487210895651	0.46116885839235444	0.7629842798435107	Bacteria; ; Proteobacteria; Gammaproteobacteria; Enterobacterales; Yersiniaceae; Yersinia; Yersinia hibernica
0.5009026795330849	0.7914913587135299	0.45256062988414597	0.7529402329916827	Viruses; ; Uroviricota; Caudoviricetes; Caudovirales; Siphoviridae; ; Escherichia phage C1
0.3509918691782286	0.7415195503044706	0.21031461641465476	0.6179574282661511	Bacteria; ; Proteobacteria; Gammaproteobacteria; Pseudomonadales; Pseudomonadaceae; Azotobacter; Azotobacter vinelandii
0.5314655737245683	0.8002190829992198	0.515890237651551	0.7896798437811929	Eukaryota; Fungi; Basidiomycota; Tremellomycetes; Tremellales; Tremellaceae; Tremella; Tremella mesenterica
0.47035482709071336	0.7798306324473289	0.43977872963901027	0.7481053694477915	Bacteria; ; Proteobacteria; Alphaproteobacteria; Rhizobiales; Rhizobiaceae; Georhizobium; Georhizobium profundi
0.6544328235347503	0.8491224450338557	0.5323047399972038	0.804282795284116	Bacteria; ; Bacteroidetes; Chitinophagia; Chitinophagales; Chitinophagaceae; Arachidicoccus; Arachidicoccus soli
0.30302566733173497	0.7300273951301333	0.30337024342980234	0.6439937824329232	Bacteria; ; Proteobacteria; Gammaproteobacteria; Alteromonadales; Alteromonadaceae; Alteromonas; Alteromonas sp. 76-1
0.09062517638505808	0.6698761348328497	0.049534556702895916	0.4397158418883338	Bacteria; ; Bacteroidetes; Flavobacteriia; Flavobacteriales; Flavobacteriaceae; Tenacibaculum; Tenacibaculum sp. DSM 106434
0.38609177057310384	0.7553048793233905	0.3409374140884726	0.6768862564901335	Eukaryota; Viridiplantae; Chlorophyta; Ulvophyceae; Bryopsidales; Bryopsidaceae; Pseudochlorodesmis; Pseudochlorodesmis sp. HV01306a
0.38058938437818707	0.7535506777302223	0.3646376998138942	0.6722904092185635	Eukaryota; Viridiplantae; Chlorophyta; Ulvophyceae; Bryopsidales; Bryopsidaceae; Pseudochlorodesmis; Pseudochlorodesmis sp. HV01306b
0.4233691821027526	0.7666130303957676	0.32754957502485693	0.6876354106586894	Bacteria; ; Proteobacteria; Alphaproteobacteria; Rhizobiales; Rhizobiaceae; Rhizobium; Rhizobium sp. CCGE531
0.6109059842928348	0.8304635803137059	0.5338196343680051	0.804677541864893	Bacteria; ; Proteobacteria; Alphaproteobacteria; Rhizobiales; Rhizobiaceae; Rhizobium; Rhizobium sp. CCGE532
0.2904775608968197	0.7072036946995699	0.2610566698225592	0.6727550716713602	Bacteria; ; Bacteroidetes; Bacteroidia; Bacteroidales; Rikenellaceae; Alistipes; Alistipes megaguti
0.36156106809219174	0.7512038001536968	0.3199265404435173	0.6495734679029127	Viruses; ; Uroviricota; Caudoviricetes; Caudovirales; Siphoviridae; Moineauvirus; Streptococcus phage CHPC1034
0.5754691804913254	0.8163533786031967	0.49518900959335815	0.7811218674195947	Eukaryota; Fungi; Basidiomycota; Tremellomycetes; Tremellales; Trimorphomycetaceae; Trimorphomyces; Trimorphomyces papilionaceus
0.49137763830079717	0.7895845152065224	0.4237579803902716	0.7394112111194833	Viruses; ; Uroviricota; Caudoviricetes; Caudovirales; Siphoviridae; Moineauvirus; Streptococcus phage CHPC1041
0.5290162117062972	0.8037823671814197	0.45485561801284596	0.7554082168405013	Viruses; ; Uroviricota; Caudoviricetes; Caudovirales; Siphoviridae; ; Streptococcus phage CHPC1042
0.4048317063899251	0.7632085750463007	0.32621823601511474	0.6513969233224236	Viruses; ; Uroviricota; Caudoviricetes; Caudovirales; Siphoviridae; Moineauvirus; Streptococcus phage CHPC1048
0.3947100376405229	0.7577012237471795	0.3682576622481995	0.684179811996699	Viruses; ; Uroviricota; Caudoviricetes; Caudovirales; Siphoviridae; Moineauvirus; Streptococcus phage CHPC1067
0.4252446932343901	0.7685937913862418	0.3479023901766027	0.6765300176903205	Viruses; ; Uroviricota; Caudoviricetes; Caudovirales; Siphoviridae; Moineauvirus; Streptococcus phage CHPC1073
0.5102124797927042	0.7961204361695771	0.41796097297519025	0.7326451990892529	Viruses; ; Uroviricota; Caudoviricetes; Caudovirales; Siphoviridae; Brussowvirus; Streptococcus phage CHPC1083
0.47092538019459024	0.7821478547538647	0.4176543720300805	0.730304484115429	Viruses; ; Uroviricota; Caudoviricetes; Caudovirales; Siphoviridae; ; Streptococcus phage CHPC1084
0.5592586610437406	0.8121286765235999	0.49515855051819685	0.7779330820065736	Viruses; ; Uroviricota; Caudoviricetes; Caudovirales; Siphoviridae; Moineauvirus; Streptococcus phage CHPC1091
0.5214242843295781	0.8043120384873447	0.4481610124541251	0.7509787811347269	Viruses; ; Uroviricota; Caudoviricetes; Caudovirales; Siphoviridae; ; Streptococcus phage CHPC1109
0.2695008974277656	0.7192281640570174	0.2398256964440619	0.5809120216107895	Viruses; ; Uroviricota; Caudoviricetes; Caudovirales; Siphoviridae; Moineauvirus; Streptococcus phage CHPC1148
0.5287092313747035	0.8025177640866307	0.45716486669681544	0.7594816875505859	Eukaryota; Fungi; Basidiomycota; Ustilaginomycetes; Ustilaginales; Ustilaginaceae; Ustilago; Ustilago maydis
0.5230178100307937	0.8032102433023249	0.45711017774820245	0.7539491085757957	Viruses; ; Uroviricota; Caudoviricetes; Caudovirales; Siphoviridae; ; Streptococcus phage CHPC1230
0.6233201689146168	0.8341599884330724	0.5376488140799036	0.8058758067227146	Viruses; ; Uroviricota; Caudoviricetes; Caudovirales; Siphoviridae; ; Streptococcus phage CHPC1248
0.4374978300930692	0.7758098759474301	0.374125238655039	0.696514757853091	Viruses; ; Uroviricota; Caudoviricetes; Caudovirales; Siphoviridae; Moineauvirus; Streptococcus phage CHPC595
0.5154477289566081	0.7981753435587815	0.4725459132349256	0.76509160132907	Viruses; ; Uroviricota; Caudoviricetes; Caudovirales; Siphoviridae; Moineauvirus; Streptococcus phage CHPC642
0.5941454011699285	0.8264034647448543	0.48535400250003863	0.7782469425957407	Viruses; ; Uroviricota; Caudoviricetes; Caudovirales; Siphoviridae; Moineauvirus; Streptococcus phage CHPC663
0.5018519889773693	0.7950381409349769	0.4221847378448812	0.7415221018016378	Viruses; ; Uroviricota; Caudoviricetes; Caudovirales; Siphoviridae; Brussowvirus; Streptococcus phage CHPC676
0.527870661773476	0.8025582540870353	0.4673842183608656	0.7536280542206562	Viruses; ; Uroviricota; Caudoviricetes; Caudovirales; Siphoviridae; ; Streptococcus phage CHPC869
0.5553266529415151	0.808562085521763	0.4886246279073157	0.7790822608059342	Viruses; ; Uroviricota; Caudoviricetes; Caudovirales; Siphoviridae; Moineauvirus; Streptococcus phage CHPC873
0.34459123642496997	0.7427159041515157	0.30829245729398425	0.6526544240093418	Viruses; ; Uroviricota; Caudoviricetes; Caudovirales; Siphoviridae; Moineauvirus; Streptococcus phage CHPC875
0.5223017962228473	0.7980602341668711	0.4640685397706045	0.7589665224801015	Viruses; ; Uroviricota; Caudoviricetes; Caudovirales; Siphoviridae; Moineauvirus; Streptococcus phage CHPC877
0.5764543609790111	0.8178235307763742	0.5245679175862302	0.7997060378709356	Eukaryota; Fungi; Basidiomycota; Exobasidiomycetes; Georgefischeriales; Tilletiariaceae; Tilletiaria; Tilletiaria anomala
0.5169094596312495	0.7990369381443729	0.44182917184794	0.7576331019507287	Viruses; ; Uroviricota; Caudoviricetes; Caudovirales; Siphoviridae; Moineauvirus; Streptococcus phage CHPC879
0.5255643872020483	0.8017426977087548	0.47274708837539314	0.7565645194550529	Viruses; ; Uroviricota; Caudoviricetes; Caudovirales; Siphoviridae; Moineauvirus; Streptococcus phage CHPC919
0.566334981791481	0.8160425760259269	0.4955469322645863	0.7788316223445239	Viruses; ; Uroviricota; Caudoviricetes; Caudovirales; Siphoviridae; Moineauvirus; Streptococcus phage CHPC927
0.3824408714231043	0.756432387910936	0.31347424950583486	0.6534751640980275	Viruses; ; Uroviricota; Caudoviricetes; Caudovirales; Siphoviridae; Moineauvirus; Streptococcus phage CHPC930
0.5299416829837768	0.8033942858494262	0.41789944277911967	0.7370780205593457	Viruses; ; Uroviricota; Caudoviricetes; Caudovirales; Siphoviridae; Brussowvirus; Streptococcus phage CHPC933
0.5252757676301234	0.8022121469952463	0.4628548537110618	0.7529697372002833	Viruses; ; Uroviricota; Caudoviricetes; Caudovirales; Siphoviridae; ; Streptococcus phage CHPC952
0.40571029641301365	0.7615726976153199	0.3781742186716307	0.6976796449355795	Viruses; ; Uroviricota; Caudoviricetes; Caudovirales; Siphoviridae; Moineauvirus; Streptococcus phage CHPC954
0.4125332079828723	0.7625936591252477	0.37891643914967793	0.6954932271774964	Viruses; ; Uroviricota; Caudoviricetes; Caudovirales; Siphoviridae; Moineauvirus; Streptococcus phage CHPC982
0.561047279409358	0.8108177884880943	0.5250448148020324	0.7954897181907279	Viruses; ; Uroviricota; Caudoviricetes; Caudovirales; Siphoviridae; Septimatrevirus; Pseudomonas phage vB_PaeS_SCUT-S3
0.5294602963754216	0.8007610456287726	0.2932199323681085	0.680489798132331	Bacteria; ; Firmicutes; Clostridia; Halanaerobiales; Halanaerobiaceae; Halocella; Halocella sp. SP3-1
0.6894575698399633	0.855982417190165	0.5573688470703927	0.8175750771069769	Eukaryota; Fungi; Basidiomycota; Microbotryomycetes; Sporidiobolales; Sporidiobolaceae; Rhodotorula; Rhodotorula toruloides
0.755662952126356	0.8814351428345155	0.6886908624442546	0.8844094070192816	Bacteria; ; Firmicutes; Bacilli; Lactobacillales; Streptococcaceae; Streptococcus; Streptococcus koreensis
0.6059198784696878	0.8293541799529313	0.4226427058427743	0.7484096650006298	Bacteria; ; Actinobacteria; Actinobacteria; Corynebacteriales; Nocardiaceae; Nocardia; Nocardia yunnanensis
0.38376800020101803	0.7525766917792218	0.34637784626230544	0.6782191709028524	Viruses; ; Uroviricota; Caudoviricetes; Caudovirales; Siphoviridae; ; Streptococcus phage LF3
0.5059580737248013	0.794221335976371	0.3907671278470217	0.7306943102752197	Viruses; ; Uroviricota; Caudoviricetes; Caudovirales; Siphoviridae; ; Bacillus phage vB_BcoS-136
0.5029684750992518	0.7923232742455034	0.44008708660201296	0.7475838544332903	Viruses; ; Uroviricota; Caudoviricetes; Caudovirales; Siphoviridae; Moineauvirus; Streptococcus phage SW1
0.6273613528444427	0.8373858791943999	0.5513342948721124	0.8135706861119442	Viruses; ; Uroviricota; Caudoviricetes; Caudovirales; Siphoviridae; Moineauvirus; Streptococcus phage SW11
0.45493703685334275	0.7767485418399345	0.3960468173002199	0.7149384184977925	Viruses; ; Uroviricota; Caudoviricetes; Caudovirales; Siphoviridae; Brussowvirus; Streptococcus phage SW1151
0.6207940632292978	0.8349378348335437	0.5257979484620261	0.7995486438255347	Viruses; ; Uroviricota; Caudoviricetes; Caudovirales; Siphoviridae; Moineauvirus; Streptococcus phage SW12
0.5237785584084306	0.8025551504538199	0.4893812882736815	0.766917652342133	Viruses; ; Uroviricota; Caudoviricetes; Caudovirales; Siphoviridae; ; Streptococcus phage SW16
0.49389952491414363	0.7909842568324144	0.43913887248459704	0.7448931841687041	Viruses; ; Uroviricota; Caudoviricetes; Caudovirales; Siphoviridae; Brussowvirus; Streptococcus phage SW18
0.4712660291182765	0.7799743940768707	0.4167646420680346	0.7337397554632293	Eukaryota; Fungi; Basidiomycota; Pucciniomycetes; Pucciniales; Pucciniaceae; Puccinia; Puccinia graminis
0.5731455452551093	0.8159104746125478	0.46381616755097205	0.768529867956806	Viruses; ; Uroviricota; Caudoviricetes; Caudovirales; Siphoviridae; Moineauvirus; Streptococcus phage SW2
0.4877211882166401	0.7909574990671662	0.4034455179335094	0.7203782687906919	Viruses; ; Uroviricota; Caudoviricetes; Caudovirales; Siphoviridae; ; Streptococcus phage SW20
0.5952326668534064	0.826041102966517	0.5127434901944576	0.7868953821048827	Viruses; ; Uroviricota; Caudoviricetes; Caudovirales; Siphoviridae; ; Streptococcus phage SW22
0.3311648899129275	0.73969502084833	0.30707147647113975	0.6272262758271446	Viruses; ; Uroviricota; Caudoviricetes; Caudovirales; Siphoviridae; ; Streptococcus phage SW25
0.42578539381462316	0.7684595394731344	0.37922699363478474	0.7101608501783256	Viruses; ; Uroviricota; Caudoviricetes; Caudovirales; Siphoviridae; ; Streptococcus phage SW27
0.3570450502636812	0.7475862508815089	0.3300188223618335	0.6695915098141118	Viruses; ; Uroviricota; Caudoviricetes; Caudovirales; Siphoviridae; Moineauvirus; Streptococcus phage SW3
0.6074911653562488	0.8273695423696311	0.5394842407329512	0.8062049959724601	Viruses; ; Uroviricota; Caudoviricetes; Caudovirales; Siphoviridae; Moineauvirus; Streptococcus phage SW30
0.39030430925591186	0.7544843919365457	0.3551583154447673	0.6839930020517616	Viruses; ; Uroviricota; Caudoviricetes; Caudovirales; Siphoviridae; Brussowvirus; Streptococcus phage SW31
0.4562071192026312	0.7770084181169202	0.4271288194104157	0.7265969779494391	Viruses; ; Uroviricota; Caudoviricetes; Caudovirales; Siphoviridae; ; Streptococcus phage SW4
0.5580656055384307	0.8147539459709953	0.4797803429669522	0.7634271831167829	Viruses; ; Uroviricota; Caudoviricetes; Caudovirales; Siphoviridae; Moineauvirus; Streptococcus phage SW6
0.6199572930805539	0.8302589616105862	0.5977632358240373	0.8355188218393995	Eukaryota; Fungi; Basidiomycota; Agaricomycetes; Agaricales; Pleurotaceae; Pleurotus; Pleurotus ostreatus
0.39262169778227085	0.760115174213839	0.3459397694905687	0.6692891949241664	Viruses; ; Uroviricota; Caudoviricetes; Caudovirales; Siphoviridae; Moineauvirus; Streptococcus phage SW8
0.2609512783829432	0.7163762161384183	0.21972119727796427	0.5757568317214657	Viruses; ; Uroviricota; Caudoviricetes; Caudovirales; Siphoviridae; Moineauvirus; Streptococcus phage SWK1
0.5116729345529651	0.796241545249081	0.4378342579745288	0.7482772957224483	Viruses; ; Uroviricota; Caudoviricetes; Caudovirales; Siphoviridae; Moineauvirus; Streptococcus phage SWK2
0.5513953043917577	0.8063605894976363	0.5110390615758765	0.7902062448277792	Viruses; ; Uroviricota; Caudoviricetes; Caudovirales; Siphoviridae; Moineauvirus; Streptococcus phage SWK5
0.547984292598929	0.8104819473296562	0.4596770242001081	0.7571481852569695	Viruses; ; Uroviricota; Caudoviricetes; Caudovirales; Siphoviridae; Moineauvirus; Streptococcus phage SWK6
0.6127851464319837	0.8283357601293365	0.5077938601000955	0.7944756216818832	Bacteria; ; Actinobacteria; Actinobacteria; Micrococcales; Microbacteriaceae; Gryllotalpicola; Gryllotalpicola protaetiae
0.21177442284330386	0.6919484186013896	0.09623668754991838	0.5368532078856505	Bacteria; ; Firmicutes; Bacilli; Lactobacillales; Lactobacillaceae; Lactobacillus; Lactobacillus bombintestini
0.22134074769723955	0.6990420118313874	0.15271460267602358	0.5779413772818786	Bacteria; ; Firmicutes; Bacilli; Lactobacillales; Streptococcaceae; Lactococcus; Lactococcus allomyrinae
0.6776986542579398	0.8532849977385693	0.6541481927255219	0.8674551876442026	Bacteria; ; Actinobacteria; Actinobacteria; Micrococcales; Microbacteriaceae; Protaetiibacter; Protaetiibacter intestinalis
0.36273465519924597	0.7458932233250931	0.21016104408770564	0.6119843522149133	Archaea; ; Euryarchaeota; Halobacteria; Natrialbales; Natrialbaceae; Salinadaptatus; Salinadaptatus halalkaliphilus
0.36462007656154016	0.746821318470798	0.2908414016158628	0.6676644147612749	Eukaryota; Fungi; Basidiomycota; Agaricomycetes; Polyporales; Polyporaceae; Trametes; Trametes versicolor
0.48264443695599063	0.7873860775726335	0.4030652421250483	0.7261377764404064	Viruses; ; Peploviricota; Herviviricetes; Herpesvirales; ; ; Murid herpesvirus 3
0.5925485877692614	0.8220067052652643	0.7649033309835392	0.9150916525101045	Bacteria; ; Firmicutes; Bacilli; Bacillales; Bacillaceae; Virgibacillus; Virgibacillus sp. Bac330
0.7186102868132075	0.8693651742767776	0.7615218379215695	0.9151468589540885	Bacteria; ; Firmicutes; Bacilli; Bacillales; Bacillaceae; Virgibacillus; Virgibacillus sp. Bac332
0.39187753534525616	0.7587258756275145	0.3392581332548361	0.6651305362473511	Viruses; ; Uroviricota; Caudoviricetes; Caudovirales; Siphoviridae; ; Arthrobacter phage Faja
0.4845846747011864	0.7884773630097837	0.3989936813518827	0.7119629656468927	Viruses; ; Uroviricota; Caudoviricetes; Caudovirales; Siphoviridae; ; Arthrobacter phage Richie
0.4744031145965932	0.7844296018213235	0.407302457622456	0.7313438076118962	Bacteria; ; Actinobacteria; Actinobacteria; Streptomycetales; Streptomycetaceae; Streptomyces; Streptomyces sp. S501
0.5538334277544835	0.812172492381085	0.49755836193353276	0.7798231571281452	Viruses; ; Uroviricota; Caudoviricetes; Caudovirales; Podoviridae; ; Clostridium phage CPD2
0.49715436549516245	0.7898971870068047	0.4296522579468851	0.7375963381375648	Viruses; ; Uroviricota; Caudoviricetes; Caudovirales; Siphoviridae; ; Clostridium phage CPD1
0.4871109122359118	0.7883282357181413	0.41179030701198843	0.737988747524421	Viruses; ; Uroviricota; Caudoviricetes; Caudovirales; Myoviridae; Tequatrovirus; Escherichia phage vB_EcoM_DalCa
0.2959870527223706	0.7280730877134555	0.23681221677842412	0.606670163736794	Bacteria; ; Proteobacteria; Gammaproteobacteria; Pseudomonadales; Moraxellaceae; Acinetobacter; Acinetobacter sp. FDAARGOS_493
0.5930905690696158	0.8217389057405171	0.5581945364585746	0.8190148886624572	Eukaryota; Fungi; Basidiomycota; Agaricomycetes; Polyporales; Polyporaceae; Trametes; Trametes hirsuta
0.275635967489406	0.7222943660719409	0.2383215101834803	0.6031194168492947	Bacteria; ; Proteobacteria; Gammaproteobacteria; Enterobacterales; Yersiniaceae; Serratia; Serratia sp. FDAARGOS_506
0.4768484921241062	0.7844603493295429	0.4350021116805386	0.7523482297309916	Bacteria; ; Firmicutes; Bacilli; Lactobacillales; Streptococcaceae; Streptococcus; Streptococcus sp. FDAARGOS_520
0.5089267599194202	0.7943210409825753	0.4741615990351879	0.7641937704223274	Bacteria; ; Firmicutes; Bacilli; Lactobacillales; Streptococcaceae; Streptococcus; Streptococcus sp. FDAARGOS_521
0.6628675774499928	0.854482006332532	0.46609523071787234	0.7711625480998411	Bacteria; ; Firmicutes; Bacilli; Lactobacillales; Enterococcaceae; Enterococcus; Enterococcus sp. FDAARGOS_553
0.5150676646042589	0.79737340071720475	0.41919325826021225	0.7396820463357259	Bacteria; ; Actinobacteria; Actinobacteria; Corynebacteriales; Gordoniaceae; Gordonia; Gordonia insulae
0.278905244523682	0.7192524448280285	0.27663584319937934	0.6388227099387238	Bacteria; ; Proteobacteria; Gammaproteobacteria; Enterobacterales; Yersiniaceae; Serratia; Serratia sp. 1D1416
0.3173893789491081	0.7368822010316295	0.2873251818129163	0.6326500114146215	Bacteria; ; Candidatus Kapabacteria; ; ; ; ; Candidatus Kapabacteria bacterium
0.5132092372861224	0.8001844544913865	0.4511580060702517	0.7524038382783922	Eukaryota; Metazoa; Arthropoda; Insecta; Hymenoptera; Halictidae; Nomia; Nomia melanderi
0.5890757380882485	0.8246198993483428	0.4834438815515219	0.773138557044733	Bacteria; ; Proteobacteria; Gammaproteobacteria; Enterobacterales; Yersiniaceae; Serratia; Serratia sp. 3ACOL1
0.5437395469252241	0.8073388695857705	0.4951527158358796	0.7743915427320637	Bacteria; ; Proteobacteria; Gammaproteobacteria; Oceanospirillales; Alcanivoracaceae; Alcanivorax; Alcanivorax sp. B114
0.29156100214022246	0.7261571476924726	0.23676948632598302	0.6056934457231475	Eukaryota; Fungi; Basidiomycota; Agaricomycetes; Agaricales; Schizophyllaceae; Schizophyllum; Schizophyllum commune
0.6611486674125637	0.8451484867728615	0.5814669329393048	0.8309697778394721	Bacteria; ; Proteobacteria; Gammaproteobacteria; Enterobacterales; Enterobacteriaceae; Enterobacter; Enterobacter oligotrophicus
0.526982570656076	0.7984649224308374	0.4331218938973835	0.754415953897966	Bacteria; ; Bacteroidetes; Flavobacteriia; Flavobacteriales; Flavobacteriaceae; Flavobacterium; Flavobacterium sp. 140616W15
0.43098186554270185	0.7692570783716903	0.22521817901561017	0.636716400714164	Bacteria; ; Proteobacteria; Betaproteobacteria; Burkholderiales; Comamonadaceae; Acidovorax; Acidovorax sp. 1608163
0.40539145610790794	0.7553783366656598	0.28983694468812476	0.6798253849358751	Bacteria; ; Bacteroidetes; Flavobacteriia; Flavobacteriales; Weeksellaceae; Chryseobacterium; Chryseobacterium sp. 3008163
0.546551408060637	0.8074581089808737	0.4833001189959691	0.7756322335952339	Bacteria; ; Proteobacteria; Alphaproteobacteria; Rhodospirillales; Acetobacteraceae; Commensalibacter; Commensalibacter sp. AMU001
0.6532253689813382	0.8442258700481453	0.5829287532354389	0.8311916244704844	Bacteria; ; Proteobacteria; Gammaproteobacteria; Enterobacterales; Enterobacteriaceae; Buttiauxella; Buttiauxella sp. 3AFRM03
0.5644153299234163	0.8126661203396	0.4712204543066072	0.7758606785611076	Bacteria; ; Proteobacteria; Gammaproteobacteria; Pseudomonadales; Pseudomonadaceae; Pseudomonas; Pseudomonas sp. LTJR-52
0.557351253012122	0.8107198027486145	0.4727423255880763	0.7720948340149556	Bacteria; ; Proteobacteria; Gammaproteobacteria; Pseudomonadales; Pseudomonadaceae; Pseudomonas; Pseudomonas sp. LTGT-11-2Z
0.672418968608406	0.8502379676874599	0.645798398746257	0.8649618991064656	Bacteria; ; Proteobacteria; Gammaproteobacteria; Vibrionales; Vibrionaceae; Vibrio; Vibrio zhugei
0.4386669156769874	0.7730297394965776	0.417580540216054	0.732355185288095	Bacteria; ; Proteobacteria; Gammaproteobacteria; Enterobacterales; Erwiniaceae; Pantoea; Pantoea sp. 201603H
0.821127514390131	0.917220033205591	0.6817059519058397	0.8782477311791355	Bacteria; ; Proteobacteria; Alphaproteobacteria; Rhizobiales; Rhizobiaceae; Agrobacterium; Agrobacterium tumefaciens
0.5708764633196716	0.8153892595613005	0.48088861904105595	0.7745339108647715	Eukaryota; Fungi; Basidiomycota; Agaricomycetes; Agaricales; Agaricaceae; Agaricus; Agaricus bisporus
0.3838444925122674	0.7618738684967583	0.4131274429331694	0.7612933329655134	Bacteria; ; Firmicutes; Clostridia; Clostridiales; Lachnospiraceae; Blautia; Blautia sp. SC05B48
0.7120159017416503	0.8621039357337458	0.62495371483128	0.8534068904461111	Bacteria; ; Actinobacteria; Actinobacteria; Micrococcales; Microbacteriaceae; Plantibacter; Plantibacter sp. PA-3-X8
0.3525162042773811	0.7453918562775489	0.22515860744231705	0.6157590909228052	Bacteria; ; Bacteroidetes; Sphingobacteriia; Sphingobacteriales; Sphingobacteriaceae; Pedobacter; Pedobacter sp. G11
0.6744107090698401	0.8531522129854535	0.608766165177466	0.8413186305556745	Eukaryota; Fungi; Ascomycota; Leotiomycetes; Helotiales; Hyaloscyphaceae; Hyaloscypha; Hyaloscypha bicolor
0.5141423214640215	0.7961033377975758	0.44958688873655955	0.7565037923861143	Bacteria; ; Proteobacteria; Gammaproteobacteria; Enterobacterales; Yersiniaceae; Serratia; Serratia sp. P2ACOL2
0.5436782672785285	0.8111533921140637	0.48779029004464225	0.7687319773364386	Bacteria; ; Proteobacteria; Alphaproteobacteria; Rhodobacterales; Rhodobacteraceae; Parasedimentitalea; Parasedimentitalea marina
0.5177781042698274	0.7990473845386675	0.4618086467459233	0.7772997213479619	Bacteria; ; Firmicutes; Clostridia; Clostridiales; Clostridiaceae; Clostridium; Clostridium sp. JN-1
0.4846228293533098	0.7887995131768545	0.43473447053880687	0.7437373234219729	Bacteria; ; Deinococcus-Thermus; Deinococci; Thermales; Thermaceae; Thermus; Thermus caldilimi
0.5343403297905975	0.8019011307023809	0.6638116416771609	0.8681660332412314	Bacteria; ; Actinobacteria; Actinobacteria; Micrococcales; Microbacteriaceae; Microbacterium; Microbacterium sp. 10M-3C3
0.4003880810651999	0.76036636602843	0.2822506274193594	0.6576698865566236	Bacteria; ; Proteobacteria; Alphaproteobacteria; Rhizobiales; Phyllobacteriaceae; Mesorhizobium; Mesorhizobium sp. NZP2234
0.5586816050408702	0.8090536421596846	0.5061891425377857	0.7854741752715518	Eukaryota; Fungi; Basidiomycota; Agaricomycetes; Agaricales; Psathyrellaceae; Coprinopsis; Coprinopsis cinerea
0.599495637336477	0.8278008740103515	0.4847266498901711	0.7770343223612808	Bacteria; ; Proteobacteria; Alphaproteobacteria; Rhizobiales; Phyllobacteriaceae; Mesorhizobium; Mesorhizobium sp. NZP2298
0.6058052704147391	0.8315363925188243	0.4755663469439549	0.7771469516171422	Bacteria; ; Proteobacteria; Alphaproteobacteria; Rhizobiales; Phyllobacteriaceae; Mesorhizobium; Mesorhizobium sp. NZP2077
0.5111960333271302	0.7976264864560938	0.42646015711924157	0.7433820341473847	Viruses; ; Uroviricota; Caudoviricetes; Caudovirales; Myoviridae; ; Proteus phage Mydo
0.5194776936566311	0.7982237059029421	0.45265860989057866	0.7482236589127954	Viruses; ; Uroviricota; Caudoviricetes; Caudovirales; Siphoviridae; Ceetrepovirus; Corynebacterium phage PeteyPab
0.6045114915386077	0.8295920884470032	0.5712472983742967	0.8241470727630182	Viruses; ; Uroviricota; Caudoviricetes; Caudovirales; Podoviridae; Andhravirus; Staphylococcus phage JBug18
0.5331741675936842	0.8032635461209073	0.43920676772060324	0.7487535402933736	Viruses; ; Uroviricota; Caudoviricetes; Caudovirales; Podoviridae; Andhravirus; Staphylococcus phage Pike
0.4202948295808562	0.763668292072109	0.39079819309039654	0.7248839934796437	Viruses; ; Uroviricota; Caudoviricetes; Caudovirales; Podoviridae; Andhravirus; Staphylococcus phage Pontiff
0.5503669468558392	0.8089694995962122	0.4699485183035041	0.7679041517489545	Viruses; ; Uroviricota; Caudoviricetes; Caudovirales; Siphoviridae; Ceetrepovirus; Corynebacterium phage Cruella
0.5359897331098061	0.8075258764809495	0.4699269160424582	0.7610808141542688	Viruses; ; Uroviricota; Caudoviricetes; Caudovirales; Siphoviridae; Ceetrepovirus; Corynebacterium phage Kimchi1738
0.5546640776439729	0.8119804018895829	0.5063938424648385	0.7828902060793316	Viruses; ; Uroviricota; Caudoviricetes; Caudovirales; Siphoviridae; Samwavirus; Corynebacterium phage Troy
0.3532301237203465	0.7441152293872756	0.31804848921226997	0.6794581875582247	Eukaryota; Fungi; Ascomycota; Sordariomycetes; Glomerellales; Glomerellaceae; Colletotrichum; Colletotrichum truncatum
0.37780020893928273	0.7501651380167341	0.36319806893951095	0.7032940809609255	Bacteria; ; Actinobacteria; Actinobacteria; Propionibacteriales; Nocardioidaceae; Nocardioides; Nocardioides sp. 603
0.20659161209772872	0.6924884443633561	0.34801278441770733	0.697795532926712	Bacteria; ; Actinobacteria; Actinobacteria; Micrococcales; Bogoriellaceae; Georgenia; Georgenia faecalis
0.5198089094320382	0.7996373647011468	0.4831853949643344	0.7661601164007458	Viruses; ; Uroviricota; Caudoviricetes; Caudovirales; Podoviridae; ; Salmonella phage Astrid
0.46158750238453533	0.7806248278546521	0.414443231652483	0.7235259036816664	Viruses; ; Uroviricota; Caudoviricetes; Caudovirales; Siphoviridae; Moineauvirus; Streptococcus phage SW5
0.6302620528413695	0.8351563488536339	0.5725036250896165	0.8251101170312028	Viruses; ; Uroviricota; Caudoviricetes; Caudovirales; Siphoviridae; Moineauvirus; Streptococcus phage SW7
0.5371283007667298	0.8048777737641767	0.4616224517471373	0.761374064041453	Eukaryota; ; Rhodophyta; Florideophyceae; Gelidiales; Gelidiaceae; Gelidium; Gelidium kathyanniae
0.5153691240020286	0.7985147123886394	0.47132282896812866	0.761373286269833	Viruses; ; Uroviricota; Caudoviricetes; Caudovirales; Siphoviridae; ; Streptococcus phage 109751
0.5066651121739204	0.7927845102868424	0.45015161944745347	0.7436366951932702	Viruses; ; Uroviricota; Caudoviricetes; Caudovirales; Siphoviridae; ; Streptococcus phage 33888
0.5364344479911364	0.8080952176388964	0.46213613924729713	0.756452053930637	Eukaryota; Metazoa; Arthropoda; Insecta; Diptera; Empididae; Dolichocephala; Dolichocephala ocellata
0.5269111955031883	0.8046726733684972	0.4444801831456049	0.7491711732726807	Eukaryota; Metazoa; Arthropoda; Insecta; Diptera; Dolichopodidae; Neurigona; Neurigona suturalis
0.6783739041813546	0.8522447329263391	0.6608494563064325	0.8693594669303022	Eukaryota; Fungi; Ascomycota; Saccharomycetes; Saccharomycetales; Debaryomycetaceae; Candida; Candida albicans
0.5328999060993033	0.8048776229419213	0.4361533649967685	0.7486703674704767	Viruses; ; Uroviricota; Caudoviricetes; Caudovirales; Myoviridae; ; Synechococcus phage S-B43
0.5617649657579705	0.813758386469592	0.4831854269310945	0.777741051884026	Bacteria; ; Proteobacteria; Gammaproteobacteria; Oceanospirillales; Halomonadaceae; Halomonas; Halomonas sp. NO4
0.6457473508958572	0.8403523040702318	0.454135331401233	0.7748963110658027	Bacteria; ; Firmicutes; Erysipelotrichia; Erysipelotrichales; Erysipelotrichaceae; Erysipelothrix; Erysipelothrix piscisicarius
0.5559430877296987	0.8150579352192396	0.4753814558884562	0.768152906943634	Eukaryota; ; Rhodophyta; Florideophyceae; Rhodogorgonales; Rhodogorgonaceae; Renouxia; Renouxia sp.
0.5786271696562627	0.8198907507362283	0.48361230519845577	0.7760952880469477	Eukaryota; ; Rhodophyta; Florideophyceae; Hapalidiales; Hapalidiaceae; Synarthrophyton; Synarthrophyton chejuense
0.3787294006104022	0.7528162587215073	0.3104091906945452	0.6532749243341782	Bacteria; ; Proteobacteria; Gammaproteobacteria; Enterobacterales; Yersiniaceae; Serratia; Serratia sp. LS-1
0.5121030177256876	0.7973614913094377	0.45374486609179776	0.7555466489410797	Bacteria; ; Firmicutes; Bacilli; Lactobacillales; Lactobacillaceae; Lapidilactobacillus; Lapidilactobacillus mulanensis
0.5418075660707394	0.8082402115027886	0.47354338613808944	0.7707523820976716	Bacteria; ; Firmicutes; Bacilli; Lactobacillales; Lactobacillaceae; Lapidilactobacillus; Lapidilactobacillus achengensis
0.6131491804138279	0.8299481322333978	0.5521832559977281	0.8076152734955171	Bacteria; ; Firmicutes; Bacilli; Lactobacillales; Lactobacillaceae; Lapidilactobacillus; Lapidilactobacillus wuchangensis
0.3717122475064508	0.7500629233386321	0.32226721947825754	0.6638093310435295	Bacteria; ; Firmicutes; Bacilli; Lactobacillales; Lactobacillaceae; Companilactobacillus; Companilactobacillus kedongensis
0.46826783773652275	0.7812861475362651	0.4055875602161194	0.7257410225776885	Eukaryota; Fungi; Ascomycota; Saccharomycetes; Saccharomycetales; Saccharomycetaceae; Nakaseomyces; [Candida] glabrata
0.5122550927858127	0.7957080827638721	0.4893119267553913	0.7711152141870257	Bacteria; ; Firmicutes; Bacilli; Lactobacillales; Lactobacillaceae; Lacticaseibacillus; Lacticaseibacillus jixianensis
0.4882936761785419	0.7924352896711894	0.4237524022635285	0.7262301373845113	Bacteria; ; Firmicutes; Bacilli; Lactobacillales; Lactobacillaceae; Levilactobacillus; Lactobacillus angrenensis
0.6545434010708213	0.8439193836381879	0.6047868499440134	0.8413076214249773	Bacteria; ; Actinobacteria; Actinobacteria; Propionibacteriales; Nocardioidaceae; Nocardioides; Nocardioides sp. WS12
0.5492677107635946	0.8080447985029218	0.5074161028260135	0.78058635699543	Bacteria; ; Proteobacteria; Alphaproteobacteria; Sphingomonadales; Sphingomonadaceae; Sphingopyxis; Sphingopyxis sp. OPL5
0.5707062184633439	0.8167037902269716	0.4920836046751338	0.7824952760037226	Eukaryota; Viridiplantae; Chlorophyta; Chlorophyceae; Tetrasporales; Palmellaceae; Palmellopsis; Palmellopsis texensis
0.4693583911131066	0.7843240609634362	0.43916354221606796	0.7400678012429666	Bacteria; ; Proteobacteria; Alphaproteobacteria; Rickettsiales; ; ; Rickettsiales endosymbiont of Stachyamoeba lipophora
0.407820099777452	0.7606456557229906	0.3793429744642372	0.7002434759884612	Eukaryota; Fungi; Ascomycota; Lecanoromycetes; Lecanorales; Parmeliaceae; Parmotrema; Parmotrema ultralucens
0.566148096380861	0.817351836223062	0.47086340909382984	0.7650881480747282	Eukaryota; Viridiplantae; Streptophyta; Magnoliopsida; Poales; Poaceae; Froesiochloa; Froesiochloa boutelouoides
0.5214336371392999	0.7999914526104963	0.3733899677809871	0.7199567523843118	Bacteria; ; Bacteroidetes; Flavobacteriia; Flavobacteriales; Weeksellaceae; Chryseobacterium; Chryseobacterium sp. G0162
0.4142046951379926	0.7611152688374221	0.4872342661304621	0.7770861262342952	Bacteria; ; Bacteroidetes; Flavobacteriia; Flavobacteriales; Weeksellaceae; Chryseobacterium; Chryseobacterium sp. G0186
0.4395189355993195	0.7737065668235417	0.3729653824151329	0.6953772737034765	Eukaryota; Fungi; Ascomycota; Saccharomycetes; Saccharomycetales; Debaryomycetaceae; Candida; Candida parapsilosis
0.41099546371047047	0.7580745046890208	0.19810972205447602	0.6234506360221193	Bacteria; ; Bacteroidetes; Flavobacteriia; Flavobacteriales; Weeksellaceae; Chryseobacterium; Chryseobacterium sp. G0201
0.34782771427302583	0.7333676898421343	0.29116744178095283	0.6861223639004033	Bacteria; ; Bacteroidetes; Flavobacteriia; Flavobacteriales; Weeksellaceae; Epilithonimonas; Epilithonimonas vandammei
0.18644253022979895	0.6900905189093899	0.1647996404417166	0.5966792815842061	Bacteria; ; Bacteroidetes; Flavobacteriia; Flavobacteriales; Weeksellaceae; Kaistella; Kaistella daneshvariae
0.5882099473187825	0.8140728432485903	0.9219622506250761	0.9760017526243493	Bacteria; ; Firmicutes; Erysipelotrichia; Erysipelotrichales; Erysipelotrichaceae; Intestinibaculum; Intestinibaculum porci
0.5741213453376808	0.8178387631068652	0.5138675397208404	0.7929556538542303	Bacteria; ; Proteobacteria; Gammaproteobacteria; Enterobacterales; Enterobacteriaceae; Metakosakonia; Metakosakonia sp. MRY16-398
0.5591993165604209	0.8156276719439026	0.5006102611608261	0.7831760377516058	Bacteria; ; Actinobacteria; Actinobacteria; Corynebacteriales; Mycobacteriaceae; Mycobacterium; Mycobacterium sp. DL90
0.4649809668391913	0.7805362519672862	0.41682474903477584	0.7392753499679525	Bacteria; ; Proteobacteria; Gammaproteobacteria; Enterobacterales; Erwiniaceae; Tatumella; Tatumella sp. TA1
0.5938924453517017	0.824897646027569	0.5261054032839235	0.8028371344935183	Bacteria; ; Actinobacteria; Actinobacteria; ; ; ; Actinobacteria bacterium YIM 96077
0.4631993174941458	0.778309777217938	0.4067284048841366	0.726693335435223	Bacteria; ; Actinobacteria; Actinobacteria; Streptomycetales; Streptomycetaceae; Streptomyces; Streptomyces sp. WAC08241
0.4985057436804334	0.7952542054704177	0.3521893598002697	0.696239034712181	Bacteria; ; Actinobacteria; Actinobacteria; Streptomycetales; Streptomycetaceae; Streptomyces; Streptomyces sp. WAC06273
0.12434223805324464	0.6767316813478284	0.06968060536810045	0.4886822921087978	Eukaryota; Fungi; Ascomycota; Saccharomycetes; Saccharomycetales; ; Diutina; Diutina rugosa
0.37859571699168715	0.7545865584103846	0.35510031663338554	0.6708440173588387	Bacteria; ; Firmicutes; Bacilli; Lactobacillales; Lactobacillaceae; Companilactobacillus; Companilactobacillus suantsaicola
0.34353739185330157	0.7407222123987299	0.23996418609720802	0.6340525191629027	Bacteria; ; Proteobacteria; Gammaproteobacteria; Alteromonadales; Shewanellaceae; Shewanella; Shewanella sp. M2
0.5892613838208879	0.8233579411432552	0.5041748479150373	0.7822549971676788	Viruses; ; ; ; ; Pithoviridae; ; Solumvirus sp.
0.47312733806231544	0.784164576297713	0.4513167969102529	0.7492768996450769	Viruses; Bamfordvirae; Nucleocytoviricota; Megaviricetes; Imitervirales; Mimiviridae; ; Terrestrivirus sp.
0.5739317208705818	0.8165511339520073	0.48428904839368414	0.779553599567667	Bacteria; ; Proteobacteria; Gammaproteobacteria; Pseudomonadales; Pseudomonadaceae; Pseudomonas; Pseudomonas sp. KU43P
0.7236195925832075	0.8713221282798134	0.6387483958821066	0.8597241757258348	Bacteria; ; Actinobacteria; Actinobacteria; Corynebacteriales; Corynebacteriaceae; Corynebacterium; Corynebacterium sp. LMM-1652
0.5923159455874714	0.8257752992885571	0.5174160158776082	0.7936032954288875	Bacteria; ; Firmicutes; Bacilli; Bacillales; Paenibacillaceae; Paenibacillus; Paenibacillus sp. M-152
0.5279228801726806	0.8046205284628736	0.4715800818051789	0.7639832967797114	Bacteria; ; Proteobacteria; Gammaproteobacteria; Legionellales; Coxiellaceae; Coxiella; Coxiella endosymbiont of Amblyomma sculptum
0.5478182422984182	0.8087229539647588	0.5953855079353889	0.8382227282860133	Bacteria; ; Proteobacteria; Betaproteobacteria; Burkholderiales; Alcaligenaceae; Pigmentiphaga; Pigmentiphaga sp. H8
0.5646218246012101	0.8144752008044733	0.46664449860805607	0.7634541711469117	Bacteria; ; Proteobacteria; Gammaproteobacteria; Enterobacterales; Enterobacteriaceae; Klebsiella; Klebsiella sp. FDAARGOS_511
0.2644353111324629	0.7042907645654257	0.19629542218372112	0.6262362034976436	Eukaryota; Fungi; Ascomycota; Saccharomycetes; Saccharomycetales; Debaryomycetaceae; Candida; Candida tropicalis
0.4039259107998842	0.761766936390534	0.3483372898665074	0.6744301215913998	Viruses; ; Uroviricota; Caudoviricetes; Caudovirales; Siphoviridae; Dhillonvirus; Escherichia phage vB_EcoS_PNS1
0.5825508588776769	0.8207299446942882	0.4941021775751771	0.7848077281135986	Bacteria; ; Proteobacteria; Gammaproteobacteria; Enterobacterales; Pectobacteriaceae; Pectobacterium; Pectobacterium versatile
0.5292594783313768	0.8049796288215368	0.474528674204562	0.7695882973137521	Bacteria; ; Proteobacteria; Gammaproteobacteria; Alteromonadales; Alteromonadaceae; Marinobacter; Marinobacter sp. NP-4(2019)
0.5248103904321401	0.8006392546298728	0.4307449716084391	0.7394711052551877	Viruses; ; Uroviricota; Caudoviricetes; Caudovirales; Siphoviridae; Septimatrevirus; Pseudomonas phage vB_PaeS_SCUT-S4
0.234239437397653	0.7072574664038357	0.11482233706650326	0.5466058775894598	Bacteria; ; Verrucomicrobia; ; ; ; ; Verrucomicrobia bacterium S94
0.028204296344635435	0.6540019775350346	0.00577551266631388	0.2788441533380722	Bacteria; ; Firmicutes; Clostridia; Clostridiales; Hungateiclostridiaceae; Ruminiclostridium; Ruminiclostridium sp. MA18
0.7765903435628339	0.8920596206647053	0.6722407303829568	0.8749404872577098	Bacteria; ; Actinobacteria; Actinobacteria; Corynebacteriales; Corynebacteriaceae; Corynebacterium; Corynebacterium endometrii
0.5509517042687936	0.8075043743057229	0.4951144720083888	0.7790179118186793	Eukaryota; Fungi; Ascomycota; Leotiomycetes; Helotiales; Pleuroascaceae; Entimomentora; Entimomentora hyalina
0.0709926642594174	0.6622399354939104	0.036096770464764345	0.3491993411505535	Bacteria; ; Actinobacteria; Actinobacteria; Micrococcales; Microbacteriaceae; Microbacterium; Microbacterium sp. RG1
0.6315792346736945	0.840198769009376	0.42086922147769124	0.750023101820634	Bacteria; ; Deinococcus-Thermus; Deinococci; Deinococcales; Deinococcaceae; Deinococcus; Deinococcus sp. S14-83
0.5414819710185383	0.802656569166028	0.49895080707567163	0.7907976442254699	Eukaryota; Fungi; Ascomycota; Saccharomycetes; Saccharomycetales; ; Starmerella; Starmerella magnoliae
0.37761625089882717	0.7506860853239977	0.33838941076053247	0.6903698667995475	Bacteria; ; Proteobacteria; Gammaproteobacteria; Alteromonadales; Alteromonadaceae; Glaciecola; Glaciecola amylolytica
0.3858832054534663	0.7571128958664626	0.3677595338839398	0.6771051803091359	Viruses; ; Uroviricota; Caudoviricetes; Caudovirales; Herelleviridae; Kayvirus; Staphylococcus phage Stab20
0.5139533685233897	0.7960796754221489	0.4506863220612147	0.7599746099478462	Viruses; ; Uroviricota; Caudoviricetes; Caudovirales; Herelleviridae; Kayvirus; Staphylococcus phage Stab22
0.18786493300909024	0.6952718214799359	0.13985112084918766	0.5094677233264574	Viruses; ; Uroviricota; Caudoviricetes; Caudovirales; Herelleviridae; Kayvirus; Staphylococcus phage Stab23
0.4448760994608052	0.7734210248586932	0.4022722976646786	0.7193721905265766	Bacteria; ; Tenericutes; Mollicutes; Acholeplasmatales; Acholeplasmataceae; Candidatus Phytoplasma; Rapeseed phyllody phytoplasma
0.5037862838652742	0.788797079755691	0.35929729999069987	0.7211203542296822	Bacteria; ; Firmicutes; Bacilli; Lactobacillales; Streptococcaceae; Streptococcus; Streptococcus periodonticum
0.492386056667515	0.7887126937813425	0.43674537178026607	0.7493780558936992	Bacteria; ; Proteobacteria; Gammaproteobacteria; Alteromonadales; Pseudoalteromonadaceae; Pseudoalteromonas; Pseudoalteromonas sp. Xi13
0.6221271276404301	0.8332927580692264	0.613240709125564	0.8465034351828443	Bacteria; ; Proteobacteria; Gammaproteobacteria; Enterobacterales; Erwiniaceae; Pantoea; Pantoea sp. CCBC3-3-1
0.5186438668031035	0.7995067444691508	0.4365583026128914	0.743945579390099	Bacteria; ; Actinobacteria; Actinobacteria; Corynebacteriales; Nocardiaceae; Rhodococcus; Rhodococcus sp. NJ-530
0.6996404914422371	0.8626863522685146	0.5511139420289102	0.8185227987036642	Bacteria; ; Firmicutes; Bacilli; Bacillales; Thermoactinomycetaceae; Staphylospora; Staphylospora marina
0.5316947775806794	0.805447367644372	0.4798666043953082	0.766711921572846	Eukaryota; Fungi; Ascomycota; Eurotiomycetes; Onygenales; ; Coccidioides; Coccidioides immitis
0.48053015485883666	0.7814854091997396	0.34344828040819186	0.6995634155258276	Bacteria; ; Chloroflexi; Ktedonobacteria; Ktedonobacterales; Thermosporotrichaceae; Thermosporothrix; Thermosporothrix sp. COM3
0.577893758298297	0.8235216389194647	0.48778122757953823	0.7742562577370103	Bacteria; ; Cyanobacteria; ; Nostocales; Nostocaceae; Anabaena; Anabaena sp. YBS01
0.7031906563590754	0.8616859942628892	0.6334035265704476	0.8570656213956299	Bacteria; ; Proteobacteria; Gammaproteobacteria; Enterobacterales; Morganellaceae; Proteus; Proteus sp. GOKU
0.5972737351205011	0.8282811971641039	0.4862705202479006	0.7774038289421723	Eukaryota; Viridiplantae; Streptophyta; Magnoliopsida; Lamiales; Oleaceae; Chionanthus; Chionanthus maxwellii
0.5436464133909005	0.81015853899981	0.4608206512362093	0.7625496859846254	Eukaryota; Viridiplantae; Streptophyta; Magnoliopsida; Lamiales; Oleaceae; Forestiera; Forestiera phillyreoides
0.536397762585898	0.8053275061811155	0.47591107107048947	0.7589681362935852	Eukaryota; Metazoa; Arthropoda; Insecta; Hymenoptera; Figitidae; Gastraspis; Gastraspis sp. ZJUH_2016016
0.5161928335903214	0.8000522964938135	0.46751248573872434	0.7528329942398008	Eukaryota; Viridiplantae; Streptophyta; Magnoliopsida; Poales; Poaceae; Andropogon; Andropogon gracilis
0.5365790326124195	0.8062788384240569	0.47612286236719115	0.7612626355300907	Eukaryota; Viridiplantae; Streptophyta; Magnoliopsida; Poales; Poaceae; Andropogon; Andropogon liebmannii
0.5495358390753995	0.8079580872315976	0.5097852275377968	0.7811501575101085	Eukaryota; Viridiplantae; Streptophyta; Magnoliopsida; Poales; Poaceae; Andropogon; Andropogon mohrii
0.5319005632015816	0.8047961496665128	0.46778470670961225	0.7594817097303593	Eukaryota; Viridiplantae; Streptophyta; Magnoliopsida; Poales; Poaceae; Hyparrhenia; Hyparrhenia umbrosa
0.10135410698403458	0.6711973286729318	0.07440379180272266	0.49712552731208487	Bacteria; ; Proteobacteria; Alphaproteobacteria; Rhizobiales; Rhizobiaceae; Agrobacterium; Agrobacterium rhizogenes
0.2906947835735173	0.717306951285081	0.1794167682080605	0.6112261668843465	Eukaryota; Fungi; Ascomycota; Sordariomycetes; Hypocreales; Nectriaceae; Fusarium; Fusarium oxysporum
0.4878898992092939	0.7883402925732357	0.44895070752535005	0.7528932160146813	Eukaryota; Viridiplantae; Streptophyta; Magnoliopsida; Poales; Poaceae; Schizachyrium; Schizachyrium cubense
0.08278825705791577	0.6680203393343528	0.023941509584729036	0.42132538976144984	Viruses; ; Uroviricota; Caudoviricetes; Caudovirales; Myoviridae; ; Prevotella phage Lak-A1
0.08877278018510475	0.6674592780404398	0.03617685113907042	0.4530746620093268	Viruses; ; Uroviricota; Caudoviricetes; Caudovirales; Myoviridae; ; Prevotella phage Lak-A2
0.34777186482288974	0.7398393250447605	0.35706550611657645	0.6968155061820862	Viruses; ; Uroviricota; Caudoviricetes; Caudovirales; Myoviridae; ; Prevotella phage Lak-B1
0.5189342585248831	0.7987057033271375	0.45469918575831647	0.7631580333902759	Viruses; ; Uroviricota; Caudoviricetes; Caudovirales; Myoviridae; ; Prevotella phage Lak-B2
0.3776889991772674	0.7501584655641192	0.40289527460212693	0.7166287493490726	Viruses; ; Uroviricota; Caudoviricetes; Caudovirales; Myoviridae; ; Prevotella phage Lak-B3
0.1390724897107535	0.6802263174984022	0.13625873341809894	0.5379562637242896	Viruses; ; Uroviricota; Caudoviricetes; Caudovirales; Myoviridae; ; Prevotella phage Lak-B4
0.3857736828375672	0.7554883613185543	0.39126386074854086	0.721441836420898	Viruses; ; Uroviricota; Caudoviricetes; Caudovirales; Myoviridae; ; Prevotella phage Lak-B5
0.5719954529914149	0.8175639438247868	0.5166732162385229	0.7956254694273024	Viruses; ; Uroviricota; Caudoviricetes; Caudovirales; Myoviridae; ; Prevotella phage Lak-B6
0.21766759557048318	0.7032793137471247	0.1404208149928895	0.5284947645916263	Viruses; ; Uroviricota; Caudoviricetes; Caudovirales; Myoviridae; ; Prevotella phage Lak-B7
0.5585632728417659	0.8127090093543125	0.4789416849431703	0.7709592128820404	Eukaryota; Fungi; Ascomycota; Sordariomycetes; Hypocreales; Nectriaceae; Fusarium; Fusarium sporotrichioides
0.5599343280549537	0.8142714022522454	0.47011649717083637	0.7637442310585438	Viruses; ; Uroviricota; Caudoviricetes; Caudovirales; Myoviridae; ; Prevotella phage Lak-B8
0.19654001787220926	0.6927664274603882	0.2201444950603651	0.5902443769492208	Viruses; ; Uroviricota; Caudoviricetes; Caudovirales; Myoviridae; ; Prevotella phage Lak-B9
0.10952716003991182	0.6731924575426809	0.04186878987650934	0.46496616568743937	Viruses; ; Uroviricota; Caudoviricetes; Caudovirales; Myoviridae; ; Prevotella phage Lak-C1
0.5055376210127517	0.794132464685658	0.4061049259051222	0.7303879688917351	Viruses; ; Uroviricota; Caudoviricetes; Caudovirales; Siphoviridae; ; Staphylococcus phage phiSP119-3
0.3927440766229599	0.7590968191024241	0.33728862476796795	0.6596865738877075	Viruses; ; Uroviricota; Caudoviricetes; Caudovirales; Siphoviridae; Biseptimavirus; Staphylococcus phage phiSP38-1
0.4323647532615797	0.7733058621116707	0.4001846163051408	0.7089839043092594	; ; ; ; ; ; ; Cloning vector pPS-BR
0.42279633006659034	0.7698074942098833	0.3844882747982376	0.7016166145463012	; ; ; ; ; ; ; Cloning vector pPS-NR
0.4553471743606984	0.7777426846555147	0.39880205621452647	0.7202695401221317	Bacteria; ; Proteobacteria; Gammaproteobacteria; Enterobacterales; Enterobacteriaceae; Kosakonia; Kosakonia sp. CCTCC M2018092
0.6635954823766214	0.8469579572953494	0.5723510064816849	0.8263966712220232	Bacteria; ; Actinobacteria; Actinobacteria; Corynebacteriales; Mycobacteriaceae; Mycobacterium; Mycobacterium novum
0.5323359286648895	0.8026972926827568	0.4723021519503655	0.7654196056296557	Viruses; ; ; ; ; ; ; Streptococcus phage CHPC1198
0.6063005686595587	0.8261602369573867	0.5322132223522493	0.8070749555889688	Eukaryota; Fungi; Ascomycota; Sordariomycetes; Hypocreales; Nectriaceae; Fusarium; Fusarium culmorum
0.37630368752617965	0.7526071650804871	0.3356667260535025	0.6564610784726297	Viruses; ; Uroviricota; Caudoviricetes; Caudovirales; Siphoviridae; ; Streptococcus phage CHPC1282
0.6149471629190104	0.8298347513010523	0.5610512892141348	0.8190148507941968	Bacteria; ; Proteobacteria; Alphaproteobacteria; Sphingomonadales; Sphingomonadaceae; Sphingomonas; Sphingomonas sp. C8-2
0.5249684169038198	0.7998213377388544	0.44539799409526865	0.7562588113916887	Bacteria; ; Proteobacteria; Alphaproteobacteria; Rhizobiales; Bradyrhizobiaceae; Bradyrhizobium; Bradyrhizobium sp. LCT2
0.5163578102480929	0.7961680718728427	0.44188393506743745	0.7557551686525404	Bacteria; ; Proteobacteria; Betaproteobacteria; Burkholderiales; ; Thiomonas; Thiomonas sp. OC7
0.5789829704248667	0.8195646232367724	0.49267080603109126	0.7746867277913592	Bacteria; ; Proteobacteria; Betaproteobacteria; Burkholderiales; ; Thiomonas; Thiomonas sp. Bio17B3
0.4907972940615598	0.7889739540317678	0.4399866705138622	0.7503072451815797	Bacteria; ; Proteobacteria; Betaproteobacteria; Burkholderiales; ; Thiomonas; Thiomonas sp. Sup16B3
0.38057622025744814	0.755368114305186	0.32930727872455634	0.6471044973144129	Eukaryota; Metazoa; Arthropoda; Insecta; Coleoptera; Carabidae; Elaphropus; Elaphropus sp. Gabon
0.5336673772920646	0.804674668009052	0.4745406537948322	0.7682599597950449	Eukaryota; Metazoa; Arthropoda; Insecta; Coleoptera; Carabidae; Amerizus; Amerizus (Tiruka) sp. China: Yunnan
0.6703901107759307	0.8523203536026386	0.5986821087154403	0.83969935291816	Bacteria; ; Proteobacteria; Oligoflexia; Silvanigrellales; ; ; Silvanigrellales bacterium RF1110005
0.24549421047080028	0.7091862375963588	0.26973164271494837	0.626343308813787	Bacteria; ; Proteobacteria; Alphaproteobacteria; Rhizobiales; Phyllobacteriaceae; Mesorhizobium; Mesorhizobium sp. M9A.F.Ca.ET.002.03.1.2
0.5186193645895638	0.7971857818453796	0.4155198926810284	0.7391643278919932	Eukaryota; Fungi; Ascomycota; Sordariomycetes; Hypocreales; Nectriaceae; Fusarium; Fusarium graminearum
0.5737095571182178	0.8143011656261331	0.4506536398334516	0.7625246321562591	Bacteria; ; Proteobacteria; Alphaproteobacteria; Rhizobiales; Phyllobacteriaceae; Mesorhizobium; Mesorhizobium sp. M1D.F.Ca.ET.043.01.1.1
0.5667565623428048	0.8156715999613962	0.5323514117230392	0.8033484906625208	Bacteria; ; Proteobacteria; Alphaproteobacteria; Rhizobiales; Phyllobacteriaceae; Mesorhizobium; Mesorhizobium sp. M2A.F.Ca.ET.043.02.1.1
0.19288599855066965	0.6942332846180728	0.18950346546103747	0.5613416391789277	Bacteria; ; Proteobacteria; Alphaproteobacteria; Rhizobiales; Phyllobacteriaceae; Mesorhizobium; Mesorhizobium sp. M2A.F.Ca.ET.043.05.1.1
0.23387639915711564	0.7063116183551151	0.18768193430139452	0.5713445168847151	Bacteria; ; Proteobacteria; Alphaproteobacteria; Rhizobiales; Phyllobacteriaceae; Mesorhizobium; Mesorhizobium sp. M1E.F.Ca.ET.045.02.1.1
0.5607204729852353	0.8145214790909057	0.48891156870626273	0.7721821213373591	Bacteria; ; Proteobacteria; Alphaproteobacteria; Rhizobiales; Phyllobacteriaceae; Mesorhizobium; Mesorhizobium sp. M1B.F.Ca.ET.045.04.1.1
0.5561383826854301	0.8117966453807454	0.5390102042798673	0.8069159782913975	Bacteria; ; Proteobacteria; Alphaproteobacteria; Rhizobiales; Phyllobacteriaceae; Mesorhizobium; Mesorhizobium sp. M2A.F.Ca.ET.046.03.2.1
0.40011947679052495	0.7599365650461687	0.34445132316395044	0.6835208829018631	Bacteria; ; Proteobacteria; Alphaproteobacteria; Rhizobiales; Phyllobacteriaceae; Mesorhizobium; Mesorhizobium sp. M4B.F.Ca.ET.058.02.1.1
0.6372420174607981	0.8424235402825273	0.4643366105845437	0.770306766178471	Bacteria; ; Proteobacteria; Alphaproteobacteria; Rhizobiales; Phyllobacteriaceae; Mesorhizobium; Mesorhizobium sp. M3A.F.Ca.ET.080.04.2.1
0.43788538590985016	0.7716917719402732	0.3663540590125225	0.7053169873868165	Bacteria; ; Proteobacteria; Alphaproteobacteria; Rhizobiales; Phyllobacteriaceae; Mesorhizobium; Mesorhizobium sp. M6A.T.Cr.TU.016.01.1.1
0.5857672892668355	0.8210192974334711	0.4788718284295358	0.7771651346749435	Bacteria; ; Proteobacteria; Alphaproteobacteria; Rhizobiales; Phyllobacteriaceae; Mesorhizobium; Mesorhizobium sp. M7D.F.Ca.US.005.01.1.1
0.4081464911036552	0.7639621392616801	0.3829930620294609	0.7026943405819635	Eukaryota; Fungi; Basidiomycota; Microbotryomycetes; Sporidiobolales; Sporidiobolaceae; Rhodotorula; Rhodotorula glutinis
0.5870121365435073	0.8224378258352508	0.49706867546074474	0.7832115883823029	Bacteria; ; Proteobacteria; Alphaproteobacteria; Rhizobiales; Phyllobacteriaceae; Mesorhizobium; Mesorhizobium sp. M8A.F.Ca.ET.057.01.1.1
0.6219710675493145	0.8299493394171468	0.5394959080771303	0.8056421287906491	Bacteria; ; Proteobacteria; Alphaproteobacteria; Rhizobiales; Phyllobacteriaceae; Mesorhizobium; Mesorhizobium sp. M1A.F.Ca.IN.022.06.1.1
0.6341342171732076	0.8359730445616825	0.5576807316934145	0.8161915422564641	Bacteria; ; Proteobacteria; Alphaproteobacteria; Rhizobiales; Phyllobacteriaceae; Mesorhizobium; Mesorhizobium sp. M7A.F.Ce.TU.012.03.2.1
0.3647840233423923	0.7460202823404539	0.23854454362394203	0.6548036172818384	Bacteria; ; Proteobacteria; Betaproteobacteria; Burkholderiales; Sutterellaceae; Sutterella; Sutterella megalosphaeroides
0.5618637590916673	0.8144342993858277	0.4678481731863877	0.7629692340294155	; ; ; ; ; ; ; Vector pLeu-tRNA.GFP(STOP)
0.02979422887594829	0.6542336295158752	0.009770053520596567	0.26097620029109836	Bacteria; ; Bacteroidetes; Cytophagia; Cytophagales; Flammeovirgaceae; Flammeovirga; Flammeovirga pectinis
0.6148612866648365	0.8323510656834022	0.5759325451514908	0.8263596643445771	Bacteria; ; Proteobacteria; Alphaproteobacteria; Rhodobacterales; Rhodobacteraceae; Tabrizicola; Tabrizicola piscis
0.4920888188029812	0.788487432336487	0.49609068848345794	0.7881386688665412	Bacteria; ; Bacteroidetes; Flavobacteriia; Flavobacteriales; Flavobacteriaceae; Aequorivita; Aequorivita sp. H23M31
0.400194774971762	0.756433032197278	0.44340131212093226	0.7455274005565458	Bacteria; ; Proteobacteria; Alphaproteobacteria; Rhodobacterales; Rhodobacteraceae; Roseovarius; Roseovarius faecimaris
0.5988219321934178	0.8247412851525285	0.5075465606539307	0.7932979460804719	Bacteria; ; Proteobacteria; Gammaproteobacteria; Enterobacterales; Enterobacteriaceae; Enterobacter; Enterobacter chengduensis
0.5517726094885868	0.811918085975722	0.4722549343868669	0.7653532462192741	Eukaryota; Fungi; Basidiomycota; Microbotryomycetes; Sporidiobolales; Sporidiobolaceae; Rhodotorula; Rhodotorula mucilaginosa
0.5484581582833323	0.8086224371175009	0.48633483086176327	0.780177200374992	Bacteria; ; Actinobacteria; Coriobacteriia; Coriobacteriales; Atopobiaceae; Olsenella; Olsenella sp. Marseille-P8424
0.5510553474395793	0.8074735433055505	0.46147892125930123	0.7607780711507489	Bacteria; ; Actinobacteria; Actinobacteria; Micrococcales; Microbacteriaceae; Curtobacterium; Curtobacterium sp. Csp1
0.4133577347729582	0.7647121508093703	0.3698949450113436	0.7056794650744425	Bacteria; ; Actinobacteria; Actinobacteria; Micrococcales; Microbacteriaceae; Curtobacterium; Curtobacterium sp. Csp2
0.06382357973416561	0.6639535258245758	0.026818476118806348	0.4251494995185142	Viruses; ; Uroviricota; Caudoviricetes; Caudovirales; Herelleviridae; ; Aerococcus phage vB_AviM_AVP
0.5396400793824312	0.8040329728271244	0.32107871989234915	0.7031349278518113	Bacteria; ; Firmicutes; Bacilli; Bacillales; Paenibacillaceae; Paenibacillus; Paenibacillus albus
0.29293734104516156	0.7281157348794993	0.21816932829427588	0.5761347522417973	Bacteria; ; Proteobacteria; Betaproteobacteria; Burkholderiales; Oxalobacteraceae; Undibacterium; Undibacterium piscinae
0.5070115024863835	0.7934905693640957	0.5970152009103429	0.830972799634129	Bacteria; ; Actinobacteria; Actinobacteria; Actinomycetales; Actinomycetaceae; Actinobaculum; Actinobaculum sp. 313
0.5612352036995001	0.8128398666529557	0.396601105338467	0.7320623506090782	Bacteria; ; Bacteroidetes; Cytophagia; Cytophagales; Hymenobacteraceae; Hymenobacter; Hymenobacter sp. 17J36-26
0.359703462841257	0.7413206588606862	0.14784404199553566	0.5919197126062743	Bacteria; ; Firmicutes; Bacilli; Lactobacillales; Carnobacteriaceae; Jeotgalibaca; Jeotgalibaca ciconiae
0.49361018067973794	0.7902145934871511	0.44156177983779427	0.7539568610223905	Bacteria; ; Proteobacteria; Betaproteobacteria; Neisseriales; Chromobacteriaceae; Iodobacter; Iodobacter sp. H11R3
0.5176228880293298	0.7987825838914285	0.44854779953703866	0.7488638055886732	Eukaryota; Fungi; Ascomycota; Sordariomycetes; Hypocreales; Hypocreaceae; Trichoderma; Trichoderma harzianum
0.43684696552499913	0.7705392213594399	0.42645889955887356	0.7378938715741609	Viruses; Bamfordvirae; Nucleocytoviricota; Megaviricetes; Imitervirales; Mimiviridae; Mimivirus; Mimivirus sp. SH
0.4646540323403164	0.7834334127989773	0.3892717785973782	0.7217543042188572	Viruses; ; Uroviricota; Caudoviricetes; Caudovirales; Herelleviridae; Silviavirus; Staphylococcus phage MR003
0.5850631386467998	0.8201178727955928	0.5035652468647562	0.7804770665881199	Viruses; Shotokuvirae; Cressdnaviricota; Arfiviricetes; Cremevirales; Smacoviridae; Porprismacovirus; Porcine associated porprismacovirus
0.6412325807069065	0.8445441939418261	0.5426927245342059	0.8064485711084294	Bacteria; ; Actinobacteria; Actinobacteria; Streptomycetales; Streptomycetaceae; Streptomyces; Streptomyces cyaneochromogenes
0.6987145263620905	0.8592616983651492	0.6699397391242576	0.873264374262086	Bacteria; ; Firmicutes; Bacilli; Bacillales; Paenibacillaceae; Brevibacillus; Brevibacillus sp. SCSIO 07484
0.2529388066496831	0.7139885451088109	0.1528738186940576	0.5663738238681681	Bacteria; ; Proteobacteria; Betaproteobacteria; Nitrosomonadales; Sterolibacteriaceae; ; Sterolibacteriaceae bacterium M52
0.6331992711488038	0.8339042242397119	0.5852060373678684	0.8371078233893279	Bacteria; ; Bacteroidetes; Flavobacteriia; Flavobacteriales; Flavobacteriaceae; Maribacter; Maribacter sp. MJ134
0.31542608850648735	0.7346214632078547	0.23624893728124172	0.6209461323208887	Bacteria; ; Bacteroidetes; Flavobacteriia; Flavobacteriales; Flavobacteriaceae; Nonlabens; Nonlabens ponticola
0.6899454692802056	0.8553945914461366	0.7333304147403721	0.9047108030999548	Bacteria; ; Actinobacteria; Actinobacteria; Actinomycetales; Actinomycetaceae; Flaviflexus; Flaviflexus sp. H23T48
0.5442632332904611	0.8062287623701221	0.4924074198433169	0.7755744696409531	Archaea; ; Euryarchaeota; Halobacteria; Haloferacales; Halorubraceae; Halorubrum; Halorubrum sp. BOL3-1
0.46288081164427725	0.779352550512674	0.40829014281946846	0.7269801554320988	Eukaryota; Fungi; Ascomycota; Eurotiomycetes; Onygenales; Arthrodermataceae; Trichophyton; Trichophyton rubrum
0.5059324122458685	0.7942936318421648	0.39135135395892645	0.7238894627794948	Bacteria; ; Bacteroidetes; Flavobacteriia; Flavobacteriales; Weeksellaceae; Chryseobacterium; Chryseobacterium aureum
0.39185268481954216	0.7499760749872745	0.21219429503990267	0.6346207887314178	Bacteria; ; Firmicutes; Clostridia; Clostridiales; Lachnospiraceae; Cellulosilyticum; Cellulosilyticum sp. WCF-2
0.37786262530614984	0.7495573435463523	0.2999993435742804	0.6723722093651917	Bacteria; ; Proteobacteria; Gammaproteobacteria; Oceanospirillales; Halomonadaceae; Halomonas; Halomonas sp. BC-M4-5
0.3838814725657033	0.7494977311085078	0.4548726613785492	0.7609545453336612	Bacteria; ; Proteobacteria; Betaproteobacteria; Burkholderiales; Oxalobacteraceae; Janthinobacterium; Janthinobacterium sp. 17J80-10
0.29560547245772506	0.7255236493439096	0.2960757948573456	0.6665549053538867	Bacteria; ; Proteobacteria; Gammaproteobacteria; Alteromonadales; Colwelliaceae; Colwellia; Colwellia sp. Arc7-635
0.5041492159707505	0.7942230989471352	0.44828423230002445	0.7506486779055604	Bacteria; ; Bacteroidetes; Bacteroidia; Bacteroidales; Muribaculaceae; ; Muribaculaceae bacterium
0.32817868498644936	0.7292396857929796	0.535182805008001	0.803486132795861	Bacteria; ; Proteobacteria; Gammaproteobacteria; Enterobacterales; Budviciaceae; Pragia; Pragia sp. CF-458
0.720148369948629	0.8711496931961608	0.5719353266173679	0.8267247944339331	Bacteria; ; Actinobacteria; Actinobacteria; Streptosporangiales; Nocardiopsaceae; Streptomonospora; Streptomonospora sp. M2
0.31999094870650413	0.7337053254515737	0.19459755047993513	0.6052322906899663	Bacteria; ; Proteobacteria; Gammaproteobacteria; Chromatiales; Chromatiaceae; Rheinheimera; Rheinheimera sp. LHK132
0.40277176775090556	0.7627641125924242	0.3372233478540749	0.677216490524474	Eukaryota; Fungi; Ascomycota; Pezizomycetes; Pezizales; Morchellaceae; Morchella; Morchella yangii
0.5128555549669445	0.796533821626018	0.47268099927248436	0.7621392569718096	Eukaryota; Fungi; Basidiomycota; Tremellomycetes; Trichosporonales; Trichosporonaceae; Cutaneotrichosporon; Cutaneotrichosporon cutaneum
0.7311846754385696	0.8729594751096547	0.5977953735485271	0.8434754579019829	Bacteria; ; Actinobacteria; Actinobacteria; Micrococcales; Microbacteriaceae; Agromyces; Agromyces sp. LHK192
0.40703813603691336	0.7561941624586166	0.38174804465037787	0.7214892026250888	Bacteria; ; Proteobacteria; Gammaproteobacteria; Pseudomonadales; Pseudomonadaceae; Pseudomonas; Pseudomonas sp. MPC6
0.5223683669819842	0.8011785638796951	0.4516717825406094	0.7538396736162247	Eukaryota; Metazoa; Arthropoda; Insecta; Coleoptera; Tenebrionidae; Dendarus; Dendarus pectoralis
0.5989293737666922	0.8257965969358108	0.5786692329136793	0.8239494375099095	Bacteria; ; Proteobacteria; Alphaproteobacteria; Rhizobiales; Hyphomicrobiaceae; Devosia; Devosia sp. 1566
0.5536124568515128	0.8075321533702364	0.4548937175861143	0.766147325136538	Bacteria; ; Actinobacteria; Actinobacteria; Corynebacteriales; Nocardiaceae; Rhodococcus; Rhodococcus sp. X156
0.04062532244333258	0.6572523250541423	0.017599994308404414	0.3248791727030494	Bacteria; ; Actinobacteria; Actinobacteria; Micrococcales; Microbacteriaceae; Candidatus Aquiluna; Candidatus Aquiluna sp. 15G-AUS-rot
0.5199794348184392	0.7998930643302238	0.46986304379041205	0.7660380238388859	Eukaryota; Metazoa; Arthropoda; Insecta; Diptera; Drosophilidae; Phortica; Phortica helva
0.45669118885229576	0.7766789734439796	0.3935133272350415	0.7180379271782388	Bacteria; ; Firmicutes; Bacilli; Bacillales; Bacillaceae; Bacillus; Bacillus sp. BD59S
0.5713190602911872	0.8179003593617331	0.48883678802818326	0.7712953844651761	Bacteria; ; Tenericutes; Mollicutes; Mycoplasmatales; Mycoplasmataceae; Mycoplasma; Mycoplasma enhydrae
0.5983598065049397	0.8289617528523993	0.5134194933673053	0.7924232826384024	Bacteria; ; Proteobacteria; Gammaproteobacteria; Enterobacterales; Enterobacteriaceae; Enterobacter; Enterobacter sp. N18-03635
0.591542054457068	0.8201965183363972	0.5664819211625464	0.8223459059076942	Eukaryota; Fungi; Ascomycota; Dothideomycetes; Dothideales; Saccotheciaceae; Aureobasidium; Aureobasidium pullulans
0.5495500956502213	0.8068407057815581	0.49535642883642705	0.7810850399250003	Viruses; ; Uroviricota; Caudoviricetes; Caudovirales; Siphoviridae; Chivirus; Salmonella phage TS13
0.3868358411110221	0.7597920463724301	0.33108893234676195	0.6600264125684852	Viruses; ; Uroviricota; Caudoviricetes; Caudovirales; Myoviridae; ; Salmonella phage Munch
0.1391448097252812	0.6793120660023315	0.08794471242149504	0.5230228218966629	Bacteria; ; Proteobacteria; Alphaproteobacteria; Rhodobacterales; Rhodobacteraceae; Paracoccus; Paracoccus sp. Arc7-R13
0.4860772404730403	0.7909688149987913	0.27999908190349854	0.6595160506153354	Bacteria; ; Proteobacteria; Alphaproteobacteria; Rhodobacterales; Rhodobacteraceae; Pseudorhodobacter; Pseudorhodobacter sp. S12M18
0.4680954887605086	0.7823820185694861	0.42474585057396497	0.7322689464416338	Bacteria; ; Proteobacteria; Gammaproteobacteria; Enterobacterales; Enterobacteriaceae; Salmonella; Salmonella sp. SSDFZ69
0.6575123342990123	0.8477005003715438	0.5786729573714852	0.8288251055347825	Bacteria; ; Actinobacteria; Actinobacteria; Propionibacteriales; Nocardioidaceae; Nocardioides; Nocardioides sp. HY056
0.1494782943326275	0.6822620227666525	0.10446964735805062	0.4931530181415307	Bacteria; ; Bacteroidetes; Flavobacteriia; Flavobacteriales; Weeksellaceae; Apibacter; Apibacter raozihei
0.4428647335730312	0.7739296458024466	0.39647291373262217	0.7125438621520627	Bacteria; ; Proteobacteria; Alphaproteobacteria; Rhodospirillales; Acetobacteraceae; Acetobacter; Acetobacter oryzoeni
0.5030474539139478	0.7935782429964298	0.4429377354195679	0.7450869068052662	Viruses; ; Uroviricota; Caudoviricetes; Caudovirales; Siphoviridae; ; Bacillus phage pW2
0.5123540438585947	0.7972050365779474	0.4528018942025934	0.7475004546587315	Viruses; ; Uroviricota; Caudoviricetes; Caudovirales; Siphoviridae; ; Gordonia phage Lilas
0.45610374140007226	0.7772155951140627	0.30985501631924894	0.6840325721398347	Bacteria; ; Proteobacteria; Alphaproteobacteria; Rhizobiales; Rhizobiaceae; Agrobacterium; Agrobacterium vitis
0.15207214553810564	0.6847031778166603	0.07257883033066269	0.5163517436408925	Eukaryota; Fungi; Ascomycota; Dothideomycetes; Pleosporales; Pleosporaceae; Alternaria; Alternaria alternata
0.42681911721864585	0.7719335141624403	0.35277521889735936	0.6780131089303432	Viruses; ; Uroviricota; Caudoviricetes; Caudovirales; Myoviridae; ; Shigella phage vB_SflM_004
0.565480703769798	0.8143644986874322	0.4876603946884308	0.7712185260582057	Viruses; ; Uroviricota; Caudoviricetes; Caudovirales; Siphoviridae; Skunavirus; Lactococcus phage MV10L
0.4802675587827618	0.7861193692083617	0.4467443959823007	0.7462654061133505	Viruses; ; Uroviricota; Caudoviricetes; Caudovirales; Demerecviridae; ; Aeromonas phage Akh-2
0.5160036677089237	0.7968798531789901	0.4807407844321395	0.7669581515457958	Eukaryota; Metazoa; Nematoda; Chromadorea; Strongylida; Chabertiidae; Oesophagostomum; Oesophagostomum sp. S51OE
0.6590624425763771	0.8451646677304914	0.5680403261490817	0.8246896913077706	Bacteria; ; Proteobacteria; Gammaproteobacteria; Xanthomonadales; Rhodanobacteraceae; Dyella; Dyella sp. M7H15-1
0.4881643419178892	0.7906946993774244	0.4281541235052553	0.7342012053120579	Eukaryota; Viridiplantae; Streptophyta; Magnoliopsida; Fagales; Betulaceae; Corylus; Corylus wangii
0.5684857245490743	0.8223081883858077	0.47627528422684073	0.7678957880950384	Bacteria; ; Candidatus Bipolaricaulota; ; ; ; Candidatus Bipolaricaulis; Candidatus Bipolaricaulis sibiricus
0.5981834202183259	0.8295515007022332	0.5067924786600914	0.7849021039764178	Viruses; ; Uroviricota; Caudoviricetes; Caudovirales; Podoviridae; ; Enterococcus phage vB_EfaP_Zip
0.5605524343143198	0.8135050484181288	0.49107456735348287	0.7742772087037715	; ; ; ; ; ; ; BMMF1 DNA sequence
0.4991290902108008	0.7916253171968849	0.45783215155978857	0.7532380141644349	; ; ; ; ; ; ; BMMF2 DNA sequence
0.3291058285027682	0.7425553121282588	0.26560230587471356	0.61313791304503	Eukaryota; Fungi; Ascomycota; ; ; ; Saitoella; Saitoella complicata
0.5006860344574208	0.7936752328865027	0.42388814053496937	0.7312547507083437	Viruses; ; Uroviricota; Caudoviricetes; Caudovirales; Myoviridae; Tequatrovirus; Escherichia phage vB_EcoM_G2133
0.4705590420497292	0.781772182658705	0.43012199494453235	0.7302949154421089	Viruses; ; Uroviricota; Caudoviricetes; Caudovirales; Myoviridae; Tequatrovirus; Escherichia phage D5505
0.5874822268512221	0.8203786722663087	0.5297650497837437	0.8077677004015124	Viruses; ; Uroviricota; Caudoviricetes; Caudovirales; Myoviridae; Tequatrovirus; Escherichia phage vB_EcoM_G2540
0.49257335499553395	0.7922688392632745	0.4608341589418853	0.7542592063471839	Viruses; ; Uroviricota; Caudoviricetes; Caudovirales; Myoviridae; Tequatrovirus; Escherichia phage vB_EcoM_G10400
0.559876831339231	0.8157808158123651	0.5019045629485016	0.7816761240127692	Viruses; ; Uroviricota; Caudoviricetes; Caudovirales; Myoviridae; Tequatrovirus; Escherichia phage vB_EcoM_G4498
0.5102241117995346	0.7971625264480545	0.42805848282399295	0.7428550684393134	Viruses; ; Uroviricota; Caudoviricetes; Caudovirales; Myoviridae; Tequatrovirus; Escherichia phage vB_EcoM_G29
0.5390434772414159	0.8069421870839218	0.46458661151622854	0.7554875476290503	Viruses; ; Uroviricota; Caudoviricetes; Caudovirales; Myoviridae; Tequatrovirus; Escherichia phage vB_EcoM_G50
0.5640341105975587	0.8148131011257376	0.4973284909298743	0.7777743708893409	Viruses; ; Uroviricota; Caudoviricetes; Caudovirales; Myoviridae; Tequatrovirus; Escherichia phage vB_EcoM_G2540-3
0.5151012921660845	0.7968052602764375	0.4424865120671483	0.7511303767359179	Viruses; ; Uroviricota; Caudoviricetes; Caudovirales; Myoviridae; Tequatrovirus; Escherichia phage vB_EcoM_G4500
0.367062457736506	0.746992199747201	0.3480813091949526	0.6781128832646716	Viruses; ; Uroviricota; Caudoviricetes; Caudovirales; Myoviridae; Krischvirus; Escherichia phage vB_EcoM_G2248
0.5265310840034327	0.8004188732759419	0.4942532416896089	0.7804590789198188	Eukaryota; Fungi; Basidiomycota; Tremellomycetes; Tremellales; Cryptococcaceae; Cryptococcus; Cryptococcus wingfieldii
0.12429127271952799	0.6775186926830907	0.08318577332808827	0.4462477578000493	Viruses; ; Uroviricota; Caudoviricetes; Caudovirales; Myoviridae; Krischvirus; Escherichia phage vB_EcoM_G2494
0.28681799356071147	0.7216862160493084	0.34828414442617167	0.6836835702723593	Viruses; ; Uroviricota; Caudoviricetes; Caudovirales; Myoviridae; Krischvirus; Escherichia phage vB_EcoM_G37-3
0.37318405108407	0.7497503167480749	0.3308353104882382	0.6843251113975373	Viruses; ; Uroviricota; Caudoviricetes; Caudovirales; Myoviridae; Krischvirus; Escherichia phage vB_EcoM_G5211
0.5595564368674407	0.8131769134118948	0.44371161057360153	0.7526526649251433	Viruses; ; Uroviricota; Caudoviricetes; Caudovirales; Siphoviridae; ; Streptomyces phage Genie2
0.48474381586408893	0.7855064833458915	0.37803122395471694	0.7248694980577616	Bacteria; ; Bacteroidetes; Chitinophagia; Chitinophagales; Chitinophagaceae; Flavisolibacter; Flavisolibacter sp. 17J28-1
0.3116767773697844	0.7254452495940867	0.14974939000432344	0.586517834464157	Bacteria; ; Bacteroidetes; Cytophagia; Cytophagales; Hymenobacteraceae; Hymenobacter; Hymenobacter jejuensis
0.3190403466021116	0.7308500412192563	0.22693268309515796	0.6304101132915332	Bacteria; ; Firmicutes; Bacilli; Bacillales; Bacillaceae; Salicibibacter; Salicibibacter halophilus
0.38523538411840264	0.7563116376166192	0.30719001817288555	0.6590262289973873	Bacteria; ; Proteobacteria; Alphaproteobacteria; Sphingomonadales; Erythrobacteraceae; Erythrobacter; Erythrobacter sp. HKB08
0.4825800235742623	0.78749066176557	0.4134721188667255	0.7193063193282336	Eukaryota; Fungi; Ascomycota; Sordariomycetes; Hypocreales; Nectriaceae; Fusarium; Fusarium odoratissimum
0.09234773151377601	0.6706695325142288	0.04273632096499365	0.4373605342707803	Bacteria; ; Proteobacteria; Epsilonproteobacteria; Campylobacterales; Campylobacteraceae; Campylobacter; Campylobacter armoricus
0.529511534226393	0.8059977566681581	0.46548346681687824	0.7568493834024468	Eukaryota; ; Euglenozoa; Kinetoplastea; Trypanosomatida; Trypanosomatidae; Strigomonas; Strigomonas oncopelti
0.4392018303634556	0.7735223675181336	0.3883278834746869	0.7052241041049068	Bacteria; ; Proteobacteria; Gammaproteobacteria; Pseudomonadales; Pseudomonadaceae; Pseudomonas; Pseudomonas sp. 11K1
0.4133485789027682	0.7628650373089917	0.39823309352663394	0.7031637350269749	Eukaryota; ; ; Eustigmatophyceae; ; ; ; Eustigmatophyceae sp. Mont 10/10-1w
0.7255700353490359	0.8694117710611536	0.7206476206611004	0.8975606099080958	Bacteria; ; Firmicutes; Bacilli; Lactobacillales; Leuconostocaceae; Weissella; Weissella cryptocerci
0.2627732235455702	0.7129993691468652	0.27955077956428676	0.6342563922189991	Bacteria; ; Actinobacteria; Actinobacteria; Streptomycetales; Streptomycetaceae; Streptomyces; Streptomyces sp. S6
0.20186137993830489	0.6977738984124551	0.14492715762877956	0.5409531605278066	Viruses; ; Uroviricota; Caudoviricetes; Caudovirales; Myoviridae; Firehammervirus; Campylobacter phage CP20
0.5891995413389172	0.8262973209672131	0.5011002202867183	0.7803111979537944	Bacteria; ; Actinobacteria; Actinobacteria; Corynebacteriales; Corynebacteriaceae; Corynebacterium; Corynebacterium suranareeae
0.560191289164233	0.8158921458650362	0.48376427546983175	0.7700290948761993	Eukaryota; ; Rhodophyta; Florideophyceae; Ceramiales; Dasyaceae; Dasysiphonia; Dasysiphonia japonica
0.4213414860902969	0.7685462743533147	0.37817953946937916	0.7034127381889169	Viruses; ; ; ; ; Pithoviridae; ; Pithovirus LCPAC404
0.5237587307834561	0.7996934374375401	0.42805291201384493	0.7455653665999202	Viruses; Bamfordvirae; Nucleocytoviricota; Megaviricetes; Pimascovirales; Marseilleviridae; ; Marseillevirus LCMAC101
0.5143823033835268	0.7960087348042442	0.4617538006655718	0.7586801881057605	Viruses; Bamfordvirae; Nucleocytoviricota; Megaviricetes; Pimascovirales; Marseilleviridae; ; Marseillevirus LCMAC202
0.551361855575069	0.8120332507806058	0.4971965564895689	0.7788977062245364	Eukaryota; ; Euglenozoa; Kinetoplastea; Trypanosomatida; Trypanosomatidae; Leishmania; Leishmania braziliensis
0.4992468998069656	0.7897657273475924	0.4720821018571924	0.7617544742873414	Viruses; Bamfordvirae; Nucleocytoviricota; Megaviricetes; Imitervirales; Mimiviridae; Mimivirus; Mimivirus LCMiAC01
0.48839192234026957	0.7915931606124393	0.4327435460706719	0.730292817782039	Viruses; ; Uroviricota; Caudoviricetes; Caudovirales; Podoviridae; ; CrAssphage ZA
0.6391992127854335	0.8418962792114123	0.7151956635899833	0.8923880875231632	Bacteria; ; Firmicutes; Clostridia; Clostridiales; Clostridiaceae; Clostridium; Clostridium sp. JN-9
0.15039696207776648	0.6810458301070611	0.11806116289219468	0.5685406062120415	Bacteria; ; Firmicutes; Clostridia; Clostridiales; Clostridiales Family XIII. Incertae Sedis; Aminipila; Aminipila sp. JN-18
0.21991077655578614	0.6972960010002317	0.10550492535020037	0.5539216442570026	Bacteria; ; Firmicutes; Tissierellia; Tissierellales; Tissierellaceae; Tissierella; Tissierellia sp. JN-28
0.6923025743809634	0.8511004407460487	0.5141546319432156	0.8096100951263538	Bacteria; ; Firmicutes; Clostridia; Clostridiales; Ruminococcaceae; Caproiciproducens; Caproiciproducens sp. NJN-50
0.6793605706896142	0.8539317130386138	0.6068784912950229	0.8449428557168717	Bacteria; ; Bacteroidetes; Flavobacteriia; Flavobacteriales; Flavobacteriaceae; Muriicola; Muriicola sp. MMS17-SY002
0.29232655003950714	0.7273711414644108	0.21008929815701358	0.5814362898822554	Bacteria; ; Firmicutes; Bacilli; Bacillales; Thermoactinomycetaceae; Thermoactinomyces; Thermoactinomyces sp. YT06
0.4751917784273327	0.7854990356229011	0.37742612067986975	0.7087242498834693	Bacteria; ; Actinobacteria; Actinobacteria; Corynebacteriales; Nocardiaceae; Rhodococcus; Rhodococcus sp. ABRD24
0.5675391607408156	0.8172589946788964	0.4767351954970757	0.7729634454866439	Viruses; ; Uroviricota; Caudoviricetes; Caudovirales; Siphoviridae; ; Gordonia phage Rickmore
0.44323838770982593	0.7737412524084396	0.4093881768817121	0.7224104455658577	Eukaryota; ; Euglenozoa; Kinetoplastea; Trypanosomatida; Trypanosomatidae; Leishmania; Leishmania donovani
0.3462708983079919	0.744604954971183	0.276037642281129	0.6236131960693194	Viruses; ; Uroviricota; Caudoviricetes; Caudovirales; Siphoviridae; ; Gordonia phage Duffington
0.14366760142847834	0.6822277080374781	0.10091915563021346	0.5391140287966218	Bacteria; ; Firmicutes; Bacilli; Bacillales; Paenibacillaceae; Cohnella; Cohnella abietis
0.47152052923131543	0.7856517794030261	0.4413869106141258	0.7577656459661903	Bacteria; ; Proteobacteria; Gammaproteobacteria; Xanthomonadales; Xanthomonadaceae; Luteimonas; Luteimonas sp. YGD11-2
0.49270512181968584	0.7912207058469574	0.40511080809319744	0.7233464974500905	Viruses; ; Uroviricota; Caudoviricetes; Caudovirales; Myoviridae; Tequatrovirus; Escherichia phage vB_EcoM_OE5505
0.3022842427400208	0.7276657465345805	0.3119191857003336	0.654414366055719	Viruses; ; Uroviricota; Caudoviricetes; Caudovirales; Myoviridae; Tequatrovirus; Escherichia phage vB_EcoM_R5505
0.4642940922190457	0.7828320800598995	0.43580533267831867	0.7393426924930315	Viruses; ; Uroviricota; Caudoviricetes; Caudovirales; Myoviridae; Tequatrovirus; Escherichia phage vB_EcoM_G8
0.535545429691836	0.806018521035001	0.4733333309979017	0.7613763177486816	Viruses; ; Uroviricota; Caudoviricetes; Caudovirales; Myoviridae; Tequatrovirus; Escherichia phage vB_EcoM_KAW1E185
0.5292783493274712	0.8048159632260469	0.4435742593872101	0.7532770299187883	Viruses; ; Uroviricota; Caudoviricetes; Caudovirales; Myoviridae; Tequatrovirus; Escherichia phage vB_EcoM_G9062
0.5241583395015293	0.8015496308452422	0.47629595612941256	0.7671728415245124	Viruses; ; Uroviricota; Caudoviricetes; Caudovirales; Siphoviridae; Dhillonvirus; Escherichia phage vB_EcoS_PTXU06
0.5120252206460932	0.7957051136170594	0.44136721919986804	0.7435672268295415	Viruses; ; Uroviricota; Caudoviricetes; Caudovirales; Siphoviridae; Dhillonvirus; Escherichia phage vB_EcoS_WF5505
0.445000766635282	0.7776611095138548	0.3821430013430075	0.7070154458074658	Eukaryota; ; Euglenozoa; Kinetoplastea; Trypanosomatida; Trypanosomatidae; Leishmania; Leishmania major
0.5586605702031102	0.8137447890127235	0.5151799268337286	0.7822189995854767	Viruses; ; Uroviricota; Caudoviricetes; Caudovirales; Siphoviridae; Dhillonvirus; Escherichia phage vB_EcoS_WFI
0.5748819228068255	0.8167201687460386	0.5177268543709836	0.791057907140794	Bacteria; ; Proteobacteria; Alphaproteobacteria; Rhodobacterales; Rhodobacteraceae; Leisingera; Leisingera sp. NJS201
0.5799626458259006	0.8192422325191447	0.5378694838813811	0.8037222270518957	Bacteria; ; Proteobacteria; Alphaproteobacteria; Rhodobacterales; Rhodobacteraceae; Leisingera; Leisingera sp. NJS204
0.6361456365315598	0.8391455292790457	0.4915541469251217	0.7876784425554276	Bacteria; ; Proteobacteria; Gammaproteobacteria; ; ; Candidatus Thioglobus; Candidatus Thioglobus sp. NP1
0.5717235938667629	0.8166057387309248	0.5017988178041171	0.7847609011270272	Archaea; ; Thaumarchaeota; ; Nitrosopumilales; Nitrosopumilaceae; Nitrosopumilus; Candidatus Nitrosopumilus sp. SW
0.38318738894983845	0.7552573495962209	0.3299420391481813	0.6675636510452209	Viruses; ; Uroviricota; Caudoviricetes; Caudovirales; Herelleviridae; Kayvirus; Staphylococcus virus Sa87
0.5273944275937058	0.8007870447710557	0.4590804994948559	0.7609575485500596	Viruses; ; Uroviricota; Caudoviricetes; Caudovirales; Myoviridae; ; Vibrio phage phiVa1
0.42851712847193163	0.772180137578134	0.25976002985232727	0.6439277915610818	Bacteria; ; Actinobacteria; Actinobacteria; Micrococcales; Microbacteriaceae; Salinibacterium; Salinibacterium sp. UTAS2018
0.686277930559702	0.8571147730354485	0.5645936157610687	0.8245394448315438	Bacteria; ; Actinobacteria; Actinobacteria; Micrococcales; Intrasporangiaceae; Ornithinimicrobium; Ornithinimicrobium sp. HY006
0.42357649197505776	0.7707408812928767	0.36395450397511386	0.6825327939210692	Bacteria; ; Firmicutes; Clostridia; Clostridiales; Lachnospiraceae; Blautia; Blautia faecicola
0.3756091766719922	0.7508831135292298	0.3257175858855657	0.669646148541128	Eukaryota; ; Euglenozoa; Kinetoplastea; Trypanosomatida; Trypanosomatidae; Leishmania; Leishmania mexicana
0.5563488801448674	0.8132979670636801	0.46827771957854325	0.7630077934803285	Bacteria; ; Proteobacteria; Epsilonproteobacteria; Campylobacterales; Thiovulaceae; Sulfurimonas; Sulfurimonas sp. NW10
0.4366235816837704	0.7698141633323524	0.4194964599146616	0.7463444381973384	Bacteria; ; Actinobacteria; Actinobacteria; Micrococcales; Microbacteriaceae; Agromyces; Agromyces protaetiae
0.7502216797442105	0.8824960753574028	0.6171986563734452	0.8528566715104231	Bacteria; ; Firmicutes; Bacilli; Bacillales; Paenibacillaceae; Paenibacillus; Paenibacillus protaetiae
0.5261038004087579	0.7967026769287866	0.40206104035076656	0.7456710234537172	Bacteria; ; Actinobacteria; Actinobacteria; Micrococcales; Promicromonosporaceae; Xylanimicrobium; Xylanimicrobium sp. FW10M-9
0.8164284248798803	0.9068532509930927	0.6637971723489987	0.8723905203798945	Bacteria; ; Actinobacteria; Actinobacteria; Micrococcales; Microbacteriaceae; Microbacterium; Microbacterium protaetiae
0.7938160309129547	0.9019830766142163	0.44408328646971906	0.7670862709392045	Bacteria; ; Actinobacteria; Actinobacteria; Micrococcales; Promicromonosporaceae; Xylanimonas; Xylanimonas allomyrinae
0.43853301004999706	0.7718971999288579	0.323498471992507	0.689918005031757	Bacteria; ; Proteobacteria; Betaproteobacteria; Burkholderiales; Comamonadaceae; Rhodoferax; Rhodoferax sediminis
0.4419972003395466	0.7756616895130167	0.38458615628780674	0.7118481568241204	Viruses; ; Uroviricota; Caudoviricetes; Caudovirales; Siphoviridae; Moineauvirus; Streptococcus phage VS-2018b
0.31939681868260933	0.7355858551210761	0.25371980817047385	0.6349223473747162	Bacteria; ; Chloroflexi; Ktedonobacteria; Ktedonobacterales; Ktedonosporobacteraceae; Ktedonosporobacter; Ktedonosporobacter rubrisoli
0.3904017893691705	0.7575463440723076	0.3537212940116867	0.6776146239706521	; ; ; ; ; ; ; synthetic Caulobacter sp. 'ethensis'
0.49681306119669605	0.7926894487497946	0.44032546207648204	0.7414847539417341	Eukaryota; ; Euglenozoa; Kinetoplastea; Trypanosomatida; Trypanosomatidae; Leishmania; Leishmania infantum
0.5636963930831098	0.8188360960760906	0.49383533932640206	0.774563762378278	Viruses; ; Uroviricota; Caudoviricetes; Caudovirales; Siphoviridae; Fromanvirus; Mycobacterium phage Daishi
0.5385694314964047	0.8084738336382647	0.4800273220714148	0.7680844856384555	Viruses; ; Uroviricota; Caudoviricetes; Caudovirales; Siphoviridae; Rimavirus; Streptomyces phage Madamato
0.5647793707128992	0.8191404794845261	0.46392915293056014	0.7583351981607325	Eukaryota; ; Rhodophyta; Florideophyceae; Gracilariales; Gracilariaceae; Crassa; Crassa firma
0.5755387331808977	0.8207879604334645	0.4813644336463917	0.7714141086919556	Viruses; ; Uroviricota; Caudoviricetes; Caudovirales; Myoviridae; ; Lactobacillus phage 3-SAC12
0.5491031597326373	0.812363124185129	0.5751342960034518	0.8285974499111471	Viruses; ; Uroviricota; Caudoviricetes; Caudovirales; Herelleviridae; ; Lactobacillus phage SAC12B
0.7518733811299851	0.8809796922438121	0.6904190639790688	0.8845288386626711	Viruses; ; Uroviricota; Caudoviricetes; Caudovirales; Herelleviridae; ; Lactobacillus phage 521B
0.6610175240195335	0.8440948028461703	0.6013898429775243	0.8435006331504796	Viruses; ; Uroviricota; Caudoviricetes; Caudovirales; Herelleviridae; ; Lactobacillus phage 3-521
0.5220170728544302	0.8033402044850981	0.3652206582504226	0.7094365394855835	Viruses; ; Uroviricota; Caudoviricetes; Caudovirales; Siphoviridae; ; Lactobacillus phage ATCCB
0.5170797849918695	0.7996813079841443	0.505304043385729	0.7765836993476138	Bacteria; ; Cyanobacteria; ; Synechococcales; Synechococcaceae; Synechococcus; Synechococcus sp. RSCCF101
0.4831746872735867	0.7851623021389981	0.4675350538845517	0.7609078345328277	Bacteria; ; Proteobacteria; Gammaproteobacteria; Xanthomonadales; Xanthomonadaceae; Pseudolysobacter; Pseudolysobacter antarcticus
0.49495288790404746	0.7936292559792585	0.43065986902217673	0.7396600237336096	Eukaryota; ; Euglenozoa; Kinetoplastea; Trypanosomatida; Trypanosomatidae; Leishmania; Leishmania panamensis
0.4184347407328557	0.7702159103564186	0.3752039067009371	0.6904674282644289	Archaea; ; Crenarchaeota; Thermoprotei; Sulfolobales; Sulfolobaceae; Sulfolobus; Sulfolobus sp. S-194
0.5633684888493817	0.8146912369517637	0.5204703566287762	0.7917356560960788	Viruses; ; ; ; ; ; ; Porcine serum associated circular DNA virus 1
0.516746657010043	0.8012575851308701	0.4388782353319193	0.744046912909075	Viruses; ; ; ; ; ; ; Porcine serum associated circular DNA virus 3
0.3751766130978892	0.753307838166042	0.29776717191787555	0.6303489750903917	Viruses; ; ; ; ; ; ; Porcine serum associated circular DNA virus 5
0.07295987231150051	0.6678072884202256	0.05708975453280022	0.48298383869400296	Bacteria; ; Proteobacteria; Epsilonproteobacteria; Campylobacterales; Campylobacteraceae; Campylobacter; Campylobacter sp. CCUG 57310
0.7481991297936962	0.8796167956644598	0.5525117664799865	0.8206177391444758	Bacteria; ; Proteobacteria; Gammaproteobacteria; Pseudomonadales; Moraxellaceae; Psychrobacter; Psychrobacter sp. KH172YL61
0.5160206368176188	0.800593818599989	0.4521982936499417	0.7527770293774809	Viruses; ; Uroviricota; Caudoviricetes; Caudovirales; Siphoviridae; ; Gordonia phage Barco
0.5241952728585847	0.7994047250988119	0.47200059396777566	0.7694592897987105	Viruses; ; Uroviricota; Caudoviricetes; Caudovirales; Siphoviridae; Fromanvirus; Mycobacterium phage Noella
[truncated: 11,852 more rows]
