# Supplementary material for: Exploring the utility of bioaerosol metagenomics compared to PCRs for swine pathogen surveillance
Source: Front Microbiomes. 2024 Oct 4;3:1439108. doi: 10.3389/frmbi.2024.1439108 (PMC12993622; doi:10.3389/frmbi.2024.1439108)
Supplement: Supplementary file 2 [file DataSheet2.csv]

kw.ep	kw.eBH	glm.ep	glm.eBH	genus
0.626043997698461	0.8205714792446134	0.5541994604583835	0.7936728776790457	Bacteria; ; Proteobacteria; Alphaproteobacteria; Rhizobiales; Xanthobacteraceae; Azorhizobium
0.6945587341297571	0.8501680020887199	0.523128263836569	0.7806602132168811	Bacteria; ; Proteobacteria; Deltaproteobacteria; Myxococcales; Archangiaceae; Stigmatella
0.163413414341779	0.6419543676913434	0.12435839162724058	0.4784365970043635	Eukaryota; Viridiplantae; Streptophyta; Magnoliopsida; Lamiales; Phrymaceae; Erythranthe
0.6970403328403278	0.8509906249429631	0.5745954972939532	0.8068305037128055	Bacteria; ; Proteobacteria; Gammaproteobacteria; Enterobacterales; Yersiniaceae; Candidatus Fukatsuia
1	1	0.8983438679221715	0.9641493734333114	Bacteria; ; Proteobacteria; Gammaproteobacteria; Pseudomonadales; Moraxellaceae; Acinetobacter
0.2462229689598892	0.6707019528230398	0.20217782868971274	0.5430953096444149	Eukaryota; Viridiplantae; Streptophyta; Magnoliopsida; Lamiales; Pedaliaceae; Sesamum
0.5545815730051874	0.7899710595656708	0.5293946305438592	0.7718021852561368	Eukaryota; Viridiplantae; Streptophyta; Magnoliopsida; Dipsacales; Adoxaceae; Sambucus
0.7307829314315454	0.864647649547029	0.5920700262850008	0.8208242131244415	Bacteria; ; Proteobacteria; Alphaproteobacteria; Rhizobiales; Methylobacteriaceae; Microvirga
0.4872241285995547	0.7638319155699665	0.49213045098767405	0.757033402650486	Bacteria; ; Proteobacteria; Alphaproteobacteria; Rhizobiales; Bradyrhizobiaceae; Afipia
0.07531556228268255	0.6092190824801853	0.06909759047787362	0.4359182250030547	Bacteria; ; Verrucomicrobia; Opitutae; Opitutales; Opitutaceae; Opitutus
0.1950186289282504	0.6509614787813374	0.12124899299909692	0.48889314399839306	Bacteria; ; Verrucomicrobia; Verrucomicrobiae; Verrucomicrobiales; Verrucomicrobiaceae; Verrucomicrobium
0.5545011490910517	0.7940419708982301	0.48494138780675694	0.7475196309186275	Eukaryota; Viridiplantae; Streptophyta; Magnoliopsida; Dipsacales; Adoxaceae; Adoxa
0.39830560664754827	0.7304826950706077	0.3482027131141182	0.6413180170193276	Viruses; ; Uroviricota; Caudoviricetes; Caudovirales; Myoviridae; Machinavirus
0.4512842219890467	0.750362610198637	0.42993178675798843	0.7101392945188688	Eukaryota; Viridiplantae; Chlorophyta; Chloropicophyceae; Chloropicales; Chloropicaceae; Chloroparvula
0.5324966188432197	0.783192823847767	0.40413831175111653	0.7016463742869128	Bacteria; ; Proteobacteria; Gammaproteobacteria; Oceanospirillales; Halomonadaceae; Pistricoccus
0.11903813378639949	0.6207595246441805	0.07160339562781468	0.44598893039945264	Eukaryota; Viridiplantae; Streptophyta; Magnoliopsida; Asterales; Asteraceae; Helianthus
0.5740570502733627	0.8023524110885225	0.4895082599958187	0.748804290404371	Eukaryota; ; Rhodophyta; Florideophyceae; Nemaliales; Scinaiaceae; Scinaia
0.4565754711544484	0.7531198337008803	0.3986399569946336	0.679594811829009	Eukaryota; ; Rhodophyta; Florideophyceae; Nemaliales; Liagoraceae; Helminthora
0.515516685982877	0.7740126760858298	0.4679101476106042	0.7418520787069491	Bacteria; ; Actinobacteria; Actinobacteria; Candidatus Nanopelagicales; Candidatus Nanopelagicaceae; Candidatus Planktophila
0.11665259015872174	0.6230879095289054	0.06739812601134161	0.42627930840654915	Bacteria; ; Actinobacteria; Actinobacteria; Candidatus Nanopelagicales; Candidatus Nanopelagicaceae; Candidatus Nanopelagicus
0.4735209158492738	0.7607031568242812	0.3306351406897344	0.6584941696264932	Bacteria; ; Proteobacteria; Alphaproteobacteria; Rhizobiales; Methylocystaceae; Pleomorphomonas
0.21395094359497663	0.6562013969085044	0.15119213221730105	0.5066215049975452	Bacteria; ; Proteobacteria; Alphaproteobacteria; Rhodobacterales; Rhodobacteraceae; Boseongicola
0.4659697642155206	0.7519915829623028	0.28682322918973374	0.6376090486086416	Bacteria; ; Actinobacteria; Actinobacteria; Sporichthyales; Sporichthyaceae; Epidermidibacterium
0.5251986719231676	0.7803653753584296	0.45881353749800874	0.731708296985548	Bacteria; ; Proteobacteria; Alphaproteobacteria; Rhodobacterales; Rhodobacteraceae; Roseobacter
0.33997795741082826	0.7054081729772794	0.42548111791459237	0.7081639306209533	Bacteria; ; Planctomycetes; Planctomycetia; Planctomycetales; Planctomycetaceae; Fuerstia
0.5273822240994744	0.7815945898576375	0.460973007839876	0.73023906877656	Eukaryota; Viridiplantae; Streptophyta; Magnoliopsida; Asterales; Asteraceae; Lactuca
0.6777493005053695	0.8431604731405417	0.6258626535582343	0.8312560798614377	Eukaryota; Fungi; Ascomycota; Pezizomycetes; Pezizales; Tuberaceae; Tuber
0.03818522049982815	0.5981859406784794	0.009840586235583086	0.3198340468897777	Bacteria; ; Proteobacteria; Gammaproteobacteria; Xanthomonadales; Xanthomonadaceae; Luteimonas
0.6244436652085247	0.8193180857854475	0.5372551204190235	0.7820724114547922	Bacteria; ; Proteobacteria; Alphaproteobacteria; Sphingomonadales; Erythrobacteraceae; Porphyrobacter
0.4828008470714727	0.7670703557527146	0.40992102636488476	0.6900298970451287	Eukaryota; ; Rhodophyta; Florideophyceae; Ceramiales; Dasyaceae; Dasya
0.5306000659748122	0.7836750315260038	0.4723005665687416	0.7399286671871166	Eukaryota; Viridiplantae; Streptophyta; Magnoliopsida; Asterales; Asteraceae; Cynara
0.510766423928655	0.7759723008021419	0.4406411009653729	0.7173013357130414	Eukaryota; Metazoa; Arthropoda; Arachnida; Sarcoptiformes; Xolalgidae; Analloptes
0.5244723696861208	0.7826184367105766	0.43493189620649864	0.7129945297925757	Eukaryota; Viridiplantae; Streptophyta; Magnoliopsida; Dilleniales; Dilleniaceae; Dillenia
0.6362190458362172	0.8232361769313409	0.5794157099232338	0.8003747494030523	Bacteria; ; Actinobacteria; Actinobacteria; Streptosporangiales; Streptosporangiaceae; Microbispora
0.523660443442967	0.7785418124793559	0.46881285479139384	0.7348379574959613	Archaea; ; Thaumarchaeota; ; Nitrosopumilales; Nitrosopumilaceae; Candidatus Nitrosomarinus
0.511358135838472	0.7782267395283473	0.4551381545436836	0.7289724595629243	Eukaryota; Viridiplantae; Streptophyta; Magnoliopsida; Nymphaeales; Cabombaceae; Brasenia
0.17011024696665403	0.6426864182274833	0.1374671134552531	0.46496938678768407	Bacteria; ; Proteobacteria; Alphaproteobacteria; Rhizobiales; ; Candidatus Tokpelaia
0.2620290797111362	0.674180367217189	0.1247045376920607	0.5178696647790139	Bacteria; ; Proteobacteria; Gammaproteobacteria; Aeromonadales; Aeromonadaceae; Oceanisphaera
0.5918131645685085	0.8045505049958879	0.41578917584591196	0.7242639170500202	Bacteria; ; Firmicutes; Bacilli; Bacillales; Alicyclobacillaceae; Tumebacillus
0.5179733754229645	0.7757462594082569	0.38595679330248017	0.6871487306554425	Bacteria; ; Proteobacteria; Epsilonproteobacteria; Campylobacterales; Campylobacteraceae; Poseidonibacter
0.6321957074929485	0.8214190672245864	0.577465719192028	0.8060373179973513	Eukaryota; Viridiplantae; Streptophyta; Magnoliopsida; Proteales; Nelumbonaceae; Nelumbo
0.9804775774963199	0.9886055253902724	0.6494261239623684	0.8559004248136015	Bacteria; ; Proteobacteria; Gammaproteobacteria; Xanthomonadales; Xanthomonadaceae; Stenotrophomonas
0.5574765821993517	0.7900237675458669	0.3752885541090815	0.6963469437093773	Bacteria; ; Proteobacteria; Betaproteobacteria; Neisseriales; Chromobacteriaceae; Jeongeupia
0.689910675636256	0.8464778169649048	0.5587407174360721	0.803319803162058	Eukaryota; Viridiplantae; Streptophyta; Magnoliopsida; Ericales; Theaceae; Camellia
0.6006236393427467	0.8115964777714824	0.5116062731738011	0.7648607188281754	Bacteria; ; Actinobacteria; Actinobacteria; Frankiales; Frankiaceae; Jatrophihabitans
0.5246579411333941	0.7783298212904998	0.47478894653249903	0.7400740311635049	Eukaryota; ; Rhodophyta; Florideophyceae; Nemaliales; Nemaliaceae; Nemalion
0.49580000622793474	0.7661090214820337	0.4384931921956857	0.7151740710241942	Viruses; ; Uroviricota; Caudoviricetes; Caudovirales; Herelleviridae; Agatevirus
0.8062354079842701	0.8990463658148484	0.8128837587228547	0.928173792051965	Bacteria; ; Firmicutes; Bacilli; Lactobacillales; Carnobacteriaceae; Marinilactibacillus
0.36863301304286766	0.7192961053080306	0.3322514628588851	0.6399224887287	Eukaryota; Viridiplantae; Streptophyta; Magnoliopsida; Acorales; Acoraceae; Acorus
0.5408580423580115	0.7869248029290329	0.48978939310154707	0.74719791859305	Bacteria; ; Firmicutes; Clostridia; Clostridiales; Lachnospiraceae; Faecalimonas
0.6004774188248149	0.8118987727485909	0.5545548321917609	0.7925204859131987	Eukaryota; Fungi; Microsporidia; ; ; ; Nematocida
0.5315445846866418	0.7846783692390081	0.45417180411249786	0.7235524489391231	Viruses; ; Uroviricota; Caudoviricetes; Caudovirales; Myoviridae; Gaprivervirus
0.5171802014614256	0.7769281554862795	0.42375904258032376	0.7184646159605641	Viruses; ; Uroviricota; Caudoviricetes; Caudovirales; Myoviridae; Dhakavirus
0.5844892276171005	0.8058324793998604	0.516022240598088	0.771610934464012	Bacteria; ; Proteobacteria; Betaproteobacteria; Nitrosomonadales; Thiobacillaceae; Sulfuritortus
0.650238645480331	0.8316580827284158	0.5619084158277368	0.8008603226190179	Bacteria; ; Cyanobacteria; ; Nostocales; Aphanizomenonaceae; Dolichospermum
0.5044625049935435	0.7707584829062765	0.44808074359259303	0.724824821699893	Viruses; ; Uroviricota; Caudoviricetes; Caudovirales; Myoviridae; Seunavirus
0.5171833840580504	0.7768130522427843	0.43540065743507034	0.7139617072669844	Viruses; ; Uroviricota; Caudoviricetes; Caudovirales; Myoviridae; Certrevirus
0.6751094831497527	0.8416849640862466	0.4590317736261513	0.7415118876884886	Bacteria; ; Proteobacteria; Alphaproteobacteria; Rhodobacterales; Rhodobacteraceae; Thioclava
0.5607677497434552	0.7959011717863919	0.44235074453046747	0.7264110652723493	Bacteria; ; Proteobacteria; Oligoflexia; Silvanigrellales; Silvanigrellaceae; Silvanigrella
0.8024948833374628	0.8891980330812289	0.6047594787038763	0.8358020081373706	Bacteria; ; Proteobacteria; Gammaproteobacteria; Pseudomonadales; Pseudomonadaceae; Pseudomonas
0.2437998126711003	0.6703167494451688	0.204171979948659	0.5817020649299904	Bacteria; ; Proteobacteria; Betaproteobacteria; Rhodocyclales; Azonexaceae; Dechloromonas
0.44132067630533806	0.7454025523218842	0.5016652036341368	0.7570255041539803	Bacteria; ; Proteobacteria; Gammaproteobacteria; Oceanospirillales; Alcanivoracaceae; Ketobacter
0.5313798460421163	0.7861554109991227	0.4449418207676678	0.7224396748394618	Viruses; ; Uroviricota; Caudoviricetes; Caudovirales; Siphoviridae; Helsingorvirus
0.5018282994336595	0.7720390051779529	0.4518660447975328	0.7309491175661612	Viruses; ; Uroviricota; Caudoviricetes; Caudovirales; Podoviridae; Lightbulbvirus
0.5329746690079477	0.7860181555679214	0.45538521531734444	0.727322415822077	Viruses; ; Uroviricota; Caudoviricetes; Caudovirales; Siphoviridae; Cbastvirus
0.1349509950201101	0.627965150713498	0.10098620833549003	0.4836263614930607	Eukaryota; Viridiplantae; Streptophyta; Magnoliopsida; Poales; Poaceae; Cynodon
0.5524579267858851	0.7933107215459644	0.48145205799286195	0.7448807058255927	Viruses; ; Uroviricota; Caudoviricetes; Caudovirales; Podoviridae; Gamaleyavirus
0.6369821923619569	0.826844468487458	0.5314600112799119	0.781724012140497	Bacteria; ; Proteobacteria; Alphaproteobacteria; Rhodobacterales; Rhodobacteraceae; Marivivens
0.5120350004813821	0.7772846143576857	0.43808141597700506	0.7172708590260268	Viruses; ; Uroviricota; Caudoviricetes; Caudovirales; Drexlerviridae; Rogunavirus
0.18038775539672647	0.6455688902102248	0.14900568181819474	0.49133809357234415	Viruses; ; Uroviricota; Caudoviricetes; Caudovirales; Herelleviridae; Nitunavirus
0.6001987417403365	0.8095248572341784	0.4711213095142671	0.7510068092657948	Bacteria; ; Proteobacteria; Zetaproteobacteria; Mariprofundales; Mariprofundaceae; Mariprofundus
0.5049636014726112	0.772891513373007	0.4497657771888841	0.7259505529337809	Viruses; ; Uroviricota; Caudoviricetes; Caudovirales; Siphoviridae; Homburgvirus
0.17759094086595734	0.6445555377594517	0.10729364333275497	0.4672471026661261	Bacteria; ; Proteobacteria; Alphaproteobacteria; Sphingomonadales; Sphingomonadaceae; Tardibacter
0.5473859819804474	0.7889711486680008	0.4839021140765623	0.7424092393031838	Viruses; ; Uroviricota; Caudoviricetes; Caudovirales; Myoviridae; Tulanevirus
0.5502498450705399	0.7926616273272061	0.46938490161288404	0.735690611235847	Viruses; ; Uroviricota; Caudoviricetes; Caudovirales; Siphoviridae; Septimatrevirus
0.49029548637655257	0.7687788238989005	0.42873454389937415	0.7133482976770671	Viruses; ; Uroviricota; Caudoviricetes; Caudovirales; Myoviridae; Tegunavirus
0.46092403366119494	0.755223024087847	0.34444691359033824	0.6499576070770541	Viruses; ; Uroviricota; Caudoviricetes; Caudovirales; Siphoviridae; Slashvirus
0.4984663103267003	0.7677341310231103	0.4225468851020865	0.7117444698146754	Viruses; ; Uroviricota; Caudoviricetes; Caudovirales; Myoviridae; Vhmlvirus
0.7007206822129651	0.8541513886055007	0.21692395387273222	0.6010195010987937	Bacteria; ; Proteobacteria; Gammaproteobacteria; Enterobacterales; Erwiniaceae; Erwinia
0.6279461112773111	0.8226875352947823	0.5476818140850428	0.78538487899992	Bacteria; ; Proteobacteria; Alphaproteobacteria; Rhizobiales; Rhodobiaceae; Anderseniella
0.4254654165022134	0.7396969298800985	0.38308756808329625	0.6766887158745555	Viruses; ; Uroviricota; Caudoviricetes; Caudovirales; Podoviridae; Enhodamvirus
0.5243226504475924	0.7814207245015854	0.46575205040724577	0.7350898285185813	Viruses; ; Uroviricota; Caudoviricetes; Caudovirales; Myoviridae; Ripduovirus
0.5235842132613996	0.7820345050716645	0.44894957535275115	0.7225441763950545	Eukaryota; ; Bacillariophyta; Coscinodiscophyceae; Rhizosoleniales; Rhizosoleniaceae; Proboscia
0.5559248195104789	0.7914963665954862	0.5276921713740409	0.7694706181362835	Eukaryota; Fungi; Microsporidia; ; ; ; Pancytospora
0.23038761085970147	0.668836908627067	0.1852333122145609	0.5040202485139071	Bacteria; ; Firmicutes; Erysipelotrichia; Erysipelotrichales; Erysipelotrichaceae; Massilimicrobiota
0.3953137163295555	0.730131183818102	0.3383374414723575	0.6361436624035491	Eukaryota; Fungi; Basidiomycota; Cystobasidiomycetes; Cystobasidiales; Cystobasidiaceae; Cystobasidium
0.11767698699941453	0.6219937390037107	0.06592999797329946	0.40837160424304847	Bacteria; ; Proteobacteria; Alphaproteobacteria; Pelagibacterales; ; Candidatus Fonsibacter
0.7981924935765965	0.8899180239888224	0.7053447576212906	0.8760166217937235	Eukaryota; Viridiplantae; Streptophyta; Magnoliopsida; Poales; Poaceae; Coix
0.08749030896967452	0.6125087564620844	0.041933519505309026	0.38325698299715666	Bacteria; ; Proteobacteria; Gammaproteobacteria; Vibrionales; Vibrionaceae; Enterovibrio
0.3091038824929236	0.6926852950442893	0.28559060065102987	0.6114538831393571	Viruses; ; Uroviricota; Caudoviricetes; Caudovirales; Siphoviridae; Maenadvirus
0.5252195662080232	0.7810126862912784	0.45120008024563923	0.7212928334600708	Eukaryota; Fungi; Basidiomycota; Microbotryomycetes; Sporidiobolales; Sporidiobolaceae; Sporobolomyces
0.688753897340402	0.8455927142963009	0.5664279284825415	0.8038474730528162	Eukaryota; Viridiplantae; Streptophyta; Magnoliopsida; Poales; Poaceae; Dactylis
0.5021769568292352	0.7731544749996503	0.424375192248478	0.710287539987886	Eukaryota; Fungi; Ascomycota; Sordariomycetes; Glomerellales; Plectosphaerellaceae; Plectosphaerella
0.7492482690581436	0.8708933159506638	0.5451710387541644	0.7947250371851828	Bacteria; ; Firmicutes; Negativicutes; Selenomonadales; Sporomusaceae; Methylomusa
0.6504484491618909	0.8326062400224061	0.5403684423264535	0.7875385133990531	Bacteria; ; Candidatus Omnitrophica; ; ; ; Candidatus Vampirococcus
0.5246600979817869	0.7806500421363958	0.4441360337350959	0.7134270868378905	Archaea; ; Euryarchaeota; Halobacteria; Halobacteriales; Haloarculaceae; Halorientalis
0.11688829859867514	0.6203369894448224	0.08206340884345718	0.4634994768845714	Viruses; Bamfordvirae; Nucleocytoviricota; Megaviricetes; Imitervirales; Mimiviridae; Mimivirus
0.24821307898992376	0.6456726420717481	0.2243655445140651	0.6074199984260478	Eukaryota; Viridiplantae; Streptophyta; Magnoliopsida; Poales; Poaceae; Hordeum
0.06088302849589161	0.6033765486924147	0.024109858680058348	0.3695836888258825	Bacteria; ; Proteobacteria; Epsilonproteobacteria; Campylobacterales; Campylobacteraceae; Aliarcobacter
0.441355130121364	0.7461214464284466	0.20496106429441613	0.5932433418495306	Bacteria; ; Actinobacteria; Actinobacteria; Micrococcales; Microbacteriaceae; Leucobacter
0.1465496908109023	0.633271016884471	0.06369382279591494	0.43878666432353364	Bacteria; ; Planctomycetes; Phycisphaerae; Sedimentisphaerales; Anaerohalosphaeraceae; Anaerohalosphaera
0.4796483139489438	0.7634716572582781	0.4115061758830397	0.7024453638002809	Bacteria; ; Thermodesulfobacteria; Thermodesulfobacteria; Thermodesulfobacteriales; Thermodesulfobacteriaceae; Thermosulfuriphilus
0.4118341739496298	0.7327707239084177	0.2888907057946728	0.6207821896279453	Bacteria; ; Bacteroidetes; Flavobacteriia; Flavobacteriales; Flavobacteriaceae; Seonamhaeicola
0.5543865689270532	0.793573384397642	0.4924468087832429	0.7460549965789055	Archaea; ; Euryarchaeota; Methanopyri; Methanopyrales; Methanopyraceae; Methanopyrus
0.6554581822704003	0.8359032232072648	0.4755782303727292	0.7534348562959268	Bacteria; ; Proteobacteria; Betaproteobacteria; Neisseriales; Chromobacteriaceae; Aquaspirillum
0.6577692585550685	0.8352205014689004	0.48006911112453676	0.7562974044271238	Bacteria; ; Proteobacteria; Alphaproteobacteria; ; ; Phreatobacter
0.44299611954923424	0.7483623323962609	0.37171441418302376	0.6706392357952782	Eukaryota; ; Rhodophyta; Florideophyceae; Hapalidiales; Hapalidiaceae; Lithothamnion
0.23875605579661832	0.6619035028134463	0.12511964083785668	0.511601575547257	Bacteria; ; Planctomycetes; Phycisphaerae; Sedimentisphaerales; Sedimentisphaeraceae; Sedimentisphaera
0.43478571010818223	0.7391853718546867	0.5007853861944224	0.7585231753646703	Bacteria; ; Actinobacteria; Coriobacteriia; Eggerthellales; Eggerthellaceae; Phoenicibacter
0.4183701535888536	0.7389455239639557	0.36690808543699294	0.657313621548139	Viruses; Sangervirae; Phixviricota; Malgrandaviricetes; Petitvirales; Microviridae; Alphatrevirus
0.4639673718369801	0.7548510220734029	0.24895435525008955	0.614342540046878	Bacteria; ; Cyanobacteria; ; Nostocales; Calotrichaceae; Calothrix
0.5403421172542399	0.7884043592694817	0.41970327834825866	0.7075236904197898	Viruses; ; Uroviricota; Caudoviricetes; Caudovirales; Siphoviridae; Dhillonvirus
0.38349237781243717	0.7226476385131144	0.3489614000909671	0.6483056473222464	Eukaryota; Fungi; Ascomycota; Orbiliomycetes; Orbiliales; Orbiliaceae; Orbilia
0.49665111627024355	0.7681349347355559	0.4521618227500742	0.7206631610541728	Viruses; ; Uroviricota; Caudoviricetes; Caudovirales; Siphoviridae; Biseptimavirus
0.5924132775790948	0.8068479569614295	0.5294432346780126	0.7702070106412627	Eukaryota; ; Rhodophyta; Florideophyceae; Ceramiales; Rhodomelaceae; Palisada
0.45111403914350856	0.7512578468133533	0.3548757564148704	0.6602177292853009	Eukaryota; Fungi; Ascomycota; Leotiomycetes; Thelebolales; Thelebolaceae; Antarctomyces
0.2968212182880405	0.6769321240035604	0.2364581856288893	0.6156682112146568	Eukaryota; Viridiplantae; Streptophyta; Magnoliopsida; Poales; Poaceae; Lolium
0.4882236544269124	0.7631459351968939	0.44379779124309504	0.7195874091552196	Eukaryota; Viridiplantae; Streptophyta; Magnoliopsida; Rosales; Urticaceae; Cecropia
0.4799518116418485	0.762234499106523	0.39704481214478493	0.6894712036406657	Viruses; ; Uroviricota; Caudoviricetes; Caudovirales; Siphoviridae; Shapirovirus
0.09968241596120132	0.616907343869706	0.06081592271975917	0.39391216481851876	Viruses; ; Peploviricota; Herviviricetes; Herpesvirales; Herpesviridae; Macavirus
0.5072185215240594	0.7729568764083048	0.44627648764560746	0.7261934240629637	Eukaryota; Viridiplantae; Streptophyta; Magnoliopsida; Rosales; Rosaceae; Potentilla
0.7138100654950915	0.8588237162622643	0.5814752159488304	0.8112013711796019	Bacteria; ; Proteobacteria; Alphaproteobacteria; Rhizobiales; Beijerinckiaceae; Rhodoblastus
0.521327980239485	0.7756640859601134	0.4368172057233576	0.7183989834155161	Eukaryota; Metazoa; Nematoda; Chromadorea; Rhabditida; Rhabditidae; Auanema
0.4398539539287282	0.7460319797547987	0.21503662903302442	0.5847037239022078	Viruses; Shotokuvirae; Cressdnaviricota; Arfiviricetes; Cirlivirales; Circoviridae; Circovirus
0.2753550286707392	0.6617930454637334	0.2116548890678266	0.5989538588551778	Eukaryota; Viridiplantae; Streptophyta; Magnoliopsida; Poales; Poaceae; Oryza
0.4963569499859324	0.7694687240962336	0.4255191191468172	0.7084023973658574	Eukaryota; ; Rhodophyta; Florideophyceae; Ceramiales; Rhodomelaceae; Polysiphonia
0.037687652377290055	0.5947036515706094	0.013396032758743223	0.25799995734110065	Bacteria; ; Bacteroidetes; Chitinophagia; Chitinophagales; Chitinophagaceae; Thermoflavifilum
0.5577219018199957	0.793541857434526	0.5179860051014629	0.7676417221443486	Bacteria; ; Proteobacteria; Alphaproteobacteria; Rhodospirillales; Acetobacteraceae; Acidibrevibacterium
0.5095719021787599	0.7747247931600691	0.48868676482330725	0.7524965555381613	Bacteria; ; Proteobacteria; Alphaproteobacteria; Rhizobiales; Rhizobiaceae; Ciceribacter
0.5392990426015734	0.7861573982047475	0.31518616502921615	0.6656572094890677	Viruses; ; Uroviricota; Caudoviricetes; Caudovirales; Siphoviridae; Moineauvirus
0.6295441737563873	0.8212705022513934	0.5369847156415111	0.78259143549492	Viruses; ; Uroviricota; Caudoviricetes; Caudovirales; Siphoviridae; Brussowvirus
0.34756575750175184	0.710057051263084	0.27348915305300614	0.6175593542816745	Bacteria; ; Proteobacteria; Gammaproteobacteria; Chromatiales; Thioalkalispiraceae; Sulfurivermis
0.5630240108274206	0.7937496153345917	0.46553793263402476	0.7412654195279696	Bacteria; ; Proteobacteria; Gammaproteobacteria; ; ; Candidatus Nardonella
0.3999385212429479	0.7312291186680471	0.368113641807408	0.6643693040563216	Eukaryota; Metazoa; Arthropoda; Insecta; Coleoptera; Curculionidae; Styracoptinus
0.5449022459537864	0.7878722511035466	0.482558778740569	0.747262465113743	Bacteria; ; Proteobacteria; Gammaproteobacteria; Enterobacterales; Enterobacteriaceae; Phytobacter
0.5430650473882085	0.7879040858099075	0.4691058072999427	0.7340036303141425	Eukaryota; Viridiplantae; Streptophyta; Magnoliopsida; Asterales; Asteraceae; Diplostephium
0.4275306321875307	0.7412195349362248	0.3697180316457373	0.6623452031582573	Eukaryota; Fungi; Ascomycota; Sordariomycetes; Microascales; Microascaceae; Microascus
0.5570953565053808	0.7942127960188871	0.4895592748947578	0.746232904094201	Viruses; Bamfordvirae; Nucleocytoviricota; Megaviricetes; Imitervirales; Mimiviridae; Catovirus
0.4659793202264056	0.7563365768468673	0.4357051979686932	0.709700178683071	Viruses; Bamfordvirae; Nucleocytoviricota; Megaviricetes; Imitervirales; Mimiviridae; Indivirus
0.590450914847202	0.8083796046650076	0.4733684012962994	0.7469524340651765	Viruses; Bamfordvirae; Nucleocytoviricota; Megaviricetes; Imitervirales; Mimiviridae; Hokovirus
0.4689950846133475	0.7551844817869516	0.4395824556335082	0.7102191402999691	Viruses; Bamfordvirae; Nucleocytoviricota; Megaviricetes; Imitervirales; Mimiviridae; Klosneuvirus
0.09573892157920007	0.6153406229844574	0.03694650243990045	0.3882819563383859	Bacteria; ; Actinobacteria; Actinobacteria; Micrococcales; Microbacteriaceae; Cryobacterium
0.5596604594850096	0.7935342251962039	0.5064188752739941	0.7597648253286476	Eukaryota; Viridiplantae; Chlorophyta; Ulvophyceae; Bryopsidales; Ostreobiaceae; Ostreobium
0.5336075192780134	0.7821633904454521	0.4603661582138986	0.7295759173572773	Eukaryota; Viridiplantae; Chlorophyta; Ulvophyceae; Bryopsidales; Bryopsidaceae; Bryopsis
0.38902610449816605	0.7230202470246081	0.3566926815779814	0.6546296173942374	Eukaryota; Viridiplantae; Streptophyta; Magnoliopsida; Myrtales; Melastomataceae; Miconia
0.6101547708526645	0.8118811793236297	0.5375940596433761	0.7832163089601044	Eukaryota; Viridiplantae; Streptophyta; Magnoliopsida; Poales; Poaceae; Eriachne
0.1330568230055502	0.6252006889346201	0.09301088435000121	0.4917015089940647	Eukaryota; Viridiplantae; Streptophyta; Magnoliopsida; Poales; Poaceae; Secale
0.34878870579154414	0.7088914426604893	0.3345888042952545	0.6324741660739284	Viruses; ; Uroviricota; Caudoviricetes; Caudovirales; Herelleviridae; Sepunavirus
0.049579551233188336	0.6031952242721208	0.02008894168370898	0.3578961445835472	Viruses; ; Uroviricota; Caudoviricetes; Caudovirales; Myoviridae; Krischvirus
0.32690257335855405	0.6981581859761326	0.33981935998364615	0.6520758635630031	Viruses; ; Uroviricota; Caudoviricetes; Caudovirales; Siphoviridae; Cequinquevirus
0.6444660589123016	0.8294065224495184	0.6077433704697365	0.8237477241295318	Bacteria; ; Proteobacteria; Betaproteobacteria; Nitrosomonadales; Sterolibacteriaceae; Denitratisoma
0.714258949871486	0.8611068678921375	0.5571673673890938	0.7990104096114893	Bacteria; ; Proteobacteria; Alphaproteobacteria; Sphingomonadales; Erythrobacteraceae; Tsuneonella
0.5052945572406804	0.7736657393427517	0.41644660476554246	0.7035819847149789	Viruses; ; Uroviricota; Caudoviricetes; Caudovirales; Siphoviridae; Gaiavirus
0.5692548347700837	0.7976431392698876	0.49754379205168175	0.7568138082815616	Viruses; ; Uroviricota; Caudoviricetes; Caudovirales; Siphoviridae; Incheonvrus
0.5536230435689063	0.7921431145368429	0.4943190693602883	0.751944622853776	Viruses; ; Uroviricota; Caudoviricetes; Caudovirales; Siphoviridae; Pamexvirus
0.6099442613570714	0.8141927630928315	0.5312339691004399	0.7767926913837611	Viruses; ; Uroviricota; Caudoviricetes; Caudovirales; Siphoviridae; Pepyhexavirus
0.5927863499868696	0.8112631233516436	0.5051360856883035	0.7623666020976579	Viruses; ; Uroviricota; Caudoviricetes; Caudovirales; Podoviridae; Cepunavirus
0.3925347476918065	0.7302324113691606	0.33109492724063894	0.6766764545392991	Bacteria; ; Firmicutes; Erysipelotrichia; Erysipelotrichales; Erysipelotrichaceae; Faecalibacillus
0.49376181403943076	0.7652140379605239	0.461684278661908	0.7258158043606882	Eukaryota; ; Rhodophyta; Florideophyceae; Ceramiales; Rhodomelaceae; Chondria
0.5379184572010386	0.7843836085678415	0.4925326991461443	0.7482217298994606	Viruses; ; Uroviricota; Caudoviricetes; Caudovirales; Siphoviridae; Camvirus
0.5457590443873489	0.7912607784797384	0.46931353151406763	0.7325741333006528	Viruses; ; Uroviricota; Caudoviricetes; Caudovirales; Podoviridae; Perisivirus
0.3303556929379042	0.696103865379629	0.20162187265795825	0.5892754574658754	Eukaryota; Viridiplantae; Streptophyta; Magnoliopsida; Poales; Poaceae; Setaria
0.4225310463264067	0.7376377938942771	0.3938165985185624	0.675488942952558	Viruses; ; Uroviricota; Caudoviricetes; Caudovirales; Herelleviridae; Caeruleovirus
0.39246167502036183	0.7286925209346218	0.3493458029960958	0.6444639328086439	Viruses; ; Uroviricota; Caudoviricetes; Caudovirales; Herelleviridae; Tsarbombavirus
0.8465744248207018	0.9171300616804743	0.755152648840876	0.9010008726786825	Viruses; Shotokuvirae; Cressdnaviricota; Repensiviricetes; Geplafuvirales; Genomoviridae; Gemykrogvirus
0.6933316006509237	0.8491619248684202	0.6295129205748516	0.8369243867170097	Eukaryota; Viridiplantae; Streptophyta; Magnoliopsida; Poales; Poaceae; Sorghum
0.4630196581587836	0.757321092202662	0.3643509459547347	0.6628242722603555	Eukaryota; Fungi; Ascomycota; Lecanoromycetes; Lecanorales; Ramalinaceae; Phyllopsora
0.21677691677800462	0.6587168180854679	0.11898423835737765	0.5066473524973029	Bacteria; ; Chloroflexi; Anaerolineae; Anaerolineales; Anaerolineaceae; Brevefilum
0.5109142475247664	0.774026115637307	0.4844786117450347	0.7460417357077674	Eukaryota; Viridiplantae; Streptophyta; Magnoliopsida; Poales; Poaceae; Kalinia
0.6485576638029668	0.8316654324754356	0.5807846676986006	0.8068273325626456	Bacteria; ; Actinobacteria; Actinobacteria; Micrococcales; Microbacteriaceae; Aurantimicrobium
0.6972948388001331	0.8518196160403606	0.7082116580163611	0.876314655008384	Eukaryota; Viridiplantae; Streptophyta; Magnoliopsida; Poales; Poaceae; Tripsacum
0.3706287786074678	0.7205387630168013	0.3226056847395499	0.6181923789965776	Viruses; ; Uroviricota; Caudoviricetes; Caudovirales; Herelleviridae; Wphvirus
0.24278269742212605	0.6452303685457623	0.12130587958362968	0.5231041721259724	Eukaryota; Viridiplantae; Streptophyta; Magnoliopsida; Poales; Poaceae; Triticum
0.3665548351411883	0.7191430438950841	0.33562689456251366	0.625747265218617	Eukaryota; Viridiplantae; Streptophyta; Magnoliopsida; Poales; Poaceae; Hemisorghum
0.21513108116825427	0.6568978972757967	0.1628524215127573	0.5015101076153615	Viruses; Shotokuvirae; Cressdnaviricota; Repensiviricetes; Geplafuvirales; Genomoviridae; Gemykibivirus
0.6086511472186535	0.81528478534759	0.4662823541010701	0.7440908125230299	Bacteria; ; Cyanobacteria; ; Nostocales; Hapalosiphonaceae; Fischerella
0.2657760000841248	0.6769403487475358	0.31312509631879343	0.6316439764664087	Bacteria; ; Cyanobacteria; ; Nostocales; Nostocaceae; Cylindrospermum
0.5149764911185121	0.7773354556242177	0.4069983853620556	0.7024319400876542	Bacteria; ; Cyanobacteria; ; Chroococcales; Chroococcaceae; Chondrocystis
0.49919855745677616	0.7711233163315038	0.42544334912726656	0.7078421044834932	Eukaryota; ; Rhodophyta; Florideophyceae; Gigartinales; Kallymeniaceae; Verlaquea
0.21199711928117132	0.6525641576044307	0.08383162247993955	0.48131754913193364	Bacteria; ; Proteobacteria; Betaproteobacteria; Rhodocyclales; Zoogloeaceae; Thauera
0.501096205729671	0.7700895959672063	0.4411151519150591	0.713239129931532	Viruses; ; Uroviricota; Caudoviricetes; Caudovirales; Myoviridae; Bixzunavirus
0.5340262699596146	0.7822997286443115	0.46067564896850083	0.7343926082387194	Eukaryota; ; Rhodophyta; Florideophyceae; Ceramiales; Rhodomelaceae; Vertebrata
0.5390733244809623	0.7884904832311215	0.4658301482534405	0.738832849751674	Eukaryota; ; Rhodophyta; Florideophyceae; Ceramiales; Rhodomelaceae; Thaumatella
0.5118673026999568	0.7744904011869141	0.4420869420940547	0.7179807327205581	Eukaryota; ; Rhodophyta; Florideophyceae; Ceramiales; Delesseriaceae; Platysiphonia
0.43733370461649995	0.7447207736855309	0.41104914890389044	0.6843324903263023	Eukaryota; ; Rhodophyta; Florideophyceae; Ceramiales; Rhodomelaceae; Herposiphonia
0.520015422422164	0.7800026227225061	0.46379741821724063	0.7300317901432763	Eukaryota; ; Rhodophyta; Florideophyceae; Ceramiales; Rhodomelaceae; Bryothamnion
0.3539299777907572	0.7126594143849014	0.3034278667015681	0.618290743281482	Eukaryota; ; Rhodophyta; Florideophyceae; Ceramiales; Rhodomelaceae; Cliftonaea
0.36983368785136594	0.7188904385392855	0.3284312984461158	0.6300878210863424	Eukaryota; ; Rhodophyta; Florideophyceae; Ceramiales; Rhodomelaceae; Dipterosiphonia
0.537084910074691	0.785553722608176	0.46412955835781183	0.7320279687011628	Eukaryota; ; Rhodophyta; Florideophyceae; Ceramiales; Rhodomelaceae; Gredgaria
0.486220218175348	0.7648075133526695	0.412137980609276	0.6919118474075854	Eukaryota; ; Rhodophyta; Florideophyceae; Ceramiales; Rhodomelaceae; Dasyclonium
0.33212359997116153	0.7063972398969336	0.23117403180198584	0.5735186446706204	Bacteria; ; Proteobacteria; Alphaproteobacteria; Rhodobacterales; Rhodobacteraceae; Sagittula
0.04232003670577931	0.597910554468393	0.028474404880170886	0.3697580296445844	Bacteria; ; Bacteroidetes; Bacteroidia; Marinilabiliales; Prolixibacteraceae; Aquipluma
0.536090954358205	0.7850283668193674	0.4718998967611262	0.747045359774954	Bacteria; ; Proteobacteria; Gammaproteobacteria; Xanthomonadales; Rhodanobacteraceae; Aerosticca
0.42693224580525896	0.7407066807335257	0.37463506878620817	0.6634371473598953	Eukaryota; Metazoa; Arthropoda; Insecta; Hymenoptera; Formicidae; Ooceraea
0.3943108849271594	0.7267676186661622	0.35147133431501226	0.6524521089251829	Viruses; ; Uroviricota; Caudoviricetes; Caudovirales; Siphoviridae; Timquatrovirus
0.1300692442736716	0.6287159236056726	0.10629173345379064	0.505772806838069	Eukaryota; Viridiplantae; Streptophyta; Magnoliopsida; Poales; Poaceae; Zea
0.5758430496765413	0.804761795633834	0.501639554039204	0.7566730144273783	Bacteria; ; Proteobacteria; Alphaproteobacteria; Rhodobacterales; Rhodobacteraceae; Thalassococcus
0.47997915550931425	0.7607774119629561	0.42253769592803964	0.7068056608372739	Eukaryota; Viridiplantae; Streptophyta; Magnoliopsida; Poales; Poaceae; Alloeochaete
0.6721072909928051	0.8405077723144145	0.6451643489539373	0.8385343392415332	Bacteria; ; Actinobacteria; Actinobacteria; Streptomycetales; Streptomycetaceae; Kitasatospora
0.4911407027225728	0.7654946109715948	0.4542324754268726	0.7279416389151576	Eukaryota; Viridiplantae; Streptophyta; Magnoliopsida; Poales; Poaceae; Psathyrostachys
0.47790759936245497	0.7615278642169259	0.37878751466111826	0.678510993999382	Bacteria; ; Proteobacteria; Gammaproteobacteria; Methylococcales; Methylococcaceae; Methyloprofundus
0.589065449500835	0.8075381098557939	0.5126859819903119	0.7693288749087608	Bacteria; ; Proteobacteria; Gammaproteobacteria; Xanthomonadales; Rhodanobacteraceae; Ahniella
0.3232016885611487	0.6972715327259686	0.19728838409852267	0.5666500535654242	Bacteria; ; Proteobacteria; Alphaproteobacteria; Rhodobacterales; Rhodobacteraceae; Labrenzia
0.6226298709064638	0.8207949223641907	0.4132828389905418	0.7178726003125779	Viruses; ; Uroviricota; Caudoviricetes; Caudovirales; Siphoviridae; Mudcatvirus
0.4321603327122298	0.7443053695954545	0.2230554621118711	0.5866892176290042	Bacteria; ; Actinobacteria; Actinobacteria; Micromonosporales; Micromonosporaceae; Plantactinospora
0.42891225216292667	0.7429741751821073	0.4119586290024215	0.705855310484779	Eukaryota; Viridiplantae; Streptophyta; Magnoliopsida; Poales; Poaceae; Agropyron
0.5036862556226017	0.7699320915432584	0.484400938331453	0.7437482864436185	Eukaryota; Viridiplantae; Streptophyta; Magnoliopsida; Poales; Poaceae; Amblyopyrum
0.3918252465522751	0.7283600149834186	0.3191803120523762	0.6457427102344633	Bacteria; ; Proteobacteria; Alphaproteobacteria; Sphingomonadales; Sphingomonadaceae; Parasphingopyxis
0.571858500042618	0.8000549959396697	0.5039937383824865	0.7552558285147656	Eukaryota; Viridiplantae; Streptophyta; Magnoliopsida; Poales; Poaceae; Australopyrum
0.13159565524906303	0.626906378499977	0.0803677648525049	0.45647881926492984	Bacteria; ; Bacteroidetes; Flavobacteriia; Flavobacteriales; Flavobacteriaceae; Mariniflexile
0.2591228779597741	0.65768691843161875	0.11690222408215832	0.5155372543468932	Bacteria; ; Bacteroidetes; Sphingobacteriia; Sphingobacteriales; Sphingobacteriaceae; Mucilaginibacter
0.5148550948925255	0.775382658965412	0.48192485968134935	0.7420220467097526	Eukaryota; Viridiplantae; Streptophyta; Magnoliopsida; Poales; Poaceae; Pseudoroegneria
0.030214513606325363	0.5915112052503348	0.006409930677111716	0.24533245325518166	Viruses; ; Uroviricota; Caudoviricetes; Caudovirales; Siphoviridae; Skunavirus
0.5101807543611377	0.7735835763457454	0.44767796564893947	0.7275432820397301	Eukaryota; Fungi; Ascomycota; Sordariomycetes; Diaporthales; Cryphonectriaceae; Chrysoporthe
0.35949511288000935	0.715483603449891	0.30944604213452176	0.6113361927450768	Eukaryota; Metazoa; Arthropoda; Arachnida; Araneae; Zodariidae; Antillorena
0.9072060585844741	0.9494105393486826	0.7812085219684642	0.9142133428333223	Eukaryota; Viridiplantae; Streptophyta; Magnoliopsida; Poales; Bromeliaceae; Ananas
0.48923042702455244	0.7650310241535521	0.4474981314731282	0.7201192093566279	Eukaryota; Viridiplantae; Streptophyta; Magnoliopsida; Fagales; Betulaceae; Carpinus
0.4364305378341573	0.7507638750480878	0.2833414045420861	0.6456689300657757	Bacteria; ; Firmicutes; Bacilli; Lactobacillales; Aerococcaceae; Suicoccus
0.3648453620337927	0.7163054206108097	0.3545788232620411	0.6456277032680597	Eukaryota; Viridiplantae; Streptophyta; Magnoliopsida; Lamiales; Acanthaceae; Justicia
0.4123101527665519	0.7257727919523125	0.8458728301651751	0.9416895274900743	Bacteria; ; Actinobacteria; Actinobacteria; Micromonosporales; Micromonosporaceae; Micromonospora
0.5551715838230938	0.7920953116225264	0.5028648464382072	0.7541321241081959	Eukaryota; ; ; Eustigmatophyceae; Eustigmatales; Eustigmataceae; Characiopsis
0.3388957084776064	0.7057570431617369	0.32022022455889537	0.6165267470743706	Eukaryota; Viridiplantae; Streptophyta; Magnoliopsida; Zingiberales; Marantaceae; Thaumatococcus
0.8313972601954901	0.9023709605790514	0.6889441846528753	0.8756809686529962	Bacteria; ; Firmicutes; Clostridia; Clostridiales; Eubacteriaceae; Eubacterium
0.6481597894733953	0.8331264861215648	0.5591723343886426	0.796059588949563	Eukaryota; Viridiplantae; Streptophyta; Magnoliopsida; Zingiberales; Musaceae; Musa
0.5265390508043382	0.7839196176088038	0.4290827446218438	0.7082087429773128	Eukaryota; Viridiplantae; Streptophyta; Magnoliopsida; Zingiberales; Lowiaceae; Orchidantha
0.3237240166406908	0.7008365582503312	0.30936481776042124	0.6216110174445626	Bacteria; ; Chloroflexi; Ktedonobacteria; Thermogemmatisporales; Thermogemmatisporaceae; Thermogemmatispora
0.39369469023838993	0.7283482921623672	0.3544743185032949	0.6416463323162948	Eukaryota; ; Rhodophyta; Florideophyceae; Batrachospermales; Batrachospermaceae; Lympha
0.45359548274461153	0.7516449901032635	0.41484927998178484	0.6923037395078133	Eukaryota; Viridiplantae; Streptophyta; Magnoliopsida; Zingiberales; Strelitziaceae; Phenakospermum
0.6298086251223355	0.820895200515644	0.5399140663455135	0.783900123444568	Bacteria; ; Thermodesulfobacteria; Thermodesulfobacteria; Thermodesulfobacteriales; Thermodesulfobacteriaceae; Thermosulfurimonas
0.7066727113154181	0.856716697201788	0.5842790422528383	0.8122922980097698	Bacteria; ; Proteobacteria; Alphaproteobacteria; Rhodospirillales; Rhodospirillaceae; Thalassospira
0.5162519294038115	0.7742794699959371	0.46959476314251947	0.7339324790606239	Eukaryota; Viridiplantae; Streptophyta; Magnoliopsida; Ericales; Sapotaceae; Palaquium
0.7990863119441093	0.8875596865055563	0.34051770621178495	0.6842387662402003	Bacteria; ; Firmicutes; Bacilli; Bacillales; Planococcaceae; Solibacillus
0.25648793983679447	0.6707923332458291	0.15742726126381776	0.529261422705605	Bacteria; ; Bacteroidetes; Flavobacteriia; Flavobacteriales; Flavobacteriaceae; Changchengzhania
0.6329098867599436	0.8253439984678703	0.516134031630371	0.7747852896370114	Bacteria; ; Proteobacteria; Gammaproteobacteria; Methylococcales; Methylococcaceae; Methylomicrobium
0.2093045756478438	0.6482258210419891	0.1805992696879977	0.5733226442505871	Eukaryota; Viridiplantae; Streptophyta; Magnoliopsida; Asparagales; Amaryllidaceae; Allium
0.3381543648412728	0.7056798186779316	0.3100418612934383	0.6116420443141906	Eukaryota; Metazoa; Arthropoda; Arachnida; Trombidiformes; Erythraeidae; Balaustium
0.4972435028044734	0.7687513782630362	0.43624883177240253	0.7091758700296213	Eukaryota; Metazoa; Arthropoda; Arachnida; Trombidiformes; Trochometridiidae; Trochometridium
0.6397801583740145	0.8294483035293602	0.5249662683785062	0.7730053688683105	Viruses; ; Uroviricota; Caudoviricetes; Caudovirales; Myoviridae; Eneladusvirus
0.6516094167287966	0.8315194268084124	0.6397818027933853	0.8407198152020843	Eukaryota; Viridiplantae; Streptophyta; Magnoliopsida; Asparagales; Asparagaceae; Asparagus
0.25368223871809387	0.6703005990556815	0.22738500991460425	0.6006441673102939	Bacteria; ; Proteobacteria; Betaproteobacteria; ; ; Candidatus Accumulibacter
0.1656431580427914	0.6428986131701963	0.1139921281844114	0.4612058069915505	Eukaryota; Fungi; Ascomycota; Pneumocystidomycetes; Pneumocystidales; Pneumocystidaceae; Pneumocystis
0.45902666648866813	0.7536732663158342	0.37568981548563346	0.6653297583872841	Eukaryota; Fungi; Ascomycota; Lecanoromycetes; ; Phlyctidaceae; Phlyctis
0.5298237553808729	0.7841726533232178	0.47772655988061147	0.7395847371807042	Eukaryota; Fungi; Chytridiomycota; Neocallimastigomycetes; Neocallimastigales; Neocallimastigaceae; Neocallimastix
0.5333040856303248	0.7849151901177126	0.47907350363065304	0.7430798944541539	Eukaryota; Metazoa; Arthropoda; Insecta; Coleoptera; Melyridae; Carphurus
0.5307460784416677	0.7850105394922962	0.44266310272212844	0.7114513670894044	Eukaryota; Metazoa; Arthropoda; Insecta; Coleoptera; Elateridae; Cebrio
0.500562648336352	0.7706055562243227	0.4236506852091011	0.7100049923450396	Eukaryota; Metazoa; Arthropoda; Insecta; Coleoptera; Elateridae; Denticollis
0.4279374596014266	0.739134193558006	0.3876718886523401	0.6691237692105532	Eukaryota; Metazoa; Arthropoda; Insecta; Coleoptera; Dermestidae; Dermestes
0.5695409785090264	0.8007180847179969	0.49337969555064165	0.7550022376724509	Eukaryota; Metazoa; Arthropoda; Insecta; Coleoptera; Jacobsoniidae; Derolathrus
0.5015480508158999	0.7737940256607537	0.4491592046754056	0.7125804820476553	Eukaryota; Metazoa; Arthropoda; Insecta; Coleoptera; Cerylonidae; Hypodacnella
0.40271707988408484	0.7365737892018811	0.3476733030836329	0.6392829471541307	Eukaryota; Metazoa; Arthropoda; Insecta; Coleoptera; Tenebrionidae; Platydema
0.5431473057933458	0.7883581158068969	0.4916789124834657	0.7433037913922962	Eukaryota; Metazoa; Arthropoda; Insecta; Coleoptera; Propalticidae; Propalticus
0.5074493536911824	0.7747821101399087	0.4285348356328331	0.7132186488144877	Eukaryota; Metazoa; Arthropoda; Insecta; Coleoptera; Thymalidae; Thymalus
0.5102279073069856	0.775991622126197	0.42876252734424536	0.7164666135386497	Eukaryota; Metazoa; Arthropoda; Insecta; Coleoptera; Trogidae; Trox
0.4931288786853867	0.7671303676624986	0.4299187913186604	0.709597304894731	Eukaryota; Metazoa; Arthropoda; Insecta; Coleoptera; Elmidae; Stetholus
0.10414246314119846	0.6185654367664858	0.0555114128705306	0.4358068963813267	Bacteria; ; Proteobacteria; Gammaproteobacteria; Alteromonadales; Idiomarinaceae; Idiomarina
0.5169007550444867	0.7809151072935678	0.4753052045191169	0.7319645867400295	Archaea; ; Euryarchaeota; Halobacteria; Haloferacales; ; Halalkaliarchaeum
0.544195905888871	0.7874652286849287	0.47910892643745145	0.7429457008259079	Eukaryota; ; Oomycota; ; Peronosporales; Peronosporaceae; Plasmopara
0.52144630147669	0.7762255978160898	0.4626930316160405	0.7386466088530605	Bacteria; ; Proteobacteria; Betaproteobacteria; Burkholderiales; Oxalobacteraceae; Undibacterium
0.4938065374775896	0.7666895823462281	0.5100435249637133	0.766716528026615	Bacteria; ; Actinobacteria; Actinobacteria; Micrococcales; Micrococcaceae; Zhihengliuella
0.6216083285953177	0.8198598213031327	0.5611297447550587	0.7951173567265528	Bacteria; ; Cyanobacteria; ; Oscillatoriales; Microcoleaceae; Oxynema
0.29558364685215344	0.6871310457823867	0.2184948814250556	0.5530501149992383	Bacteria; ; Proteobacteria; Alphaproteobacteria; Holosporales; Holosporaceae; Candidatus Cytomitobacter
0.3852494328535816	0.7233879375717329	0.2456583342946508	0.6128245857865835	Bacteria; ; Proteobacteria; Alphaproteobacteria; Sphingomonadales; Erythrobacteraceae; Altererythrobacter
0.5517860918503507	0.7905354073596965	0.4819965837067646	0.7412641120778056	Eukaryota; ; Oomycota; ; Pythiales; Pythiaceae; Pythium
0.4618997313476829	0.7559582298762376	0.43887779417941186	0.7077211384250637	Eukaryota; Viridiplantae; Streptophyta; Magnoliopsida; Poales; Poaceae; Oldeania
0.39847065413019783	0.7320170083782429	0.370605315732061	0.660856804156056	Eukaryota; Viridiplantae; Streptophyta; Magnoliopsida; Poales; Poaceae; Shibataea
0.3611454896891383	0.7168508731898283	0.3107950512728358	0.6152943012323617	Eukaryota; Fungi; Blastocladiomycota; Blastocladiomycetes; Blastocladiales; Blastocladiaceae; Blastocladiella
0.0492576402885056	0.5982839460537033	0.0355408119420372	0.3619694575506914	Bacteria; ; Bacteroidetes; Flavobacteriia; Flavobacteriales; Flavobacteriaceae; Tamlana
0.6345676007448141	0.8261529459437492	0.5331934723956191	0.7796914490536532	Eukaryota; Fungi; Mucoromycota; Mucoromycetes; Mucorales; Phycomycetaceae; Phycomyces
0.49198832235203865	0.7633074009446964	0.40576762651194875	0.7028433361442664	Bacteria; ; Proteobacteria; Alphaproteobacteria; Rhodospirillales; Acetobacteraceae; Commensalibacter
0.49947703304074575	0.769719769892907	0.4319415915092343	0.7141833712888359	Viruses; ; Uroviricota; Caudoviricetes; Caudovirales; Myoviridae; Schizotequatrovirus
0.40558805108299645	0.7331210863233399	0.34965027113983754	0.6516020407822234	Eukaryota; Fungi; Mucoromycota; Mucoromycetes; Mucorales; Cunninghamellaceae; Cunninghamella
0.5029177354817803	0.7725044006513041	0.42648521476941664	0.7084691152505128	Eukaryota; ; ; Phaeophyceae; Ectocarpales; Chordariaceae; Cladosiphon
0.6929357473246784	0.8476757171196629	0.5502042265086998	0.796368775340902	Bacteria; ; Actinobacteria; Actinobacteria; Pseudonocardiales; Pseudonocardiaceae; Actinoalloteichus
0.5037337335470007	0.7705099128078083	0.4755627906146243	0.7413329697020502	Eukaryota; Fungi; Ascomycota; Schizosaccharomycetes; Schizosaccharomycetales; Schizosaccharomycetaceae; Schizosaccharomyces
0.49624086359399466	0.7684328890780453	0.5752973505875731	0.7971585185314388	Bacteria; ; Actinobacteria; Actinobacteria; Micrococcales; Microbacteriaceae; Mycetocola
0.46619091691730097	0.7556934390230442	0.6364323288523945	0.835831845379321	Bacteria; ; Proteobacteria; Deltaproteobacteria; Myxococcales; Archangiaceae; Cystobacter
0.07833350101286443	0.6108571849231195	0.03407235891465235	0.3990083084321394	Eukaryota; Fungi; Ascomycota; Saccharomycetes; Saccharomycetales; Phaffomycetaceae; Cyberlindnera
0.7445353008923827	0.8713964927380635	0.6244536602083326	0.8350782314654575	Eukaryota; Fungi; Ascomycota; Saccharomycetes; Saccharomycetales; Pichiaceae; Pichia
0.2677168958028425	0.6792225900746887	0.196436463755313	0.5616439543240265	Bacteria; ; Proteobacteria; Betaproteobacteria; Burkholderiales; ; Methylibium
0.3908435534346539	0.7244301203958975	0.41843447335373996	0.7058001695407681	Eukaryota; Fungi; Ascomycota; Saccharomycetes; Saccharomycetales; Saccharomycetaceae; Kluyveromyces
0.4848471020094679	0.7656685623902014	0.4224813655626703	0.6963586237379685	Viruses; ; Uroviricota; Caudoviricetes; Caudovirales; Myoviridae; Winklervirus
0.5546859138654269	0.7916016817612346	0.46151958736005544	0.7315263025937416	Viruses; ; ; ; ; Polydnaviridae; Bracovirus
0.4957146880171614	0.7662857133994957	0.5514636445754012	0.7933593395361372	Bacteria; ; Bacteroidetes; Cytophagia; Cytophagales; Hymenobacteraceae; Adhaeribacter
0.9787028118141672	0.987595995779213	0.5124526377445091	0.7854785142921377	Bacteria; ; Firmicutes; Clostridia; Clostridiales; ; Massilistercora
0.5567904516879604	0.7929496224382165	0.5314859423266833	0.7701817092319861	Eukaryota; ; Evosea; Eumycetozoa; Acytosteliales; Acytosteliaceae; Heterostelium
0.08977302132685605	0.6137035090149984	0.047964460894278416	0.38627221587230703	Bacteria; ; Candidatus Saccharibacteria; Candidatus Saccharimonia; Candidatus Nanosynbacterales; Candidatus Nanosynbacteraceae; Candidatus Nanosynbacter
0.5519191182390615	0.790753176481489	0.48374789566282916	0.7434962580783492	Eukaryota; Fungi; Ascomycota; Saccharomycetes; Saccharomycetales; Saccharomycetaceae; Pachysolen
0.8482159111605775	0.9147114321697974	0.6544271902373909	0.856878292918179	Bacteria; ; Bacteroidetes; Bacteroidia; Bacteroidales; Odoribacteraceae; Butyricimonas
0.3864762307712319	0.7365289122299157	0.37339828975642086	0.7063194867745891	Bacteria; ; Firmicutes; Clostridia; Clostridiales; Oscillospiraceae; Dysosmobacter
0.18181854959536659	0.6449546848315468	0.09313908621954828	0.45806180779646916	Bacteria; ; Bacteroidetes; Flavobacteriia; Flavobacteriales; Flavobacteriaceae; Aureitalea
0.4253255051678485	0.7381541896732975	0.3989832275037572	0.694982247376928	Eukaryota; Fungi; Ascomycota; Saccharomycetes; Saccharomycetales; Debaryomycetaceae; Millerozyma
0.5090005430217037	0.7736363976673676	0.45180246125906154	0.7139058874326891	Eukaryota; Viridiplantae; Streptophyta; Magnoliopsida; Lamiales; Bignoniaceae; Adenocalymma
0.516971433365825	0.7785399547845332	0.44070521330232687	0.7064449619446483	Viruses; ; Uroviricota; Caudoviricetes; Caudovirales; Siphoviridae; Pikminvirus
0.40292101206124553	0.7303992049956641	0.34290082712805203	0.6512790600618025	Viruses; ; Uroviricota; Caudoviricetes; Caudovirales; Siphoviridae; Kojivirus
0.5440794573696018	0.7873384249087186	0.5054113224112317	0.7623389821983652	Archaea; ; Candidatus Diapherotrites; ; ; ; Candidatus Forterrea
0.5287203988714618	0.7832021393942211	0.4961102042777615	0.7503569209721239	Viruses; ; ; ; ; ; Pandoravirus
0.4497592207817734	0.752556962573863	0.37916224330301934	0.6728797526141802	Eukaryota; Fungi; Ascomycota; Saccharomycetes; Saccharomycetales; Debaryomycetaceae; Scheffersomyces
0.5771933366560932	0.8021900393096226	0.46387371628980134	0.7316812135968799	Eukaryota; ; ; ; Jakobida; ; Ophirina
0.2617045449336326	0.6747561817994632	0.17364949573096383	0.5593968999632488	Bacteria; ; Thermotogae; Thermotogae; Petrotogales; Petrotogaceae; Tepiditoga
0.33903139209858135	0.7006519824510468	0.21667035927090084	0.5883924393399184	Bacteria; ; Proteobacteria; Oligoflexia; Bacteriovoracales; Halobacteriovoraceae; Halobacteriovorax
0.0832645166635507	0.6093109634794541	0.09494596304377884	0.4961184044934423	Bacteria; ; Actinobacteria; Coriobacteriia; Coriobacteriales; Atopobiaceae; Olsenella
0.3296663507808231	0.7021495036282299	0.29300273566201246	0.6250664853169162	Bacteria; ; Firmicutes; Clostridia; Clostridiales; Clostridiaceae; Butyricicoccus
0.3033023035277895	0.6816984162496833	0.13720338351168207	0.5376876846887398	Bacteria; ; Firmicutes; Clostridia; Clostridiales; Oscillospiraceae; Oscillibacter
0.38082892332142115	0.7112116292643568	0.3258540295454288	0.6645117370599977	Bacteria; ; Proteobacteria; Betaproteobacteria; Burkholderiales; Comamonadaceae; Melaminivora
0.27990771228725025	0.6785406264210551	0.15326074591776162	0.5490966635062234	Bacteria; ; Proteobacteria; Betaproteobacteria; Burkholderiales; Comamonadaceae; Ottowia
0.40778713371682623	0.730511684366454	0.21405621700793326	0.5852812016861219	Bacteria; ; Proteobacteria; Betaproteobacteria; Burkholderiales; Comamonadaceae; Simplicispira
0.09316822434349355	0.614816228949517	0.059260477509390404	0.4161853371357586	Bacteria; ; Bacteroidetes; Flavobacteriia; Flavobacteriales; Flavobacteriaceae; Mesoflavibacter
0.4291920391938211	0.7427726942545623	0.3667883942198561	0.6533765133809778	Eukaryota; ; Bacillariophyta; Fragilariophyceae; Licmophorales; Licmophoraceae; Licmophora
0.490801726769049	0.7647176650623105	0.4217137468782398	0.7062114306325004	Bacteria; ; Proteobacteria; Alphaproteobacteria; Rickettsiales; Rickettsiaceae; Candidatus Phycorickettsia
0.39510884581629274	0.7243680701137996	0.2607315201998399	0.6131440094680503	Bacteria; ; Proteobacteria; Betaproteobacteria; Burkholderiales; Comamonadaceae; Pulveribacter
0.2747333945476216	0.6784087512814716	0.22692244994111105	0.5739464532939704	Eukaryota; Fungi; Ascomycota; Saccharomycetes; Saccharomycetales; Debaryomycetaceae; Meyerozyma
0.34316438429608365	0.7090294167868313	0.2832552507366847	0.5963780821899097	Eukaryota; Fungi; Basidiomycota; Agaricomycetes; Agaricales; Mycenaceae; Mycena
0.6499127732869623	0.8318182142264281	0.6275273489836358	0.8354982501238541	Bacteria; ; Proteobacteria; Gammaproteobacteria; Enterobacterales; Yersiniaceae; Nissabacter
0.908028304151126	0.9529041413930361	0.6296332623878416	0.8367364526129408	Bacteria; ; Actinobacteria; Actinobacteria; Streptomycetales; Streptomycetaceae; Streptacidiphilus
0.21102674650538095	0.6605072300981519	0.1435383860521252	0.4882837100762876	Viruses; Bamfordvirae; Nucleocytoviricota; Megaviricetes; Imitervirales; Mimiviridae; Tupanvirus
0.6882949756148752	0.8390004870603942	0.2740048958048402	0.6406901755936453	Bacteria; ; Proteobacteria; Gammaproteobacteria; Xanthomonadales; Xanthomonadaceae; Xanthomonas
0.47476274884999714	0.7606321627016268	0.6359333216541553	0.8384217128004039	Eukaryota; Fungi; Ascomycota; Saccharomycetes; Saccharomycetales; Saccharomycetaceae; Saccharomyces
0.4670312705459784	0.7622665308295492	0.2864562293078798	0.6487524396489258	Bacteria; ; Bacteroidetes; Bacteroidia; Bacteroidales; Prevotellaceae; Alloprevotella
0.48727909520438434	0.76957918434464	0.41222096228749666	0.7031600850585203	Eukaryota; Fungi; Ascomycota; Saccharomycetes; Saccharomycetales; Saccharomycopsidaceae; Saccharomycopsis
0.2788632896194299	0.6849424420461243	0.2630560991600679	0.5671399629674693	Bacteria; ; Proteobacteria; Alphaproteobacteria; Kordiimonadales; Kordiimonadaceae; Kordiimonas
0.5928821513105216	0.8081791233718969	0.5701489332382017	0.801105458213513	Bacteria; ; Proteobacteria; Gammaproteobacteria; Oceanospirillales; Saccharospirillaceae; Saccharospirillum
0.43234018472425323	0.7449553828564922	0.35410274813294834	0.653476938858745	Bacteria; ; Firmicutes; Erysipelotrichia; Erysipelotrichales; Erysipelotrichaceae; Lactimicrobium
0.10803226113540389	0.6151220098424032	0.12980443087140622	0.4414924283872852	Eukaryota; Fungi; Ascomycota; Saccharomycetes; Saccharomycetales; Saccharomycetaceae; Torulaspora
0.5228092171392664	0.7727989279665333	0.44849283703538356	0.7276388243303792	Bacteria; ; Proteobacteria; Betaproteobacteria; Burkholderiales; Alcaligenaceae; Algicoccus
0.6129352361399198	0.8153918943457339	0.611445811273264	0.8242037655898012	Eukaryota; Fungi; Ascomycota; Saccharomycetes; Saccharomycetales; Dipodascaceae; Yarrowia
0.5702107752351672	0.7973708780084616	0.49499563440734207	0.7501041444631613	Bacteria; ; Proteobacteria; Alphaproteobacteria; Rickettsiales; Candidatus Deianiraeaceae; Candidatus Deianiraea
0.45997325689532165	0.7549273216780007	0.4668335074057563	0.7237996554759343	Bacteria; ; Proteobacteria; Alphaproteobacteria; Rhodobacterales; Rhodobacteraceae; Gemmobacter
0.5377101802841635	0.7877191006434453	0.4350550683278877	0.7199364353813831	Viruses; ; Uroviricota; Caudoviricetes; Caudovirales; Siphoviridae; Anatolevirus
0.5322357148598238	0.7829596418148373	0.47482691982694886	0.736875422383083	Viruses; ; Uroviricota; Caudoviricetes; Caudovirales; Siphoviridae; Doucettevirus
0.5442883235420929	0.7888268302151292	0.4558344616804184	0.7249235549495264	Viruses; ; Uroviricota; Caudoviricetes; Caudovirales; Siphoviridae; Limdunavirus
0.36484759259696947	0.718907665712758	0.27427688031410086	0.6041697846300288	Viruses; ; Uroviricota; Caudoviricetes; Caudovirales; Podoviridae; Ithacavirus
0.38358678453715855	0.723572127679326	0.3327061996373951	0.6309198094408933	Viruses; ; Uroviricota; Caudoviricetes; Caudovirales; Siphoviridae; Unaquatrovirus
0.5496414992764455	0.7887306913161474	0.4949847477697216	0.7556820550675385	Eukaryota; Viridiplantae; Chlorophyta; Chlorophyceae; Chlamydomonadales; Chlamydomonadaceae; Vitreochlamys
0.6691644155165575	0.8377728099096637	0.5931491374587367	0.8142214661526064	Bacteria; ; Proteobacteria; Alphaproteobacteria; Rhizobiales; ; Methyloceanibacter
0.742277889210397	0.8691700330202012	0.6175928729487463	0.8316793802324126	Bacteria; ; Actinobacteria; Actinobacteria; Micrococcales; Micrococcaceae; Auritidibacter
0.48269064636880377	0.7583450702579625	0.2637466447308932	0.6224703557178946	Bacteria; ; Actinobacteria; Actinobacteria; Micrococcales; Beutenbergiaceae; Miniimonas
0.4679124529230742	0.7544268780128074	0.31347655635499416	0.6530791149817159	Eukaryota; Fungi; Ascomycota; Saccharomycetes; Saccharomycetales; Debaryomycetaceae; Debaryomyces
0.4059918948110154	0.7355491616484132	0.32153308869944847	0.6239621239728127	Bacteria; ; Proteobacteria; Alphaproteobacteria; Rhodobacterales; Rhodobacteraceae; Profundibacter
0.3805624782270162	0.721450543190496	0.37122312719522005	0.6757647423825365	Bacteria; ; Proteobacteria; Gammaproteobacteria; Enterobacterales; Budviciaceae; Limnobaculum
0.6824260400860357	0.8441468642215467	0.7061250055597201	0.8736207470113557	Bacteria; ; Firmicutes; Clostridia; Clostridiales; Vallitaleaceae; Petrocella
0.5206465660136529	0.7796978148279972	0.4653975421603921	0.7274072597630238	Eukaryota; Metazoa; Arthropoda; Insecta; Coleoptera; Curculionidae; Phloeoborus
0.5695087694482455	0.798142214205457	0.5085815871450875	0.7545086393833721	Eukaryota; Fungi; Basidiomycota; Tremellomycetes; Tremellales; Bulleribasidiaceae; Hannaella
0.5534665926906036	0.7955107530521919	0.5035513131480136	0.7549317153532255	Viruses; ; Uroviricota; Caudoviricetes; Caudovirales; Siphoviridae; Woodruffvirus
0.3415447616624647	0.7080933551901928	0.32343643786251774	0.6244871771496538	Eukaryota; Fungi; Basidiomycota; Tremellomycetes; Tremellales; Cuniculitremaceae; Kockovaella
0.5742255705842833	0.8028853980501073	0.48703821497012684	0.7490205808570531	Bacteria; ; Proteobacteria; Gammaproteobacteria; Alteromonadales; Alteromonadaceae; Saliniradius
0.4014994893457645	0.7328109459580394	0.27471363635043433	0.6071913679524319	Bacteria; ; Proteobacteria; Gammaproteobacteria; Salinisphaerales; Salinisphaeraceae; Salinisphaera
0.5710296837862265	0.7977444790614424	0.25660501260743346	0.6236705896333006	Bacteria; ; Proteobacteria; Betaproteobacteria; Burkholderiales; Comamonadaceae; Hydrogenophaga
0.336088028697596	0.6939104162481999	0.2979914494982604	0.6559604178552336	Bacteria; ; Firmicutes; Clostridia; Clostridiales; Eubacteriaceae; Acetobacterium
0.3662692154230984	0.7171181838136409	0.336609069242581	0.6346472441113028	Eukaryota; Fungi; Basidiomycota; Microbotryomycetes; Sporidiobolales; Sporidiobolaceae; Sporidiobolus
0.5428098576384306	0.7876651004526283	0.4804939276108156	0.7421011290899162	Bacteria; ; Verrucomicrobia; Opitutae; Puniceicoccales; Puniceicoccaceae; Candidatus Moanabacter
0.5953672524512057	0.8082070435517152	0.6016768932679197	0.8155212907951804	Viruses; ; Uroviricota; Caudoviricetes; Caudovirales; Siphoviridae; Seuratvirus
0.38220561884910037	0.7212431352062254	0.2943475722683313	0.6380512733631541	Eukaryota; Fungi; Ascomycota; Dothideomycetes; Pleosporales; Pleosporaceae; Bipolaris
0.5461654002120593	0.7880703822744767	0.4147717801121963	0.709633304578944	Bacteria; ; Acidobacteria; Acidobacteriia; Acidobacteriales; Acidobacteriaceae; Acidisarcina
0.54455936367335	0.7830231617463635	0.6920456270050497	0.8709720564886577	Bacteria; ; Firmicutes; Bacilli; Bacillales; Bacillaceae; Paraliobacillus
0.356694275530865	0.7138525482343728	0.30407975301419615	0.6055074324538677	Eukaryota; Fungi; Ascomycota; Eurotiomycetes; Onygenales; Ajellomycetaceae; Histoplasma
0.796117956490712	0.89445689261207	0.6927341937579696	0.869379461997029	Bacteria; ; Proteobacteria; Gammaproteobacteria; Pseudomonadales; Pseudomonadaceae; Entomomonas
0.3531871992870319	0.7118331970010097	0.3517259831870894	0.6604643220845884	Bacteria; ; Proteobacteria; Alphaproteobacteria; Rhodospirillales; Rhodospirillaceae; Indioceanicola
0.5917030119764211	0.8055232482992576	0.542488564331605	0.7872065809155914	Bacteria; ; Proteobacteria; Alphaproteobacteria; Rhizobiales; Hyphomicrobiaceae; Blastochloris
0.6850336549220658	0.847561210663071	0.616249284131269	0.8254936628398992	Bacteria; ; Proteobacteria; Alphaproteobacteria; Rhodospirillales; Rhodospirillaceae; Skermanella
0.1766119161643958	0.6404517519802109	0.14431037155572454	0.5148357218289031	Viruses; ; Uroviricota; Caudoviricetes; Caudovirales; Siphoviridae; Sextaecvirus
0.5341436987827878	0.7833289200473991	0.47751846877412646	0.7383275671402783	Eukaryota; Viridiplantae; Streptophyta; Magnoliopsida; Lamiales; Orobanchaceae; Aphyllon
0.7138100555976548	0.858214573585158	0.6227575942794814	0.8330365870411338	Viruses; Shotokuvirae; Cressdnaviricota; Repensiviricetes; Geplafuvirales; Genomoviridae; Gemycircularvirus
0.5382297829330654	0.78662683409915235	0.4515361085694566	0.7269960492274455	Eukaryota; Metazoa; Arthropoda; Insecta; Lepidoptera; Riodinidae; Symmachia
0.6142557919274115	0.81491652209329	0.5314018063363455	0.7775831164580067	Bacteria; ; Candidatus Sumerlaeota; Candidatus Sumerlaeia; Candidatus Sumerlaeales; Candidatus Sumerlaeaceae; Candidatus Sumerlaea
0.5272637770522636	0.7817391692226837	0.45675546950740226	0.7307680906510357	Viruses; ; Uroviricota; Caudoviricetes; Caudovirales; Siphoviridae; Bowservirus
0.43211426125452324	0.7432845826333508	0.3748771092314977	0.6575864196097009	Eukaryota; Fungi; Ascomycota; Dothideomycetes; Tubeufiales; Tubeufiaceae; Neochlamydotubeufia
0.38770108235115175	0.7216998442076313	0.35260215223161395	0.6489552474337213	Bacteria; ; Proteobacteria; Betaproteobacteria; Burkholderiales; Sutterellaceae; Mesosutterella
0.5640628066975283	0.7947059259803423	0.49195174251062485	0.7517612446607712	Bacteria; ; Proteobacteria; Gammaproteobacteria; Alteromonadales; Alteromonadaceae; Hydrocarboniclastica
0.3479892473312828	0.71161763839506	0.3017421261966679	0.6116530684823619	Archaea; ; Thaumarchaeota; ; ; ; Candidatus Nitrosotenuis
0.5938772565862289	0.80891926242674	0.512651866291154	0.7672452423363807	Archaea; ; Thaumarchaeota; ; Nitrosopumilales; Nitrosopumilaceae; Nitrosarchaeum
0.5460542054780502	0.7899715203146163	0.468486003116873	0.7347158701256795	Bacteria; ; Proteobacteria; Betaproteobacteria; Burkholderiales; Burkholderiaceae; Ephemeroptericola
0.5355903464081566	0.786054876376104	0.46652955683905656	0.7342158395122247	Eukaryota; Metazoa; Arthropoda; Insecta; Diptera; Chironomidae; Tanytarsus
0.4901583866910476	0.7680574796759143	0.27142383086231076	0.6378442172283104	Bacteria; ; Firmicutes; Bacilli; Bacillales; Bacillaceae; Psychrobacillus
0.29740069228847743	0.6857323725349614	0.19212607370997523	0.5726602742808414	Bacteria; ; Actinobacteria; Actinobacteria; Micrococcales; Intrasporangiaceae; Ornithinimicrobium
0.37445248448845403	0.7201176011620158	0.21061050929574132	0.5854469926401888	Eukaryota; Fungi; Ascomycota; Leotiomycetes; ; Myxotrichaceae; Amorphotheca
0.43737672878555606	0.7458607978967832	0.39046297748358455	0.6727661134297609	Eukaryota; Fungi; Ascomycota; Lecanoromycetes; Pertusariales; Pertusariaceae; Pertusaria
0.6178601576351456	0.8153804735274194	0.5709959145537346	0.8011750094466872	Bacteria; ; Proteobacteria; Betaproteobacteria; Neisseriales; Neisseriaceae; Crenobacter
0.6998131166771288	0.8530577937511148	0.5358911469040819	0.7852137548896301	Bacteria; ; Proteobacteria; Gammaproteobacteria; ; ; Gallaecimonas
0.33512529616236403	0.6904400218737629	0.1824509230226467	0.5599487411488042	Bacteria; ; Proteobacteria; Deltaproteobacteria; Bradymonadales; Bradymonadaceae; Persicimonas
0.48031591893909414	0.7627154674644492	0.42017819450154525	0.6920536577138224	Eukaryota; Fungi; Ascomycota; Sordariomycetes; Diaporthales; Cryphonectriaceae; Cryphonectria
0.5839675657031368	0.8043699842120847	0.30238483229554697	0.6559292692947607	Bacteria; ; Firmicutes; Clostridia; Clostridiales; Syntrophomonadaceae; Candidatus Syntrophocurvum
0.5074646205058804	0.7764460853828877	0.4390302503985567	0.7167534101227945	Viruses; ; Uroviricota; Caudoviricetes; Caudovirales; Siphoviridae; Cheoctovirus
0.31015759977485047	0.6922810930897912	0.23951007940198907	0.6046944626097407	Bacteria; ; Proteobacteria; Gammaproteobacteria; Nevskiales; Sinobacteraceae; Solimonas
0.45578407140389066	0.7553033519412043	0.36067524950389934	0.6752577478630549	Eukaryota; Fungi; Ascomycota; Sordariomycetes; Sordariales; Sordariaceae; Neurospora
0.3647460246579223	0.7110605690580558	0.44868280412334755	0.7169772247454176	Bacteria; ; Proteobacteria; Alphaproteobacteria; Rhizobiales; Cohaesibacteraceae; Breoghania
0.09966033332392601	0.6150093393427142	0.06974467267272251	0.40649690428237356	Eukaryota; Fungi; Ascomycota; Sordariomycetes; Sordariales; Sordariaceae; Sordaria
0.6603106621205841	0.8344626012867956	0.643787776361513	0.8437080231564524	Bacteria; ; Proteobacteria; Alphaproteobacteria; Rhizobiales; Phyllobacteriaceae; Lentilitoribacter
0.5182395314101468	0.7786387537941846	0.4535874245607384	0.7250270175347092	Eukaryota; Fungi; Ascomycota; Saccharomycetes; Saccharomycetales; Debaryomycetaceae; Yamadazyma
0.6736875641342275	0.8399762767600265	0.5293597336968999	0.7809524111575086	Bacteria; ; Bacteroidetes; Chitinophagia; Chitinophagales; Chitinophagaceae; Paraflavitalea
0.570749806915416	0.7960467634058643	0.5753019087308665	0.80658442292455	Eukaryota; Fungi; Ascomycota; Leotiomycetes; Helotiales; Sclerotiniaceae; Sclerotinia
0.6942074811279466	0.8477560046300521	0.5823253574680508	0.8130597373526876	Bacteria; ; Firmicutes; Clostridia; Thermosediminibacterales; Tepidanaerobacteraceae; Biomaibacter
0.45687180015527507	0.7541314951608311	0.37654760055567804	0.6693595439637241	Viruses; ; Uroviricota; Caudoviricetes; Caudovirales; Ackermannviridae; Limestonevirus
0.5486114929859435	0.7879093769458813	0.4878126874869477	0.7485398901088522	Eukaryota; Viridiplantae; Chlorophyta; Ulvophyceae; Bryopsidales; Halimedaceae; Callipsygma
0.2851137531412951	0.6837240212840383	0.2967307401180531	0.6190512396860008	Eukaryota; Fungi; Basidiomycota; Tremellomycetes; Tremellales; Cryptococcaceae; Cryptococcus
0.6022338741502382	0.8125584593087936	0.5776668680227525	0.801928969514489	Bacteria; ; Bacteroidetes; Cytophagia; Cytophagales; Fulvivirgaceae; Chryseolinea
0.5922866473378264	0.8069902034312374	0.5513656740246757	0.7951382358003334	Bacteria; ; Proteobacteria; Gammaproteobacteria; Pseudomonadales; Pseudomonadaceae; Azotobacter
0.47278718418150023	0.759994207509344	0.4342637534278462	0.7082830498863778	Eukaryota; Fungi; Basidiomycota; Tremellomycetes; Tremellales; Tremellaceae; Tremella
0.38457801080746873	0.7218695090429071	0.3556460159876888	0.66966060668083	Bacteria; ; Proteobacteria; Alphaproteobacteria; Rhizobiales; Rhizobiaceae; Georhizobium
0.11346923158266216	0.6210235202383687	0.05644233747778135	0.43691641079387594	Bacteria; ; Bacteroidetes; Flavobacteriia; Flavobacteriales; Flavobacteriaceae; Tenacibaculum
0.2987870944810581	0.6942724399528096	0.2608456725894326	0.5623543065415774	Eukaryota; Viridiplantae; Chlorophyta; Ulvophyceae; Bryopsidales; Bryopsidaceae; Pseudochlorodesmis
0.5960519339002074	0.8097442594165072	0.5360462065658996	0.7812457272686105	Eukaryota; Fungi; Basidiomycota; Tremellomycetes; Tremellales; Trimorphomycetaceae; Trimorphomyces
0.5620727214435419	0.7964639850196215	0.4768137544706898	0.7465219110106621	Eukaryota; Fungi; Basidiomycota; Exobasidiomycetes; Georgefischeriales; Tilletiariaceae; Tilletiaria
0.5064069781979704	0.7722870634767509	0.28825680790587316	0.6379454473313555	Bacteria; ; Firmicutes; Clostridia; Halanaerobiales; Halanaerobiaceae; Halocella
0.47012480029114556	0.7597737604794036	0.4222109260550499	0.7052302060444825	Eukaryota; Fungi; Basidiomycota; Pucciniomycetes; Pucciniales; Pucciniaceae; Puccinia
0.5875744591672191	0.8055864505083089	0.5547110483689968	0.7900784538322408	Eukaryota; Fungi; Basidiomycota; Agaricomycetes; Agaricales; Pleurotaceae; Pleurotus
0.5879072319941097	0.80349283497032	0.4826536113180076	0.7556678089783292	Bacteria; ; Actinobacteria; Actinobacteria; Micrococcales; Microbacteriaceae; Gryllotalpicola
0.5559057614831845	0.7937789262213851	0.427032016810563	0.7213917404246895	Bacteria; ; Actinobacteria; Actinobacteria; Micrococcales; Microbacteriaceae; Protaetiibacter
0.3108681355462968	0.6955551541101018	0.1919213581743194	0.5601096274221736	Archaea; ; Euryarchaeota; Halobacteria; Natrialbales; Natrialbaceae; Salinadaptatus
0.39169618720946486	0.7265499782682927	0.3822880599654554	0.6897813940201695	Eukaryota; Fungi; Basidiomycota; Agaricomycetes; Polyporales; Polyporaceae; Trametes
0.5205375863127975	0.7783774642137224	0.43239571110672076	0.716254802129923	Eukaryota; Metazoa; Arthropoda; Insecta; Hymenoptera; Halictidae; Nomia
0.2424826249852717	0.6686941888507612	0.21430946382904575	0.5365760604000828	Eukaryota; Fungi; Basidiomycota; Agaricomycetes; Agaricales; Schizophyllaceae; Schizophyllum
0.6173586471260696	0.817586125013928	0.5652137282599701	0.7989278307158499	Bacteria; ; Proteobacteria; Gammaproteobacteria; Enterobacterales; Enterobacteriaceae; Buttiauxella
0.24588577260372474	0.6456726420717481	0.2473064347697045	0.6196138825275586	Bacteria; ; Proteobacteria; Alphaproteobacteria; Rhizobiales; Rhizobiaceae; Agrobacterium
0.5263065027362649	0.7826376663954082	0.48043244260367557	0.741602235448588	Eukaryota; Fungi; Basidiomycota; Agaricomycetes; Agaricales; Agaricaceae; Agaricus
0.6680455980126313	0.8378670216608979	0.6126118040638933	0.8248914782449854	Eukaryota; Fungi; Ascomycota; Leotiomycetes; Helotiales; Hyaloscyphaceae; Hyaloscypha
0.5416049566449701	0.7876179915711286	0.4520240750157252	0.7325107662519259	Bacteria; ; Proteobacteria; Alphaproteobacteria; Rhodobacterales; Rhodobacteraceae; Parasedimentitalea
0.5441059124923968	0.7885160485858559	0.4991058905939499	0.7549061208379182	Eukaryota; Fungi; Basidiomycota; Agaricomycetes; Agaricales; Psathyrellaceae; Coprinopsis
0.31186523683663847	0.6942431000037961	0.33691945451155453	0.6356444003801458	Viruses; ; Uroviricota; Caudoviricetes; Caudovirales; Siphoviridae; Ceetrepovirus
0.5554387653409651	0.792507971711473	0.48173591069067584	0.7420851471071562	Eukaryota; Metazoa; Arthropoda; Insecta; Diptera; Empididae; Dolichocephala
0.5364887720855982	0.7851758296388974	0.488430134944508	0.7460350349376503	Eukaryota; Metazoa; Arthropoda; Insecta; Diptera; Dolichopodidae; Neurigona
0.5306880891560486	0.7838143371378825	0.47834954461336965	0.7390859112690444	Eukaryota; ; Rhodophyta; Florideophyceae; Rhodogorgonales; Rhodogorgonaceae; Renouxia
0.5811329248931416	0.8075565417884938	0.4931869465544622	0.7582600518694655	Eukaryota; ; Rhodophyta; Florideophyceae; Hapalidiales; Hapalidiaceae; Synarthrophyton
0.5755899264117796	0.8023676333416213	0.5022738315251701	0.7604211139270005	Eukaryota; Fungi; Ascomycota; Saccharomycetes; Saccharomycetales; Saccharomycetaceae; Nakaseomyces
0.5849720370331531	0.8044671556717626	0.5057291112270129	0.7647336712028733	Eukaryota; Viridiplantae; Chlorophyta; Chlorophyceae; Tetrasporales; Palmellaceae; Palmellopsis
0.4340143571774728	0.7444917861632044	0.4143709964473471	0.6957074398550844	Eukaryota; Fungi; Ascomycota; Lecanoromycetes; Lecanorales; Parmeliaceae; Parmotrema
0.5160516583916991	0.7769723546860269	0.41956703593702693	0.7070242219094889	Eukaryota; Viridiplantae; Streptophyta; Magnoliopsida; Poales; Poaceae; Froesiochloa
0.4079251063147434	0.7256942352432004	0.3524545500298825	0.6869283468092661	Bacteria; ; Bacteroidetes; Flavobacteriia; Flavobacteriales; Weeksellaceae; Epilithonimonas
0.7613933527060456	0.8641760570234185	0.9034039948844346	0.9650071803446963	Bacteria; ; Firmicutes; Erysipelotrichia; Erysipelotrichales; Erysipelotrichaceae; Intestinibaculum
0.5127815667915577	0.7750565998714658	0.4689983843258371	0.73640768509046	Bacteria; ; Proteobacteria; Gammaproteobacteria; Enterobacterales; Enterobacteriaceae; Metakosakonia
0.132213022890086	0.6268820597450945	0.10104437167312713	0.4816521249757666	Eukaryota; Fungi; Ascomycota; Saccharomycetes; Saccharomycetales; ; Diutina
0.31892489388483636	0.6955839193714123	0.21910100893736714	0.5792260915892941	Bacteria; ; Proteobacteria; Betaproteobacteria; Burkholderiales; Alcaligenaceae; Pigmentiphaga
0.24782850054079814	0.6566752404067909	0.18176073071828866	0.5692731840827323	Eukaryota; Fungi; Ascomycota; Saccharomycetes; Saccharomycetales; Debaryomycetaceae; Candida
0.053646312790771346	0.6024550269074431	0.026764190199064914	0.3755715761090636	Bacteria; ; Firmicutes; Clostridia; Clostridiales; Hungateiclostridiaceae; Ruminiclostridium
0.5797480190808655	0.8017865688048328	0.4948727051176562	0.7580392428214194	Eukaryota; Fungi; Ascomycota; Leotiomycetes; Helotiales; Pleuroascaceae; Entimomentora
0.7267778670826807	0.8646879231602047	0.603376913159518	0.8239961081872564	Bacteria; ; Firmicutes; Bacilli; Bacillales; Thermoactinomycetaceae; Staphylospora
0.509663543642214	0.7736017472957663	0.4448081410093456	0.7150098171631055	Eukaryota; Fungi; Ascomycota; Eurotiomycetes; Onygenales; ; Coccidioides
0.4788675012039739	0.7599089031656653	0.3389093643529831	0.6582294138655982	Bacteria; ; Chloroflexi; Ktedonobacteria; Ktedonobacterales; Thermosporotrichaceae; Thermosporothrix
0.5106630152509185	0.7756681313482159	0.41222969898530193	0.6998756168694041	Eukaryota; Viridiplantae; Streptophyta; Magnoliopsida; Lamiales; Oleaceae; Chionanthus
0.5322763312977825	0.7843790630354354	0.46673936626168533	0.7363414879896711	Eukaryota; Viridiplantae; Streptophyta; Magnoliopsida; Lamiales; Oleaceae; Forestiera
0.5749457480725344	0.8015205124193844	0.4974089461889051	0.7544443666743427	Eukaryota; Metazoa; Arthropoda; Insecta; Hymenoptera; Figitidae; Gastraspis
0.3895540855151003	0.7286533262890248	0.3534969790029885	0.6408915054200017	Eukaryota; Metazoa; Arthropoda; Insecta; Coleoptera; Carabidae; Elaphropus
0.5234212293774978	0.7793205978079586	0.44377840039001903	0.7248608790114078	Eukaryota; Metazoa; Arthropoda; Insecta; Coleoptera; Carabidae; Amerizus
0.33030682536007594	0.6998965918261221	0.21972278850247975	0.6013855358360214	Bacteria; ; Proteobacteria; Betaproteobacteria; Burkholderiales; Sutterellaceae; Sutterella
0.5850402436730227	0.8020852569133167	0.51841708426348	0.7720394176351107	Bacteria; ; Proteobacteria; Alphaproteobacteria; Rhodobacterales; Rhodobacteraceae; Tabrizicola
0.4760359655311679	0.7576391881551364	0.24497936027196168	0.6097373665184943	Bacteria; ; Proteobacteria; Alphaproteobacteria; Rhodobacterales; Rhodobacteraceae; Roseovarius
0.47202838835520416	0.7561985981117607	0.5611995432082386	0.7863743218783288	Bacteria; ; Actinobacteria; Actinobacteria; Actinomycetales; Actinomycetaceae; Actinobaculum
0.3877509795167584	0.7241246554032609	0.3604467433801156	0.6523444314280401	Viruses; Shotokuvirae; Cressdnaviricota; Arfiviricetes; Cremevirales; Smacoviridae; Porprismacovirus
0.7672584477502871	0.8791576415608452	0.7592139076179878	0.9044920158160192	Bacteria; ; Actinobacteria; Actinobacteria; Actinomycetales; Actinomycetaceae; Flaviflexus
0.5751839202200559	0.7995482108600679	0.5226833497037184	0.7712404148632621	Eukaryota; Fungi; Ascomycota; Eurotiomycetes; Onygenales; Arthrodermataceae; Trichophyton
0.46684083669451193	0.7573433032823511	0.33565897409984563	0.6773783229856832	Bacteria; ; Firmicutes; Clostridia; Clostridiales; Lachnospiraceae; Cellulosilyticum
0.05101329767657724	0.6028366245992947	0.037754970263383904	0.40216202943432083	Bacteria; ; Proteobacteria; Gammaproteobacteria; Alteromonadales; Colwelliaceae; Colwellia
0.16717958537008074	0.6394803175263577	0.15190189478375168	0.5287391175426011	Bacteria; ; Proteobacteria; Gammaproteobacteria; Enterobacterales; Budviciaceae; Pragia
0.7715321671432045	0.8852022008910697	0.6083050615943644	0.8228390781102912	Bacteria; ; Actinobacteria; Actinobacteria; Streptosporangiales; Nocardiopsaceae; Streptomonospora
0.4856519844528151	0.7628949884941743	0.41838305964695294	0.7029506676615533	Eukaryota; Metazoa; Arthropoda; Insecta; Coleoptera; Tenebrionidae; Dendarus
0.0949587361440205	0.6172600273849425	0.050721273658184164	0.3867414636252631	Bacteria; ; Actinobacteria; Actinobacteria; Micrococcales; Microbacteriaceae; Candidatus Aquiluna
0.508256389464717	0.775379667552834	0.4308173649463277	0.7094003205572571	Eukaryota; Metazoa; Arthropoda; Insecta; Diptera; Drosophilidae; Phortica
0.44792996187941636	0.7469094458166211	0.4583287519083399	0.7397443220000743	Eukaryota; Fungi; Ascomycota; Dothideomycetes; Dothideales; Saccotheciaceae; Aureobasidium
0.5398799214240949	0.7870725225733293	0.4646675528691701	0.7398825408379964	Viruses; ; Uroviricota; Caudoviricetes; Caudovirales; Siphoviridae; Chivirus
0.23715797596766566	0.6614414033182083	0.2630895920386857	0.6305405864961664	Bacteria; ; Proteobacteria; Alphaproteobacteria; Rhodobacterales; Rhodobacteraceae; Paracoccus
0.4151916706255491	0.7352529970419788	0.2732357966102629	0.6150170379347228	Bacteria; ; Proteobacteria; Alphaproteobacteria; Rhodobacterales; Rhodobacteraceae; Pseudorhodobacter
0.14970330402163937	0.6396285613154181	0.06146180857025769	0.45448852588692823	Eukaryota; Fungi; Ascomycota; Dothideomycetes; Pleosporales; Pleosporaceae; Alternaria
0.5207629006965817	0.7793059529558876	0.46120251364654247	0.7277822785039109	Eukaryota; Metazoa; Nematoda; Chromadorea; Strongylida; Chabertiidae; Oesophagostomum
0.6394020972136513	0.8302703149038385	0.522762072131575	0.7770065073458557	Bacteria; ; Candidatus Bipolaricaulota; ; ; ; Candidatus Bipolaricaulis
0.30666580298546436	0.6949773760145398	0.24479522367469755	0.572280462981465	Eukaryota; Fungi; Ascomycota; ; ; ; Saitoella
0.54078220964344	0.7847104551621628	0.472370656375222	0.7412817352096494	Eukaryota; ; Rhodophyta; Florideophyceae; Ceramiales; Dasyaceae; Dasysiphonia
0.36846396779756274	0.7174359017960278	0.21567476537706493	0.6001876112836435	Bacteria; ; Firmicutes; Clostridia; Clostridiales; Clostridiales Family XIII. Incertae Sedis; Aminipila
0.18306752217706168	0.6389670960778469	0.0978154182716432	0.49482787002445083	Bacteria; ; Firmicutes; Tissierellia; Tissierellales; Tissierellaceae; Tissierella
0.6509370246104721	0.8322005727077563	0.5319541586954362	0.7810532281071336	Bacteria; ; Bacteroidetes; Flavobacteriia; Flavobacteriales; Flavobacteriaceae; Muriicola
0.6237279375568926	0.8194273542751084	0.49175780361759436	0.7576294200200873	Eukaryota; ; Euglenozoa; Kinetoplastea; Trypanosomatida; Trypanosomatidae; Leishmania
0.4688605676781619	0.7635045157101512	0.6923959512897725	0.8726252526962182	Bacteria; ; Actinobacteria; Actinobacteria; Micrococcales; Microbacteriaceae; Agromyces
0.5358366977558326	0.785164032339491	0.46279235564023463	0.7445780339013872	Bacteria; ; Actinobacteria; Actinobacteria; Micrococcales; Promicromonosporaceae; Xylanimicrobium
0.799472840860342	0.8989456033001066	0.5091159511053782	0.7755361629292553	Bacteria; ; Actinobacteria; Actinobacteria; Micrococcales; Promicromonosporaceae; Xylanimonas
0.3398722282683991	0.7038666559933546	0.24909135160163576	0.5975328693235027	Bacteria; ; Chloroflexi; Ktedonobacteria; Ktedonobacterales; Ktedonosporobacteraceae; Ktedonosporobacter
0.4843603332536339	0.7644754992522799	0.4039594056407591	0.6920614493248461	Eukaryota; ; Rhodophyta; Florideophyceae; Gracilariales; Gracilariaceae; Crassa
0.5624208517828096	0.7970236426966361	0.5448784081849154	0.7819210284655841	Bacteria; ; Proteobacteria; Gammaproteobacteria; Xanthomonadales; Xanthomonadaceae; Pseudolysobacter
0.14308666952122928	0.6342522252755681	0.07069171017225247	0.44842148750491284	Bacteria; ; Spirochaetes; Spirochaetia; Spirochaetales; Spirochaetaceae; Oceanispirochaeta
0.4933383485671608	0.7711724329830582	0.2465480119795676	0.6221525843017219	Bacteria; ; Bacteroidetes; Bacteroidia; Bacteroidales; Muribaculaceae; Duncaniella
0.6619792713731707	0.8370202556381775	0.6152051285452236	0.8269438293218341	Eukaryota; Metazoa; Arthropoda; Arachnida; Sarcoptiformes; Acaridae; Sancassania
0.494282629521117	0.770037058881451	0.45982367204735675	0.7303914406588721	Eukaryota; ; Euglenozoa; Kinetoplastea; Trypanosomatida; Trypanosomatidae; Trypanosoma
0.32477280627107424	0.6940055567401312	0.19510650628178594	0.5617658680290623	Bacteria; ; Planctomycetes; Planctomycetia; Pirellulales; Pirellulaceae; Aureliella
0.40721758577997325	0.7305387235825885	0.31432951581895197	0.6368833200287487	Bacteria; ; Planctomycetes; Planctomycetia; Pirellulales; Lacipirellulaceae; Aeoliella
0.6404491104262889	0.8261885702874476	0.5937538123082919	0.8152799772180985	Bacteria; ; Planctomycetes; Planctomycetia; Isosphaerales; Isosphaeraceae; Tautonia
0.2377196940645906	0.6668463451050306	0.13890483155619673	0.5166468281336768	Bacteria; ; Planctomycetes; Planctomycetia; Pirellulales; Pirellulaceae; Stieleria
0.4799080034480504	0.7644733680646276	0.3946045554554273	0.6844380328528631	Eukaryota; ; Euglenozoa; Kinetoplastea; Parabodonida; ; Trypanoplasma
0.6731820609105773	0.8428652946836368	0.5079874452030454	0.7663474984271987	Bacteria; ; Planctomycetes; Planctomycetia; Planctomycetales; Planctomycetaceae; Caulifigura
0.6080384055702942	0.8135488187705388	0.5366416253414446	0.7840508483965277	Bacteria; ; Planctomycetes; Planctomycetia; Planctomycetales; Planctomycetaceae; Bremerella
0.7016022333878271	0.854203208793839	0.5994221514047557	0.8202995785781925	Bacteria; ; Planctomycetes; Planctomycetia; Planctomycetales; Planctomycetaceae; Alienimonas
0.624262207361208	0.8204698084948001	0.46364314323248484	0.7463994705621182	Bacteria; ; Planctomycetes; Planctomycetia; Pirellulales; Pirellulaceae; Rosistilla
0.5347426178476095	0.7841433853904493	0.4729356846349853	0.7425715911692029	Bacteria; ; Planctomycetes; Planctomycetia; Planctomycetales; Planctomycetaceae; Thalassoglobus
0.4013152270409497	0.7287621229829131	0.42477373772658505	0.7051633444396169	Bacteria; ; Planctomycetes; Planctomycetia; Planctomycetales; Planctomycetaceae; Symmachiella
0.47530006314547707	0.7620402111752993	0.42824316936199835	0.7093847326283417	Bacteria; ; Planctomycetes; Planctomycetia; Planctomycetales; Planctomycetaceae; Crateriforma
0.43344454540502686	0.743894631510786	0.45510641095727766	0.7226520049714643	Bacteria; ; Planctomycetes; Planctomycetia; Planctomycetales; Planctomycetaceae; Polystyrenella
0.4406829430365695	0.7457793444207582	0.3698534810359263	0.6628609207357189	Eukaryota; ; Euglenozoa; Kinetoplastea; Trypanosomatida; Trypanosomatidae; Herpetomonas
0.6204763648120951	0.827461132038428	0.2858969008070095	0.6397274686099618	Bacteria; ; Planctomycetes; Planctomycetia; Pirellulales; Lacipirellulaceae; Pirellulimonas
0.21619395780310724	0.656224121353825	0.129408911498751	0.5079192908888263	Bacteria; ; Planctomycetes; Planctomycetia; Pirellulales; Pirellulaceae; Lignipirellula
0.6145401720282075	0.8174669405845872	0.5243224445596668	0.7715100387381943	Bacteria; ; Planctomycetes; Phycisphaerae; Phycisphaerales; Phycisphaeraceae; Poriferisphaera
0.6106178176294768	0.8183882856514609	0.5135472057123373	0.7699996699911528	Eukaryota; ; Parabasalia; ; Trichomonadida; Trichomonadidae; Trichomonas
0.15584671876341358	0.6348392561477898	0.09164634850908537	0.4459233337907867	Bacteria; ; Planctomycetes; Planctomycetia; Pirellulales; Lacipirellulaceae; Botrimarina
0.5892858923664155	0.8067826972006102	0.47072440338559485	0.746383416281985	Bacteria; ; Planctomycetes; Planctomycetia; Planctomycetales; Planctomycetaceae; Maioricimonas
0.4276823203798596	0.7455551350994882	0.32636937018909595	0.6454797337219058	Bacteria; ; Planctomycetes; Planctomycetia; Planctomycetales; Planctomycetaceae; Calycomorphotria
0.6977838846249178	0.8548173567031567	0.6122348621773088	0.8227607502531036	Bacteria; ; Actinobacteria; Actinobacteria; Pseudonocardiales; Pseudonocardiaceae; Saccharomonospora
0.5321206460785496	0.7840403329722394	0.4873282471256634	0.7483903736533605	Eukaryota; ; Fornicata; ; Diplomonadida; Hexamitidae; Giardia
0.5175659701717957	0.7790695471991784	0.4187159296862251	0.7116774496263484	Bacteria; ; Proteobacteria; Alphaproteobacteria; Rhizobiales; Lichenihabitantaceae; Lichenihabitans
0.5036354919372574	0.770082065145765	0.43502909135334883	0.7121901955468345	Viruses; ; Uroviricota; Caudoviricetes; Caudovirales; Myoviridae; Seoulvirus
0.4614400557321425	0.7584133766285349	0.35843805392319	0.6715009944792018	Bacteria; ; Bacteroidetes; Flavobacteriia; Flavobacteriales; Flavobacteriaceae; Oceanihabitans
0.5417446657875247	0.7897599362760735	0.4652492979216626	0.7389694666937434	Bacteria; ; Verrucomicrobia; ; ; ; Candidatus Pinguicoccus
0.5993722745841541	0.8081380688928862	0.52546396379016	0.7771251061746604	Viruses; ; Uroviricota; Caudoviricetes; Caudovirales; Siphoviridae; Kagunavirus
0.48607956553786397	0.7665530839292715	0.42422644876167037	0.7027035756190443	Viruses; ; Uroviricota; Caudoviricetes; Caudovirales; Myoviridae; Suspvirus
0.3359653254508202	0.7008172269492807	0.24782244443032797	0.598768871313851	Eukaryota; ; Discosea; ; Longamoebia; Acanthamoebidae; Acanthamoeba
0.5795866732308621	0.8018833486097402	0.5173338561689712	0.7651587811829287	Viruses; ; Uroviricota; Caudoviricetes; Caudovirales; Myoviridae; Mooglevirus
0.4035330574451723	0.7392735905584767	0.23416546911524785	0.613600697142714	Bacteria; ; Bacteroidetes; Bacteroidia; Bacteroidales; Muribaculaceae; Muribaculum
0.5281765918644544	0.7818749668491275	0.46651076880500564	0.7332409972360465	Eukaryota; ; Apicomplexa; Aconoidasida; Nephromycida; ; Nephromyces
0.28369904140488	0.6806917957582468	0.26198800015101	0.6234988249136615	Bacteria; ; Proteobacteria; Gammaproteobacteria; Chromatiales; Chromatiaceae; Rheinheimera
0.3094235843697037	0.6891941155135437	0.21186612807689073	0.580507528270372	Eukaryota; ; Evosea; ; Mastigamoebida; Entamoebidae; Entamoeba
0.4613351621742291	0.7522399081194099	0.3818589145824255	0.7054396755126541	Bacteria; ; Firmicutes; Clostridia; Clostridiales; Clostridiales Family XVII. Incertae Sedis; Thermaerobacter
0.3218345189920327	0.7020546388932484	0.22480243608500977	0.5838686593666615	Bacteria; ; Cyanobacteria; ; Chroococcales; Aphanothecaceae; Gloeothece
0.5037024844288723	0.7692437965039313	0.43811291055991236	0.716974998056337	Bacteria; ; Cyanobacteria; ; Chroococcales; Aphanothecaceae; Crocosphaera
0.538851930721354	0.7826698742482714	0.4466561660646782	0.7314225878895828	Bacteria; ; Cyanobacteria; ; Chroococcales; Aphanothecaceae; Rippkaea
0.397191327574324	0.728566658669894	0.392045895613097	0.6877665423278332	Eukaryota; ; Heterolobosea; ; ; Vahlkampfiidae; Naegleria
0.5746466106016441	0.8030809985725296	0.48788263482271566	0.7464483790597509	Eukaryota; ; Rhodophyta; Florideophyceae; Corallinales; Corallinaceae; Corallina
0.9911261715892363	0.994822044454514	0.8063241840682072	0.9252883122611261	Bacteria; ; Proteobacteria; Alphaproteobacteria; Rhizobiales; Bradyrhizobiaceae; Bradyrhizobium
0.31928607627580063	0.6987509104332091	0.18470474466089912	0.5537466801546519	Bacteria; ; Proteobacteria; Gammaproteobacteria; Alteromonadales; Shewanellaceae; Parashewanella
0.5123260258431921	0.7756652578291049	0.41915336147981375	0.7052106226259509	Eukaryota; ; Tubulinea; Elardia; Euamoebida; Amoebidae; Amoeba
0.24237074747765514	0.6605085411751244	0.18129567362662768	0.5682405185589721	Eukaryota; ; Apicomplexa; Conoidasida; Eucoccidiorida; Eimeriidae; Eimeria
0.5707600740746679	0.7980102972450588	0.5257082340147846	0.7772539612337059	Eukaryota; ; Apicomplexa; Conoidasida; Eucoccidiorida; Cryptosporidiidae; Cryptosporidium
0.6067154985640836	0.8140549941553141	0.5297658621071091	0.7713165581203181	Eukaryota; ; Apicomplexa; Conoidasida; Eucoccidiorida; Sarcocystidae; Toxoplasma
0.17612210279628018	0.6424579853072541	0.10836940343232966	0.4931275980528137	Bacteria; ; Proteobacteria; Deltaproteobacteria; Myxococcales; Archangiaceae; Archangium
0.4943902686965905	0.7626409403642253	0.7436937209785938	0.8937726672133025	Bacteria; ; Proteobacteria; Alphaproteobacteria; Rhizobiales; Rhizobiaceae; Sinorhizobium
0.5347227311450353	0.7847042803824602	0.47898736336091197	0.7362164665809398	Eukaryota; ; ; Bigyra; Bicosoecida; ; Cafileria
0.47851540359855516	0.7583198698570587	0.19912797633935936	0.5818933811993184	Bacteria; ; Proteobacteria; Alphaproteobacteria; Rhodospirillales; Acetobacteraceae; Stella
0.6890664315526409	0.8493509740816441	0.5806071752950673	0.8085166887866477	Bacteria; ; Proteobacteria; Alphaproteobacteria; Rhodospirillales; Acetobacteraceae; Oecophyllibacter
0.24872638329792998	0.6719612237307007	0.17217451675851353	0.4956876964622605	Bacteria; ; Proteobacteria; Alphaproteobacteria; Rhodospirillales; Acetobacteraceae; Swingsia
0.6663376329699928	0.8386182737392637	0.4286332599817562	0.7342451757797687	Eukaryota; ; Apicomplexa; Aconoidasida; Haemosporida; Plasmodiidae; Plasmodium
0.38635348332087327	0.7162963736231173	0.2943942864232325	0.6520744769704214	Bacteria; ; Proteobacteria; Alphaproteobacteria; Rhizobiales; Phyllobacteriaceae; Mesorhizobium
0.2666324164333307	0.6799805058821821	0.1775864133678905	0.5160382221901803	Eukaryota; ; Apicomplexa; Aconoidasida; Piroplasmida; Babesiidae; Babesia
0.6688846551199952	0.8393508526205113	0.5941037654500275	0.812437465530615	Bacteria; ; Proteobacteria; Betaproteobacteria; Nitrosomonadales; Gallionellaceae; Candidatus Nitrotoga
0.2835098856540196	0.6831321730961559	0.21457930355219793	0.5583301178701514	Bacteria; ; Proteobacteria; Alphaproteobacteria; Rhizobiales; Methylocystaceae; Terasakiella
0.48698769174671874	0.763816647342616	0.416983518204855	0.7007419132741568	Viruses; ; Uroviricota; Caudoviricetes; Caudovirales; Myoviridae; Metrivirus
0.5022882191459324	0.7716408028871238	0.44875583039707123	0.7206016136332037	Viruses; ; Uroviricota; Caudoviricetes; Caudovirales; Myoviridae; Polybotosvirus
0.5685480550300714	0.7978558912014403	0.5067930167955143	0.7602791113660143	Viruses; Orthornavirae; Negarnaviricota; Monjiviricetes; Mononegavirales; Paramyxoviridae; Orthoavulavirus
0.418339242010318	0.7377182121826747	0.3568108875647076	0.6485240239692057	Viruses; ; Uroviricota; Caudoviricetes; Caudovirales; Herelleviridae; Bastillevirus
0.5239582530827896	0.7761170256366333	0.4292971923188619	0.7071237058725132	Viruses; ; Uroviricota; Caudoviricetes; Caudovirales; Siphoviridae; Magadivirus
0.5076749566878174	0.7740198198681394	0.43325542590874483	0.7149098372768553	Eukaryota; ; Apicomplexa; Aconoidasida; Piroplasmida; Theileriidae; Theileria
0.5059689648333819	0.774477627003167	0.4088119835594507	0.7041853620859774	Viruses; ; Uroviricota; Caudoviricetes; Caudovirales; Myoviridae; Thornevirus
0.5346695115926837	0.7852677306565383	0.49536982421635933	0.746888319390163	Viruses; ; Uroviricota; Caudoviricetes; Caudovirales; Myoviridae; Shalavirus
0.2929897752556297	0.689986715574921	0.28837607354918177	0.5887330853926114	Viruses; ; Uroviricota; Caudoviricetes; Caudovirales; Siphoviridae; Sasvirus
0.7072213744344528	0.858910402271076	0.5843970370974182	0.8074930175814835	Viruses; ; Uroviricota; Caudoviricetes; Caudovirales; Siphoviridae; Chunghsingvirus
0.5322882142409922	0.7838755094608741	0.47936202786382853	0.7447697967574824	Viruses; ; Uroviricota; Caudoviricetes; Caudovirales; Siphoviridae; Ikedavirus
0.28851586157248027	0.6833740446115446	0.24158462984315693	0.5830593618044265	Eukaryota; ; Ciliophora; Oligohymenophorea; Peniculida; Parameciidae; Paramecium
0.5684784467437421	0.7980458314038229	0.4926157471684395	0.7567017235877227	Viruses; ; Uroviricota; Caudoviricetes; Caudovirales; Siphoviridae; Efquatrovirus
0.4527640416866827	0.7522663645957857	0.3532106854756015	0.6686105268577188	Viruses; ; Uroviricota; Caudoviricetes; Caudovirales; Myoviridae; Avunavirus
0.5260088324964955	0.7837960337386657	0.39264710025487143	0.6914759570536336	Eukaryota; ; Ciliophora; Oligohymenophorea; Hymenostomatida; Tetrahymenidae; Tetrahymena
0.49412512228453764	0.7669810247037613	0.47468435881966486	0.7343374444207706	Viruses; ; Uroviricota; Caudoviricetes; Caudovirales; Siphoviridae; Ghobesvirus
0.4176690701883204	0.738694704756955	0.37415270073928125	0.6571273403964264	Viruses; ; Uroviricota; Caudoviricetes; Caudovirales; Siphoviridae; Sourvirus
0.5196469219175103	0.7804627613856929	0.4294647270679893	0.7134252506342372	Viruses; ; Uroviricota; Caudoviricetes; Caudovirales; Myoviridae; Iodovirus
0.5690392449781059	0.7999640323412492	0.4887744221036473	0.7490139184856093	Viruses; ; Uroviricota; Caudoviricetes; Caudovirales; Herelleviridae; Pecentumvirus
0.2339527124490325	0.666098412450654	0.1704251989024136	0.5203935892374435	Eukaryota; ; Ciliophora; Oligohymenophorea; Hymenostomatida; ; Ichthyophthirius
0.35121228007326205	0.7138620217868837	0.31781452256632764	0.6118361881458483	Viruses; ; Uroviricota; Caudoviricetes; Caudovirales; Siphoviridae; Minunavirus
0.4737295381342386	0.7616103776973543	0.4141286315608855	0.6940977716806841	Viruses; ; Uroviricota; Caudoviricetes; Caudovirales; Myoviridae; Flaumdravirus
0.16732224156130662	0.6375154801178807	0.16476880099724758	0.5111238536296415	Viruses; ; Uroviricota; Caudoviricetes; Caudovirales; Siphoviridae; Scapunavirus
0.48156761978715446	0.7608806757334451	0.4505472297017271	0.7183715710708672	Viruses; ; Uroviricota; Caudoviricetes; Caudovirales; Myoviridae; Tidunavirus
0.5709692528683618	0.8001813223174562	0.5322715892533166	0.774266613451518	Viruses; ; Uroviricota; Caudoviricetes; Caudovirales; Siphoviridae; Wilnyevirus
0.6139274880924077	0.8147471394943459	0.5149577497867973	0.7729175339885537	Bacteria; ; Bacteroidetes; Flavobacteriia; Flavobacteriales; Flavobacteriaceae; Altibacter
0.38404596182650436	0.7245325054253959	0.3137968195951038	0.6173321027524504	Eukaryota; Metazoa; Porifera; Demospongiae; Suberitida; Halichondriidae; Halichondria
0.5400715334587054	0.7855248075794852	0.4529764318932709	0.7337960339964954	Viruses; ; Uroviricota; Caudoviricetes; Caudovirales; Siphoviridae; Goodmanvirus
0.5975015963888666	0.8082209863562753	0.5575074215740412	0.7919728443027153	Eukaryota; Metazoa; Cnidaria; Hydrozoa; Anthoathecata; Hydridae; Hydra
0.5360001557524883	0.7872309156174577	0.4447578045505267	0.7149171827722953	Eukaryota; Metazoa; Cnidaria; Anthozoa; Actiniaria; Actiniidae; Actinia
0.5410822378343869	0.7860110863830754	0.34636342200485815	0.6809618046468379	Bacteria; ; Actinobacteria; Actinobacteria; Micrococcales; Micrococcaceae; Citricoccus
0.5131518970885123	0.7726704414635491	0.3518837812186835	0.6825376502200377	Bacteria; ; Proteobacteria; Deltaproteobacteria; Desulfobacterales; Desulfobulbaceae; Desulfopila
0.4352721182157775	0.7425736544191465	0.35896901791618746	0.674471137817138	Bacteria; ; Bacteroidetes; Flavobacteriia; Flavobacteriales; Flavobacteriaceae; Psychroserpens
0.4179281381749227	0.7375002546556766	0.36209702838498886	0.6734110654434643	Eukaryota; Viridiplantae; Streptophyta; Magnoliopsida; Poales; Poaceae; Koeleria
0.2511929219922324	0.669240453560982	0.12226940344726771	0.515228947444294	Bacteria; ; Proteobacteria; Gammaproteobacteria; Alteromonadales; Alteromonadaceae; Salinimonas
0.5076067180124848	0.7718443248598158	0.40150864510692913	0.7008780463093929	Archaea; ; Euryarchaeota; Halobacteria; Haloferacales; Haloferacaceae; Haloprofundus
0.49553601920242624	0.7675952108240336	0.45686418810142626	0.7315731477560827	Eukaryota; Metazoa; Platyhelminthes; Trematoda; Strigeidida; Schistosomatidae; Schistosoma
0.3768671512678857	0.7232412805005894	0.3307320457271727	0.6297674278107438	Eukaryota; Viridiplantae; Streptophyta; Jungermanniopsida; Jungermanniales; Lepidoziaceae; Bazzania
0.49567525483717806	0.7693932383926105	0.44612281639212265	0.7136429965264145	Eukaryota; ; Rhodophyta; Florideophyceae; Ceramiales; Ceramiaceae; Wrangelia
0.5582618624702973	0.7926510207119444	0.5100578641534588	0.7596882691970354	Eukaryota; ; Rhodophyta; Florideophyceae; Ceramiales; Ceramiaceae; Gayliella
0.48151884299526065	0.7663402960589637	0.42844201448468167	0.7068736506354981	Eukaryota; Metazoa; Arthropoda; Insecta; Hemiptera; Coreidae; Cloresmus
0.48412132979359274	0.7620000314343928	0.31577508252937886	0.6559590251328974	Bacteria; ; Firmicutes; Clostridia; Clostridiales; Clostridiaceae; Caloramator
0.5768088847653223	0.8021105615681519	0.50380927636374	0.7519210373274426	Eukaryota; Metazoa; Platyhelminthes; Cestoda; Cyclophyllidea; Taeniidae; Echinococcus
0.4723921275591339	0.7577122554157965	0.4000409341465584	0.6991211480907611	Bacteria; ; Verrucomicrobia; Opitutae; Opitutales; Opitutaceae; Nibricoccus
0.3582663579927805	0.7117407989211931	0.2788767131060873	0.6011460733384955	Eukaryota; Metazoa; Nematoda; Chromadorea; Rhabditida; Panagrolaimidae; Panagrellus
0.46904317130242607	0.7548021421329512	0.37599809252389954	0.6902472935846109	Bacteria; ; Proteobacteria; Epsilonproteobacteria; Nautiliales; Nautiliaceae; Nautilia
0.6416533876164684	0.8285890269369645	0.5843889205820827	0.812143900324499	Bacteria; ; Proteobacteria; Gammaproteobacteria; Enterobacterales; Erwiniaceae; Izhakiella
0.2770248991329023	0.6792170349735842	0.12901906715492498	0.5069790267636635	Bacteria; ; Proteobacteria; Alphaproteobacteria; Rhodobacterales; Rhodobacteraceae; Paraoceanicella
0.6502723226719391	0.8330656128215026	0.7815254648655834	0.9130768692197474	Bacteria; ; Proteobacteria; Gammaproteobacteria; Thiotrichales; Piscirickettsiaceae; Thiomicrorhabdus
0.4735906906674595	0.7583315101763689	0.29771562967750487	0.6564071912357043	Bacteria; ; Firmicutes; Negativicutes; Veillonellales; Veillonellaceae; Dialister
0.6080226028072719	0.8146948274427283	0.5547587293612218	0.7917463143305077	Bacteria; ; Proteobacteria; Alphaproteobacteria; Emcibacterales; Emcibacteraceae; Emcibacter
0.2616725219773118	0.6683259337634941	0.13317197167740805	0.5281484704597628	Bacteria; ; Firmicutes; Bacilli; Bacillales; Paenibacillaceae; Saccharibacillus
0.9896333258489878	0.9944707914080475	0.6550560322678837	0.8565754485172511	Bacteria; ; Proteobacteria; Alphaproteobacteria; Rhizobiales; Rhizobiaceae; Rhizobium
0.878386927757174	0.9313441123836721	0.7236682434054716	0.8886130852573962	Bacteria; ; Firmicutes; Erysipelotrichia; Erysipelotrichales; Erysipelotrichaceae; Amedibacterium
0.9632937605586009	0.9801583895436209	0.47198022492477854	0.7559404325834245	Bacteria; ; Proteobacteria; Alphaproteobacteria; Rhizobiales; Aurantimonadaceae; Martelella
0.6122540236274989	0.8150848329914947	0.5842627751857745	0.8141251657446563	Bacteria; ; Actinobacteria; Actinobacteria; Micrococcales; Microbacteriaceae; Plantibacter
0.5111889586619394	0.7740112914159167	0.47093822483653597	0.7383902157192112	Archaea; ; Euryarchaeota; Halobacteria; Halobacteriales; Halobacteriaceae; Halostella
0.6967222341537869	0.8531177232116366	0.5515204687293833	0.7989429440323121	Eukaryota; Metazoa; Nematoda; Chromadorea; Rhabditida; Rhabditidae; Caenorhabditis
0.4970575763138449	0.77116955821294	0.46844944215268164	0.7293158570319683	Bacteria; ; Proteobacteria; Alphaproteobacteria; Sphingomonadales; Sphingomonadaceae; Sphingorhabdus
0.7590292150495822	0.8705070820442985	0.532338440048079	0.7945528349892811	Bacteria; ; Firmicutes; Erysipelotrichia; Erysipelotrichales; Erysipelotrichaceae; Longibaculum
0.36301665373927483	0.7201484920972102	0.2208514346807007	0.6047693682738075	Bacteria; ; Bacteroidetes; Bacteroidia; Bacteroidales; Rikenellaceae; Alistipes
0.6974325851937133	0.8541695862411538	0.42604550248728706	0.7202367525186603	Eukaryota; Metazoa; Nematoda; Chromadorea; Rhabditida; Strongyloididae; Strongyloides
0.15863710515693608	0.6422664345054229	0.058581527428581935	0.44111809352589154	Bacteria; ; Bacteroidetes; Flavobacteriia; Flavobacteriales; Flavobacteriaceae; Antarcticibacterium
0.5108807404102543	0.7749704714476295	0.4382641737008119	0.7154130505389822	Eukaryota; Metazoa; Nematoda; Chromadorea; Rhabditida; Onchocercidae; Brugia
0.4497078650088137	0.7507183921025601	0.40243665704904896	0.6915000992470662	Eukaryota; Viridiplantae; Streptophyta; Magnoliopsida; Myrtales; Melastomataceae; Blastus
0.4951939883457782	0.7676355572273037	0.4651897427142496	0.7315557463263238	Viruses; ; Uroviricota; Caudoviricetes; Caudovirales; Herelleviridae; Okubovirus
0.5965764237913067	0.808272657643374	0.5320480061399531	0.7789062033474315	Bacteria; ; Proteobacteria; Alphaproteobacteria; Rhodobacterales; Rhodobacteraceae; Oceanicola
0.41575798491414095	0.7335792604650047	0.44263311402746824	0.7261320501054088	Eukaryota; Fungi; Ascomycota; Sordariomycetes; Sordariales; Chaetomiaceae; Thermothielavioides
0.6230855483341471	0.8175507179715128	0.557840149987668	0.7953177586774806	Eukaryota; Fungi; Ascomycota; Sordariomycetes; Sordariales; Chaetomiaceae; Podospora
0.6321812809245873	0.8231258930412496	0.575038979347066	0.8066502981237241	Bacteria; ; Proteobacteria; Alphaproteobacteria; Rhodobacterales; Rhodobacteraceae; Maribius
0.43773556221155074	0.7450049885263001	0.3132543970405644	0.6474732799982854	Eukaryota; Metazoa; Nematoda; Chromadorea; Strongylida; Haemonchidae; Haemonchus
0.5651679040178966	0.7970646800983894	0.43854210491132284	0.7292417525590063	Bacteria; ; Proteobacteria; Alphaproteobacteria; Rhodobacterales; Rhodobacteraceae; Roseivivax
0.5484384305853641	0.7897412894980774	0.48853942690996516	0.747263408700262	Eukaryota; Metazoa; Nematoda; Chromadorea; Rhabditida; Meloidogynidae; Meloidogyne
0.3304519512749917	0.7011102591720987	0.29458556915956946	0.5948378790642931	Eukaryota; Metazoa; Nematoda; Enoplea; Trichinellida; Trichinellidae; Trichinella
0.0951090075609615	0.6140348957031186	0.03893146453932697	0.40272393637719134	Viruses; ; Uroviricota; Caudoviricetes; Caudovirales; Siphoviridae; Samwavirus
0.5389858736262916	0.788341675608018	0.4858550459765248	0.7465571894448972	Eukaryota; Metazoa; Annelida; Clitellata; Hirudinida; Glossiphoniidae; Helobdella
0.5658083471778582	0.7988623804273619	0.5240236893622283	0.771446368687424	Bacteria; ; Proteobacteria; Alphaproteobacteria; Rhodobacterales; Rhodobacteraceae; Pelagovum
0.6282555329080854	0.8226816652857225	0.5514924574735371	0.7865920410452603	Eukaryota; Metazoa; Mollusca; Gastropoda; Aplysiida; Aplysiidae; Aplysia
0.2805348732135689	0.6656454268719864	0.12151647029333787	0.5144526541172021	Bacteria; ; Proteobacteria; Gammaproteobacteria; Xanthomonadales; Rhodanobacteraceae; Luteibacter
0.5373019545198423	0.7875330193558684	0.4928055393682997	0.7426659885740386	Eukaryota; Metazoa; Arthropoda; Malacostraca; Amphipoda; Pontogammaridae; Uroniphargoides
0.6821666233526088	0.8444489996692404	0.6890525969651207	0.870142923124011	Bacteria; ; Actinobacteria; Actinobacteria; Micrococcales; Bogoriellaceae; Georgenia
0.6199207673709005	0.8176365866709896	0.581192925331584	0.8053356598406668	Eukaryota; Metazoa; Mollusca; Gastropoda; ; Planorbidae; Biomphalaria
0.09536149756974184	0.6169367400955614	0.06412686181392079	0.4388898321562356	Bacteria; ; Proteobacteria; Epsilonproteobacteria; Campylobacterales; Thiovulaceae; Sulfurimonas
0.5235299772333284	0.7790158298314829	0.4640639216658894	0.7318314414710039	Viruses; ; Uroviricota; Caudoviricetes; Caudovirales; Demerecviridae; Cetovirus
0.15089704897849973	0.6349667674824168	0.0777537572200696	0.4489814769049273	Bacteria; ; Bacteroidetes; Bacteroidia; Bacteroidales; Tenuifilaceae; Tenuifilum
0.5445555627599826	0.7853460863059135	0.4770096749572172	0.7391722705383298	Viruses; ; Uroviricota; Caudoviricetes; Caudovirales; Siphoviridae; Ilzatvirus
0.5296512901516156	0.7818919451000824	0.5055733483849649	0.7572754729892421	Viruses; ; Uroviricota; Caudoviricetes; Caudovirales; Siphoviridae; Fromanvirus
0.355132502797391	0.7149725228044849	0.2544272267980684	0.5874957268998616	Eukaryota; Metazoa; Mollusca; Bivalvia; Pectinida; Pectinidae; Mizuhopecten
0.5168140746855314	0.7793925751165036	0.4712940202518249	0.7349327228060962	Viruses; ; Uroviricota; Caudoviricetes; Caudovirales; Podoviridae; Jwalphavirus
0.1278244509105245	0.625109193673394	0.06291311988101712	0.4381481638495793	Eukaryota; Metazoa; Mollusca; Bivalvia; Pectinida; Pectinidae; Pecten
0.34516033912932026	0.7071469514103412	0.21109764038729986	0.5681560805091548	Bacteria; ; Proteobacteria; Betaproteobacteria; ; Casimicrobiaceae; Casimicrobium
0.3980277889811128	0.7298399803530808	0.3644266101295206	0.6567203453705351	Viruses; ; Uroviricota; Caudoviricetes; Caudovirales; Siphoviridae; Schnabeltiervirus
0.579678407658819	0.7986601585562945	0.7333194434261376	0.8873807262729685	Bacteria; ; Actinobacteria; Actinobacteria; Micrococcales; Cellulomonadaceae; Cellulomonas
0.5698377459194294	0.7981995858431669	0.5362640003378972	0.7754488105596107	Eukaryota; Metazoa; Mollusca; Cephalopoda; Sepiida; Sepiolidae; Euprymna
0.5407147963296152	0.78595568053817	0.4460897180203428	0.7246159576468226	Eukaryota; Viridiplantae; Streptophyta; Magnoliopsida; Poales; Poaceae; Hierochloe
0.5135224539373043	0.7771699439786971	0.4341177047374916	0.71420288746668	Eukaryota; Metazoa; Arthropoda; Branchiopoda; Anostraca; Artemiidae; Artemia
0.48250749710648827	0.7646011429229912	0.384505601886289	0.6902177979289026	Bacteria; ; Actinobacteria; Actinobacteria; Micrococcales; Microbacteriaceae; Lysinimonas
0.10124889938219536	0.6188202390821387	0.06177432968482254	0.4133654687804391	Bacteria; ; Proteobacteria; Alphaproteobacteria; Rhodospirillales; Rhodospirillaceae; Ferrovibrio
0.07207844989177463	0.6044281003326977	0.038219493338903975	0.41170845930719274	Bacteria; ; Proteobacteria; Gammaproteobacteria; Alteromonadales; Colwelliaceae; Thalassotalea
0.5213841184167014	0.7812202056199694	0.43876782092066857	0.7202132489753718	Archaea; ; Candidatus Lokiarchaeota; ; ; ; Candidatus Prometheoarchaeum
0.1683538205789054	0.644280092639048	0.13011951710612688	0.44996393281898645	Eukaryota; Metazoa; Arthropoda; Malacostraca; Decapoda; Penaeidae; Penaeus
0.5494781571839358	0.7886424463954207	0.4590252790749868	0.7346760028532903	Bacteria; ; Proteobacteria; Betaproteobacteria; Burkholderiales; Burkholderiaceae; Chitinimonas
0.5588488470449353	0.7937773722625593	0.3657043781842691	0.685885453804619	Bacteria; ; Firmicutes; Bacilli; Bacillales; Bacillaceae; Radiobacillus
0.5350929019444937	0.7844622023814756	0.46294006246562214	0.7336818683672686	Eukaryota; Metazoa; Arthropoda; Malacostraca; Decapoda; Parastacidae; Cherax
0.5771783064015812	0.8031145253617065	0.413207475016214	0.704808515043052	Bacteria; ; Actinobacteria; Actinobacteria; Micrococcales; Microbacteriaceae; Glaciihabitans
0.4018963763075904	0.7274342121440105	0.39740496395681035	0.696679198201541	Bacteria; ; Actinobacteria; Actinobacteria; Micrococcales; Microbacteriaceae; Frigoribacterium
0.5836462111190627	0.8061645835445308	0.49659388101236107	0.7567686853705161	Eukaryota; Metazoa; Arthropoda; Merostomata; Xiphosura; Limulidae; Limulus
0.8071393971849354	0.8941371712323151	0.6000034056736357	0.8250228621863702	Bacteria; ; Actinobacteria; Actinobacteria; Corynebacteriales; ; Tomitella
0.3330551160438384	0.6961143409062113	0.4474278278025253	0.7177671011920902	Bacteria; ; Planctomycetes; Planctomycetia; Gemmatales; Gemmataceae; Limnoglobus
0.6159371832502042	0.8184898936356103	0.5192623588891034	0.7646328900999226	Eukaryota; Metazoa; Arthropoda; Arachnida; Araneae; Ctenidae; Cupiennius
0.6914766830027431	0.8476893481040537	0.5451814865031802	0.7909625683892424	Bacteria; ; Actinobacteria; Actinobacteria; Micrococcales; Microbacteriaceae; Humibacter
0.45500772807144807	0.7498086820745333	0.3753186941247187	0.6761308812124959	Bacteria; ; Proteobacteria; Alphaproteobacteria; Rhodobacterales; Rhodobacteraceae; Litoreibacter
0.05934396895593585	0.6012999571515768	0.026462780361990755	0.31582300440295635	Bacteria; ; Firmicutes; Clostridia; Clostridiales; Clostridiaceae; Crassaminicella
0.4681639286792786	0.7542406110185637	0.4054538178189352	0.6990376546742518	Archaea; ; Euryarchaeota; Halobacteria; Halobacteriales; Halobacteriaceae; Salarchaeum
0.5182979617329331	0.7761525857050612	0.2755305212389897	0.629484738766431	Bacteria; ; Proteobacteria; Alphaproteobacteria; Rhizobiales; Phyllobacteriaceae; Nitratireductor
0.543875637360358	0.7859222338245022	0.5898894958416151	0.8186684474316259	Bacteria; ; Proteobacteria; Alphaproteobacteria; Rhizobiales; Bradyrhizobiaceae; Bosea
0.5150827340392315	0.7774005661482665	0.36502049474738885	0.6785746540967271	Eukaryota; Metazoa; Arthropoda; Arachnida; Ixodida; Ixodidae; Ixodes
0.17320306776247857	0.6384365983008992	0.16637570171280183	0.5211126189075016	Bacteria; ; Actinobacteria; Actinobacteria; Micrococcales; Micrococcaceae; Nesterenkonia
0.36331387090041656	0.7180982278395243	0.16393825946111903	0.5409163065082522	Bacteria; ; Proteobacteria; Betaproteobacteria; Nitrosomonadales; Gallionellaceae; Sideroxydans
0.5550398389887831	0.7949901124463081	0.4835819973419356	0.7457264901336201	Bacteria; ; Proteobacteria; Alphaproteobacteria; Rickettsiales; Rickettsiaceae; Candidatus Sneabacter
0.5606302746931778	0.7935192080662672	0.5061968874914606	0.7578903769948855	Bacteria; ; Proteobacteria; Alphaproteobacteria; Holosporales; Holosporaceae; Candidatus Nesciobacter
0.37630103170142476	0.7214418048815203	0.34395125606012994	0.6428012657803318	Viruses; ; Uroviricota; Caudoviricetes; Caudovirales; Herelleviridae; Bequatrovirus
0.6254930596215059	0.8228744931362117	0.49174231642254823	0.7558282542883255	Eukaryota; Metazoa; Arthropoda; Arachnida; Sarcoptiformes; Pyroglyphidae; Dermatophagoides
0.49171192420186255	0.7679377233915221	0.4125971256867002	0.7064279556745992	Bacteria; ; Chloroflexi; Tepidiformia; Tepidiformales; Tepidiformaceae; Tepidiforma
0.5375143128865033	0.7854766758148471	0.46407289267153384	0.7359533342502792	Viruses; ; Uroviricota; Caudoviricetes; Caudovirales; Siphoviridae; Rimavirus
0.3789515557531686	0.7106939176463302	0.2503309437457855	0.60962774818379	Bacteria; ; Proteobacteria; Gammaproteobacteria; Cellvibrionales; Halieaceae; Halioglobus
0.5125641979127868	0.7747416607124517	0.4417822644205444	0.7149495913372623	Bacteria; ; Proteobacteria; Betaproteobacteria; Burkholderiales; Oxalobacteraceae; Noviherbaspirillum
0.6564613052423629	0.8324289249790502	0.595482086811719	0.818673003828112	Bacteria; ; Proteobacteria; Alphaproteobacteria; Rhodospirillales; Rhodospirillaceae; Hypericibacter
0.24276079902349812	0.666079037678644	0.18677982445531316	0.525369360738743	Eukaryota; Metazoa; Arthropoda; Insecta; Orthoptera; Gryllidae; Gryllus
0.19287283060100768	0.6508542387086618	0.14064557661786406	0.47174901465873054	Bacteria; ; Proteobacteria; Alphaproteobacteria; Rhodobacterales; Rhodobacteraceae; Octadecabacter
0.23376598749480143	0.6630796363540271	0.14617225341941542	0.5367359629829543	Bacteria; ; Acidobacteria; Acidobacteriia; Acidobacteriales; Acidobacteriaceae; Granulicella
0.5272591015405971	0.782396398615603	0.44648298004752957	0.7298017623610894	Bacteria; ; Actinobacteria; Actinobacteria; Micrococcales; Ruaniaceae; Ruania
0.4762862278336748	0.759946667491694	0.35206570027459366	0.6757312632297756	Eukaryota; Metazoa; Arthropoda; Insecta; Hemiptera; Aphididae; Acyrthosiphon
0.48453089229287016	0.7625154339273921	0.45131429940469375	0.7145029538047344	Viruses; ; Uroviricota; Caudoviricetes; Caudovirales; Siphoviridae; Jerseyvirus
0.518257573682481	0.7778405306661604	0.5108102697630653	0.7572104268065434	Eukaryota; Metazoa; Arthropoda; Insecta; Hemiptera; Aleyrodidae; Bemisia
0.1361052390318618	0.6332243824310296	0.04883865542445863	0.4322636515548993	Bacteria; ; Bacteroidetes; Sphingobacteriia; Sphingobacteriales; Sphingobacteriaceae; Pedobacter
0.4412124647311605	0.7478535342174264	0.18949826740528164	0.5744413700077042	Bacteria; ; Planctomycetes; Planctomycetia; Planctomycetales; Planctomycetaceae; Gimesia
0.5593067481256675	0.7926241750782058	0.4824978532931619	0.7454561924982727	Eukaryota; Metazoa; Arthropoda; Insecta; Coleoptera; Curculionidae; Sitophilus
0.6968315710767149	0.8519537052359647	0.624435947855875	0.8328917442937016	Eukaryota; Fungi; Ascomycota; Saccharomycetes; Saccharomycetales; Dipodascaceae; Saprochaete
0.40435224823535565	0.7290777401160217	0.2780566062718976	0.6162421999296919	Archaea; ; Euryarchaeota; Methanobacteria; Methanobacteriales; Methanobacteriaceae; Methanothermobacter
0.4935032397849028	0.7661515852510163	0.4636994825844968	0.724476328123942	Archaea; ; Euryarchaeota; Methanococci; Methanococcales; ; Methanofervidicoccus
0.5301240637368799	0.7861628805344645	0.4624744127005289	0.7267833909853395	Eukaryota; Metazoa; Arthropoda; Insecta; Coleoptera; Lampyridae; Photinus
0.5190012143363552	0.7773186633609307	0.44614072092299895	0.7252519044341421	Eukaryota; Viridiplantae; Chlorophyta; Trebouxiophyceae; Chlorellales; Chlorellaceae; Micractinium
0.06508318706485292	0.6035180557732542	0.03849741688245854	0.3644896053401843	Bacteria; ; Proteobacteria; Gammaproteobacteria; Enterobacterales; Enterobacteriaceae; Candidatus Stammera
0.487952157837076	0.7626529070376443	0.45539721523436316	0.720421181954222	Eukaryota; ; Rhodophyta; Florideophyceae; Ceramiales; Rhodomelaceae; Leptosiphonia
0.47981939100642573	0.7605627632062693	0.41833936901093816	0.7015995324471584	Eukaryota; ; Rhodophyta; Florideophyceae; Gracilariales; Gracilariaceae; Agarophyton
0.6295027836176255	0.824312696953178	0.42726894895464484	0.7252418847969484	Bacteria; ; Proteobacteria; Gammaproteobacteria; Oceanospirillales; Halomonadaceae; Cobetia
0.6936159053955467	0.8502172547900227	0.6534425981556274	0.8487832616958282	Eukaryota; Metazoa; Arthropoda; Insecta; Coleoptera; Tenebrionidae; Tribolium
0.5653366673619743	0.7939135112018944	0.5270250798269067	0.7940081172722547	Bacteria; ; Firmicutes; Clostridia; Clostridiales; ; Flintibacter
0.5206578009785667	0.7794793597939118	0.41617565617848784	0.7044144681788571	Bacteria; ; Proteobacteria; Alphaproteobacteria; Rhodobacterales; Rhodobacteraceae; Pseudopuniceibacterium
0.5893149109306819	0.8058027667268356	0.5373558704284375	0.7811622573779421	Eukaryota; Metazoa; Arthropoda; Insecta; Lepidoptera; Bombycidae; Bombyx
0.5702321949493879	0.8010373709601447	0.3259628690572277	0.6595700549915168	Bacteria; ; Proteobacteria; Gammaproteobacteria; Oceanospirillales; Oceanospirillaceae; Nitrincola
0.5908901114036371	0.8082517872491763	0.48564134925958186	0.7569210993273594	Bacteria; ; Planctomycetes; Planctomycetia; Pirellulales; Lacipirellulaceae; Lacipirellula
0.5143297960725393	0.7747326462403737	0.46614656073939326	0.731737222970725	Archaea; ; Euryarchaeota; Halobacteria; Halobacteriales; Halobacteriaceae; Halorussus
0.7139464290046308	0.8581811431542309	0.8180179092243094	0.9294943233006677	Bacteria; ; Firmicutes; Bacilli; Bacillales; Bacillaceae; Pradoshia
0.350338369729767	0.7092575936651898	0.31965754108464084	0.6309781815875637	Bacteria; ; Proteobacteria; Betaproteobacteria; Burkholderiales; Burkholderiaceae; Mycoavidus
0.5854189115920951	0.804513575539197	0.5067136146621842	0.7722559072683876	Bacteria; ; Proteobacteria; Betaproteobacteria; Burkholderiales; Alcaligenaceae; Pelistega
0.5233632203874735	0.777992958136256	0.4643631695493482	0.7328179912116234	Eukaryota; Metazoa; Arthropoda; Insecta; Lepidoptera; Noctuidae; Trichoplusia
0.37679818726757514	0.7252719458292313	0.3555732235541423	0.6331698031377339	Viruses; ; Uroviricota; Caudoviricetes; Caudovirales; Demerecviridae; Sugarlandvirus
0.5715604712731194	0.8003214953671045	0.47332534700422657	0.7364126547911811	Viruses; ; Uroviricota; Caudoviricetes; Caudovirales; Siphoviridae; Samistivirus
0.47839046081393305	0.7596773351319606	0.41443863645174817	0.6994366637622075	Eukaryota; Metazoa; Arthropoda; Insecta; Lepidoptera; Sphingidae; Manduca
0.7177870534387929	0.8614104987616181	0.5008619978767086	0.7647418962011538	Bacteria; ; Actinobacteria; Actinobacteria; Micrococcales; Cellulomonadaceae; Pseudactinotalea
0.5260745544255261	0.7821384564933516	0.46235456002589004	0.7385201113526225	Eukaryota; Metazoa; Arthropoda; Insecta; Lepidoptera; Pyralidae; Galleria
0.5608750415699542	0.793939428347772	0.4926811535245521	0.753893721928039	Viruses; ; Uroviricota; Caudoviricetes; Caudovirales; Myoviridae; Bendigovirus
0.16938030568889606	0.6418659949410587	0.1194966133697714	0.46376640741407615	Bacteria; ; Bacteroidetes; Flavobacteriia; Flavobacteriales; Weeksellaceae; Apibacter
0.6080273105172095	0.81271484089083	0.5481901380197259	0.7857108444509818	Eukaryota; Fungi; Ascomycota; Leotiomycetes; Helotiales; Pleuroascaceae; Venustampulla
0.7654254084804343	0.8819994062140887	0.6670816929907762	0.8586880607423959	Bacteria; ; Actinobacteria; Actinobacteria; Streptosporangiales; Streptosporangiaceae; Nonomuraea
0.47468839346064884	0.7601040107534708	0.5331935916184796	0.7722268003445695	Eukaryota; Metazoa; Arthropoda; Insecta; Diptera; Culicidae; Aedes
0.6284129845932148	0.820976489585071	0.5568147786647367	0.8025213362862359	Bacteria; ; Actinobacteria; Actinobacteria; Propionibacteriales; Propionibacteriaceae; Raineyella
0.3637332009510917	0.7145836428943763	0.3340217711507782	0.6270018186638076	Bacteria; ; Proteobacteria; Alphaproteobacteria; Rhizobiales; Rhizobiaceae; Neorhizobium
0.3915272697777242	0.7287948892887809	0.3579029260949495	0.6502357564017219	Eukaryota; Viridiplantae; Streptophyta; Magnoliopsida; Brassicales; Brassicaceae; Erysimum
0.7495179119099598	0.8738029972954384	0.5832154582228674	0.8193953769191977	Bacteria; ; Firmicutes; Bacilli; Bacillales; Bacillaceae; Gracilibacillus
0.5517133219518164	0.7906151545115153	0.5221595953217757	0.7628173069866466	Eukaryota; Metazoa; Arthropoda; Insecta; Diptera; Culicidae; Culex
0.5046927854069724	0.7734209691966067	0.4500268269350321	0.7209847033325427	Eukaryota; Metazoa; Nematoda; Chromadorea; Rhabditida; Onchocercidae; Loa
0.3270448700283372	0.6978550322080526	0.31687912254542244	0.6323607118317921	Eukaryota; Metazoa; Arthropoda; Insecta; Diptera; Tephritidae; Ceratitis
0.4459133172746541	0.7495230464331424	0.39802891962518994	0.6771901867889188	Eukaryota; Metazoa; Porifera; Homoscleromorpha; Homosclerophorida; Oscarellidae; Oscarella
0.38956274228674026	0.727779114619684	0.308061361617133	0.6297963498113573	Eukaryota; Metazoa; Arthropoda; Arachnida; Trombidiformes; Hydryphantidae; Parathyas
0.2253832512068593	0.6612415379402488	0.1053976553416717	0.49348102622801443	Bacteria; ; Proteobacteria; Gammaproteobacteria; Oceanospirillales; Oceanospirillaceae; Marinobacterium
0.24959767194110702	0.6469382196651616	0.4769382121507899	0.7578542554365972	Bacteria; ; Firmicutes; Bacilli; Bacillales; Paenibacillaceae; Cohnella
0.5947971056205986	0.809148097424156	0.48944294675306727	0.7631071308437833	Bacteria; ; Proteobacteria; Gammaproteobacteria; Thiotrichales; Piscirickettsiaceae; Thiosulfativibrio
0.3028665579254981	0.6919108484994512	0.16324074087148746	0.5316322225380941	Bacteria; ; Proteobacteria; Gammaproteobacteria; Thiotrichales; Piscirickettsiaceae; Thiosulfatimonas
0.7393769461573411	0.8692316194803357	0.6949276932759062	0.8687836964187614	Bacteria; ; Actinobacteria; Actinobacteria; Micrococcales; Ruaniaceae; Haloactinobacterium
0.5660088354764843	0.7973425331608408	0.5117079852869976	0.7623854804681431	Eukaryota; Metazoa; Arthropoda; Insecta; Diptera; Drosophilidae; Scaptodrosophila
0.27426414862994286	0.6798428959074685	0.1815594502471583	0.5329391809544746	Bacteria; ; Proteobacteria; Betaproteobacteria; Nitrosomonadales; Methylophilaceae; Methylobacillus
0.7327732247815025	0.8679604945849826	0.4555822850921972	0.7447246982500426	Eukaryota; Metazoa; Arthropoda; Insecta; Diptera; Drosophilidae; Drosophila
0.18680671096020635	0.6419073056247239	0.06962636421226837	0.4531396701798053	Bacteria; ; Bacteroidetes; Chitinophagia; Chitinophagales; Chitinophagaceae; Flavihumibacter
0.2715057014848288	0.6615181574948171	0.1841351004134271	0.5762713759369882	Bacteria; ; Proteobacteria; Gammaproteobacteria; Pasteurellales; Pasteurellaceae; Mannheimia
0.5340215963764703	0.785359248461406	0.32487736591028527	0.665114223020953	Bacteria; ; Proteobacteria; Gammaproteobacteria; Cellvibrionales; Microbulbiferaceae; Microbulbifer
0.39928322807529787	0.7296862442061739	0.27783054863259043	0.6308977259146492	Bacteria; ; Proteobacteria; Alphaproteobacteria; Rhodospirillales; Rhodospirillaceae; Defluviicoccus
0.5553335389286751	0.7921918519054478	0.4981886594947157	0.756474435468685	Eukaryota; Viridiplantae; Chlorophyta; Chlorophyceae; Sphaeropleales; Scenedesmaceae; Hariotina
0.6456875848088802	0.828706234778022	0.5586703929392502	0.798716158706095	Bacteria; ; Proteobacteria; Gammaproteobacteria; Oceanospirillales; Hahellaceae; Spartinivicinus
0.34715852071950326	0.7001451552285765	0.20763522751734398	0.5665201368836366	Bacteria; ; Actinobacteria; Actinobacteria; Micrococcales; Microbacteriaceae; Diaminobutyricimonas
0.5645941042367221	0.7965830640535256	0.47487795284574763	0.7431421213382605	Bacteria; ; Proteobacteria; Alphaproteobacteria; Rickettsiales; Anaplasmataceae; Neorickettsia
0.6191780329275307	0.8193918561622642	0.5210919924425753	0.7749558380102518	Bacteria; ; Proteobacteria; Alphaproteobacteria; Caulobacterales; Caulobacteraceae; Terricaulis
0.22018982965212408	0.6614314251264137	0.1217551959600686	0.5038795224526988	Bacteria; ; Proteobacteria; Gammaproteobacteria; Alteromonadales; Alteromonadaceae; Paraglaciecola
0.20150693619028412	0.6518336722510188	0.13950761664996136	0.5106793806316414	Bacteria; ; Bacteroidetes; Flavobacteriia; Flavobacteriales; Flavobacteriaceae; Formosa
0.5831173903062122	0.8020713612410458	0.4907407372717432	0.7504173559818972	Eukaryota; ; Rhodophyta; Bangiophyceae; Cyanidiales; Cyanidiaceae; Cyanidiococcus
0.8081261169816001	0.8960014144692696	0.8990522526268098	0.9632155196372204	Bacteria; ; Actinobacteria; Coriobacteriia; Eggerthellales; Eggerthellaceae; Eggerthella
0.6747186433727184	0.8449922036765494	0.567611845607649	0.8006156737074582	Bacteria; ; Proteobacteria; Alphaproteobacteria; Rhizobiales; Methylobacteriaceae; Methylorubrum
0.46743528498967035	0.7545450561639627	0.5155750921103374	0.7644822481050173	Bacteria; ; Actinobacteria; Actinobacteria; Actinomycetales; Actinomycetaceae; Winkia
0.6480131921285042	0.8306650833962846	0.6781206262992244	0.8612489985460893	Bacteria; ; Firmicutes; Bacilli; Bacillales; Bacillaceae; Pontibacillus
0.2508153202526743	0.649518052898164	0.10238698919176124	0.5019521769361981	Bacteria; ; Bacteroidetes; Cytophagia; Cytophagales; Hymenobacteraceae; Pontibacter
0.8512016026410745	0.9142072649053546	0.6106300873002637	0.8361235272978259	Bacteria; ; Firmicutes; Clostridia; Clostridiales; Lachnospiraceae; Anaerocolumna
0.3501615010342424	0.7130036866698305	0.3172816017756072	0.6254007242738105	Viruses; ; Uroviricota; Caudoviricetes; Caudovirales; Drexlerviridae; Hanrivervirus
0.378544623308973	0.7220257889568684	0.3396369345431342	0.6302624335340553	Viruses; ; Uroviricota; Caudoviricetes; Caudovirales; Podoviridae; Sortsnevirus
0.6123657663230726	0.816623326149571	0.3643714180716451	0.6875330930654919	Bacteria; ; Proteobacteria; Betaproteobacteria; Burkholderiales; ; Xylophilus
0.2745613994826551	0.6813481699627596	0.15762452902811921	0.535368535824783	Bacteria; ; Proteobacteria; Alphaproteobacteria; Rhodospirillales; Acetobacteraceae; Bombella
0.4396324836671073	0.7409691453249893	0.29001063618894374	0.6325120658830492	Bacteria; ; Bacteroidetes; Cytophagia; Cytophagales; Hymenobacteraceae; Nibribacter
0.38423258222918383	0.7197503865058682	0.20850057406657324	0.5755609244880253	Bacteria; ; Proteobacteria; Gammaproteobacteria; Nevskiales; Sinobacteraceae; Sinimarinibacterium
0.5187669499162425	0.7773973112912087	0.46532446948802664	0.736065474320496	Eukaryota; Metazoa; Arthropoda; Malacostraca; Decapoda; Palaemonidae; Leander
0.7426220654437545	0.8702407681159148	0.4808424472826949	0.7571471893538544	Bacteria; ; Acidobacteria; Acidobacteriia; Acidobacteriales; Acidobacteriaceae; Edaphobacter
0.603808710548454	0.8131076803074314	0.5242189524622979	0.7701569030832527	Bacteria; ; Proteobacteria; Deltaproteobacteria; Myxococcales; Polyangiaceae; Chondromyces
0.07721596037487731	0.6107158680764437	0.05854254505536554	0.41129170125034437	Bacteria; ; Proteobacteria; Gammaproteobacteria; Methylococcales; Methylococcaceae; Methylococcus
0.5441637676259344	0.7882650473820214	0.4642064347623711	0.7323333420553425	Eukaryota; Metazoa; Arthropoda; Insecta; Diptera; Drosophilidae; Chymomyza
0.4909953346928916	0.7661650236241044	0.422450429017166	0.7021295544468793	Viruses; ; Uroviricota; Caudoviricetes; Caudovirales; Siphoviridae; Bantamvirus
0.2619530039104312	0.6679284683439428	0.12266079056061668	0.5051710685151531	Bacteria; ; Bacteroidetes; Cytophagia; Cytophagales; Cytophagaceae; Rhodocytophaga
0.4720784838300227	0.7597048025564376	0.4067452025331168	0.6986446310435089	Eukaryota; Metazoa; Arthropoda; Insecta; Diptera; Muscidae; Musca
0.5211681758560657	0.774962577369305	0.44632205563703586	0.7276490888732082	Eukaryota; Metazoa; Arthropoda; Insecta; Hymenoptera; Apidae; Bombus
0.547075477169858	0.7906422098701068	0.5132519124834882	0.7620027749548124	Eukaryota; Viridiplantae; Streptophyta; Magnoliopsida; Proteales; Proteaceae; Helicia
0.5340803716659723	0.7850272044056061	0.4553720611997547	0.7277025716249631	Bacteria; ; Proteobacteria; Betaproteobacteria; Burkholderiales; Burkholderiaceae; Caballeronia
0.3140523363748086	0.6961627304660429	0.28263073033249414	0.6191793013626866	Eukaryota; Metazoa; Arthropoda; Insecta; Diptera; Calliphoridae; Lucilia
0.9982252343178473	0.9989521219665765	0.8280709249972354	0.9336245541649723	Bacteria; ; Actinobacteria; Coriobacteriia; Eggerthellales; Eggerthellaceae; Adlercreutzia
0.7122992509969895	0.8572941726700873	0.6060247835282682	0.8232844723661519	Bacteria; ; Actinobacteria; Actinobacteria; Propionibacteriales; Nocardioidaceae; Mumia
0.4986187773949848	0.7690210058205101	0.4566255630136158	0.7240649946625011	Eukaryota; Metazoa; Arthropoda; Insecta; Diptera; Glossinidae; Glossina
0.566224937914924	0.7964593827034734	0.49859135147776035	0.7630078926039094	Bacteria; ; Proteobacteria; Gammaproteobacteria; Cellvibrionales; Halieaceae; Kineobactrum
0.14334010794808857	0.6330813829612697	0.07448139448794926	0.44349420205618584	Bacteria; ; Actinobacteria; Actinobacteria; Micrococcales; Microbacteriaceae; Salinibacterium
0.5105077438222825	0.7764097799656484	0.4474324258766369	0.7199143047082284	Eukaryota; Metazoa; Arthropoda; Insecta; Hymenoptera; Pteromalidae; Nasonia
0.5391002443584928	0.788716671919492	0.3950981698221107	0.6951527119451768	Eukaryota; Metazoa; Arthropoda; Insecta; Hymenoptera; Vespidae; Vespa
0.634249235866464	0.8254738087735569	0.5615178562288172	0.7981345209950652	Eukaryota; Metazoa; Arthropoda; Insecta; Hymenoptera; Apidae; Apis
0.728262604033966	0.8636501431825715	0.5697703074628936	0.8074132273125775	Bacteria; ; Verrucomicrobia; Verrucomicrobiae; Verrucomicrobiales; Verrucomicrobiaceae; Roseimicrobium
0.30418601307294024	0.6819735886685292	0.23142629034423443	0.6088329531050974	Bacteria; ; Actinobacteria; Actinobacteria; Micrococcales; Micrococcaceae; Kocuria
0.5427467869730785	0.7882142038248352	0.43742975051354244	0.7215463457894339	Bacteria; ; Proteobacteria; Alphaproteobacteria; Rhizobiales; ; Nordella
0.623206347551155	0.8203568221846292	0.5236500340731951	0.7754061190600827	Bacteria; ; Proteobacteria; Alphaproteobacteria; Rhizobiales; Phyllobacteriaceae; Salaquimonas
0.5067372494459931	0.772129960534064	0.4669960597055588	0.7332421215728434	Viruses; ; Uroviricota; Caudoviricetes; Caudovirales; Demerecviridae; Tequintavirus
0.3785814091051285	0.7211153381443158	0.352868465010297	0.6457569559309676	Viruses; ; Uroviricota; Caudoviricetes; Caudovirales; Siphoviridae; Neferthenavirus
0.4912303495119447	0.7675116699291029	0.44887350985371083	0.7193563812963152	Eukaryota; Fungi; Ascomycota; Sordariomycetes; Hypocreales; Cordycipitaceae; Akanthomyces
0.4119866744028356	0.7371211197850718	0.381024670894891	0.6629429823487696	Eukaryota; Viridiplantae; Streptophyta; Magnoliopsida; Malpighiales; Salicaceae; Salix
0.5266061733103448	0.7825339992116627	0.4897649176652912	0.7481376979314738	Bacteria; ; Proteobacteria; Epsilonproteobacteria; Nautiliales; Nitratiruptoraceae; Nitrosophilus
0.5285371957693903	0.7827395899348838	0.5139492802705434	0.7548149520407262	Eukaryota; Metazoa; Arthropoda; Insecta; Siphonaptera; Pulicidae; Ctenocephalides
0.5072021375458311	0.7747350881792376	0.20815965000352282	0.5919186339538852	Bacteria; ; Proteobacteria; Betaproteobacteria; Burkholderiales; Comamonadaceae; Diaphorobacter
0.049863485396010196	0.60255977216973	0.03449701820764955	0.3978798286534343	Bacteria; ; Bacteroidetes; Bacteroidia; Bacteroidales; Dysgonomonadaceae; Dysgonomonas
0.3155670994782398	0.6872314458893003	0.15931570696328082	0.5556413556216359	Bacteria; ; Firmicutes; Erysipelotrichia; Erysipelotrichales; Erysipelotrichaceae; Erysipelothrix
0.24213771298693954	0.6634978924212054	0.13942218862153907	0.4961553475791503	Eukaryota; Metazoa; Arthropoda; Insecta; Coleoptera; Chrysomelidae; Leptinotarsa
0.09643416645293941	0.6160449796524725	0.048098895963005144	0.42756056799337466	Bacteria; ; Actinobacteria; Actinobacteria; Propionibacteriales; Propionibacteriaceae; Propioniciclava
0.7976108022309608	0.8944189085580736	0.7566418750444458	0.905066511629287	Bacteria; ; Actinobacteria; Actinobacteria; Propionibacteriales; Nocardioidaceae; Nocardioides
0.20974223778372808	0.6550578204405723	0.11245475795809391	0.4823623520411887	Bacteria; ; Actinobacteria; Actinobacteria; Micrococcales; Intrasporangiaceae; Phycicoccus
0.518576453713253	0.7775160713727669	0.47452102212403224	0.733430073289817	Eukaryota; Metazoa; Brachiopoda; Lingulata; Lingulida; Lingulidae; Lingula
0.7157942698843587	0.8579086348454266	0.6413682752907306	0.8426129143810592	Bacteria; ; Proteobacteria; Betaproteobacteria; Burkholderiales; Comamonadaceae; Kinneretia
0.5669335998976267	0.8011577096411954	0.4977825533667726	0.7540594334097136	Eukaryota; Metazoa; Brachiopoda; Rhynchonellata; Terebratulida; Cancellothyrididae; Terebratulina
0.3935296702540113	0.728270781190639	0.32631128923450087	0.6247845880107588	Bacteria; ; Proteobacteria; Alphaproteobacteria; Rhodobacterales; Rhodobacteraceae; Monaibacterium
0.5842045255795534	0.8050324602808272	0.5338203321098637	0.7816511675647805	Bacteria; ; Proteobacteria; Betaproteobacteria; Nitrosomonadales; Sulfuricellaceae; Sulfurimicrobium
0.5726336852038704	0.799224669561394	0.4939062069880828	0.7527149471860137	Bacteria; ; ; ; ; Candidatus Chazhemtobacteraceae; Candidatus Chazhemtobacterium
0.5035951460247938	0.7719735459090951	0.4514959530851681	0.7247955593091119	Eukaryota; Metazoa; Placozoa; ; ; Trichoplacidae; Trichoplax
0.7728396480828744	0.8788670394253282	0.7008571508700236	0.873758457427071	Bacteria; ; Actinobacteria; Actinobacteria; Micrococcales; Dermatophilaceae; Mobilicoccus
0.5004050478111076	0.7710426834743679	0.43150280670127367	0.7148006905907637	Archaea; ; Euryarchaeota; Halobacteria; Halobacteriales; Haloarculaceae; Haloarcula
0.5392004871955741	0.7859441510840176	0.4735387727627752	0.7379867571376587	Viruses; Bamfordvirae; Nucleocytoviricota; Pokkesviricetes; Chitovirales; Poxviridae; Parapoxvirus
0.3853583763243812	0.7228126494945097	0.3594340426197267	0.6516294045093184	Eukaryota; Fungi; Ascomycota; Dothideomycetes; Pleosporales; Dictyosporiaceae; Pseudocoleophoma
0.5135291343354546	0.7736728410614123	0.5301350894463621	0.7829802505527602	Bacteria; ; Actinobacteria; Actinobacteria; Pseudonocardiales; Pseudonocardiaceae; Saccharopolyspora
0.31770140276633185	0.6968420033541308	0.4629402475500369	0.7389270135339973	Viruses; ; Peploviricota; Herviviricetes; Herpesvirales; Herpesviridae; Simplexvirus
0.5575296353172681	0.7932564049855159	0.4774846151145824	0.7520421531268464	Bacteria; ; Bacteroidetes; Flavobacteriia; Flavobacteriales; Flavobacteriaceae; Leeuwenhoekiella
0.5318139190808302	0.7831220063516651	0.49384428141932846	0.748261828107193	Viruses; Sangervirae; Phixviricota; Malgrandaviricetes; Petitvirales; Microviridae; Microvirus
0.5559663511303079	0.7952353327795114	0.4900803918706264	0.7524823114591079	Viruses; ; Peploviricota; Herviviricetes; Herpesvirales; Herpesviridae; Cytomegalovirus
0.5021818099771262	0.7668350163964506	0.44036418194185406	0.7324563143485144	Viruses; ; Peploviricota; Herviviricetes; Herpesvirales; Herpesviridae; Lymphocryptovirus
0.5228905309336392	0.7819168099463195	0.47220059259083447	0.7356212425165444	Viruses; ; ; ; ; Baculoviridae; Alphabaculovirus
0.17000669946336566	0.6410795215147251	0.10726418853426249	0.4853771909990174	Bacteria; ; Proteobacteria; Gammaproteobacteria; Alteromonadales; Ferrimonadaceae; Ferrimonas
0.04033546452725116	0.5958554234406399	0.019959470589140008	0.2978855157475717	Bacteria; ; Proteobacteria; Epsilonproteobacteria; Nautiliales; Nitratiruptoraceae; Nitratiruptor
0.40908807843990097	0.733393042616135	0.3592565583181219	0.6616561983511902	Eukaryota; Fungi; Ascomycota; Dothideomycetes; Patellariales; Patellariaceae; Patellaria
0.5018384542611687	0.7712684439941183	0.5684641913275702	0.8032313874851363	Viruses; ; Uroviricota; Caudoviricetes; Caudovirales; Myoviridae; Tequatrovirus
0.6779404249920427	0.8453636366282103	0.5578233283637195	0.7929361689319606	Viruses; ; Uroviricota; Caudoviricetes; Caudovirales; Siphoviridae; Bingvirus
0.24929325986321524	0.6464526096984343	0.24515282809451605	0.6214797270038467	Bacteria; ; Firmicutes; Clostridia; Clostridiales; Clostridiaceae; Sarcina
0.3650431191548655	0.7144576725572673	0.3372431506196632	0.6397048900482931	Viruses; ; Uroviricota; Caudoviricetes; Caudovirales; Myoviridae; Punavirus
0.6185129028989679	0.8179464381089065	0.534438851729387	0.7890600921511758	Bacteria; ; Proteobacteria; Betaproteobacteria; Burkholderiales; Oxalobacteraceae; Duganella
0.3930256511949714	0.7279208058726114	0.35419029255999956	0.6451261445325952	Eukaryota; Metazoa; Arthropoda; Insecta; Coleoptera; Chrysomelidae; Microctenochira
0.34579246743162756	0.7074634212262157	0.24889880970876016	0.6058018573433819	Bacteria; ; Verrucomicrobia; Verrucomicrobiae; Verrucomicrobiales; Verrucomicrobiaceae; Luteolibacter
0.4876642616992127	0.764599217568901	0.45151006623867235	0.7269678886669529	Bacteria; ; Verrucomicrobia; ; ; ; Methylacidimicrobium
0.4955338699063262	0.7677092702412958	0.40615574797453674	0.6940802704163146	Viruses; ; Uroviricota; Caudoviricetes; Caudovirales; Podoviridae; Salasvirus
0.48927217599676087	0.7669608601767591	0.4428064889028845	0.713544424173589	Viruses; ; Uroviricota; Caudoviricetes; Caudovirales; Demerecviridae; Epseptimavirus
0.622872337557163	0.8191324660646765	0.49229479983831465	0.7626491616849189	Bacteria; ; Proteobacteria; Betaproteobacteria; Nitrosomonadales; Usitatibacteraceae; Usitatibacter
0.6434049309307268	0.8314064083453347	0.5225751012458286	0.7765839923836891	Bacteria; ; Proteobacteria; Betaproteobacteria; Burkholderiales; Burkholderiaceae; Limnobacter
0.3629546241069363	0.7170090287773765	0.3153325490085928	0.6258298057220493	Viruses; ; Uroviricota; Caudoviricetes; Caudovirales; Podoviridae; Lederbergvirus
0.7243963933991178	0.8637701035219353	0.6382416424536944	0.8416284464677285	Viruses; ; Uroviricota; Caudoviricetes; Caudovirales; Podoviridae; Andhravirus
0.3385571001074564	0.7060638168152884	0.2862372681172209	0.5956451116663307	Viruses; Loebvirae; Hofneiviricota; Faserviricetes; Tubulavirales; Inoviridae; Lineavirus
0.36963650516579644	0.7195171833868812	0.3387261654743944	0.6430914871266068	Viruses; ; Uroviricota; Caudoviricetes; Caudovirales; Autographiviridae; Kayfunavirus
0.5448164176843672	0.7874404914782558	0.4827644570381705	0.7431072582287251	Viruses; ; Uroviricota; Caudoviricetes; Caudovirales; Autographiviridae; Minipunavirus
0.35723639436113486	0.7165545232835653	0.30906300724189256	0.6177163310651383	Viruses; Orthornavirae; Negarnaviricota; Insthoviricetes; Articulavirales; Orthomyxoviridae; Alphainfluenzavirus
0.5936273569852731	0.810031336897094	0.544200425549807	0.7792890156501153	Viruses; ; Uroviricota; Caudoviricetes; Caudovirales; Autographiviridae; Teseptimavirus
0.6017743174141096	0.8138581338124955	0.5172689604891814	0.765792895387214	Viruses; ; Uroviricota; Caudoviricetes; Caudovirales; Autographiviridae; Sieqvirus
0.4607577183038188	0.751894065646986	0.40135595345635466	0.6898420468213912	Viruses; ; Uroviricota; Caudoviricetes; Caudovirales; Demerecviridae; Pogseptimavirus
0.5648637350042823	0.7960674018939952	0.4738037299358852	0.7449028289603109	Viruses; ; Uroviricota; Caudoviricetes; Caudovirales; Demerecviridae; Shenzhenvirus
0.10435514772102508	0.6168549912735988	0.05819980089250485	0.41348034928811234	Viruses; ; Uroviricota; Caudoviricetes; Caudovirales; Herelleviridae; Schiekvirus
0.581462428274587	0.8025753856647903	0.48422030547719536	0.7480978960803553	Bacteria; ; Proteobacteria; Alphaproteobacteria; Rhizobiales; Methylocystaceae; Methylosinus
0.551302698821597	0.7905100307275845	0.4907136017941699	0.7471939921503611	Viruses; Pararnavirae; Artverviricota; Revtraviricetes; Ortervirales; Retroviridae; Lentivirus
0.8531750422344042	0.9202971227654293	0.7327169686231105	0.8894186991690207	Viruses; ; Uroviricota; Caudoviricetes; Caudovirales; Herelleviridae; Harbinvirus
0.4121879908622189	0.7395330474664753	0.3567437740186323	0.6465429220569114	Viruses; ; Uroviricota; Caudoviricetes; Caudovirales; Myoviridae; Kisquinquevirus
0.6527269757797822	0.831966498826629	0.5678624316703776	0.8007133080211356	Viruses; ; Uroviricota; Caudoviricetes; Caudovirales; Myoviridae; Anamdongvirus
0.5593626737048302	0.7952500320581133	0.5274597143618299	0.7655891799144912	Viruses; ; Uroviricota; Caudoviricetes; Caudovirales; Myoviridae; Atlauavirus
0.5768327838355043	0.802104290035394	0.5085207697855014	0.7619245591174886	Viruses; ; Uroviricota; Caudoviricetes; Caudovirales; Myoviridae; Brigitvirus
0.3650158728618276	0.7180672939080439	0.35371658129726574	0.6611868401018154	Viruses; ; Uroviricota; Caudoviricetes; Caudovirales; Myoviridae; Eponavirus
0.48144693897802454	0.7634392837678667	0.4396690216994979	0.7172454675520712	Viruses; Pararnavirae; Artverviricota; Revtraviricetes; Ortervirales; Retroviridae; Alpharetrovirus
0.4851746953804043	0.7664951014939211	0.40430706926332455	0.691497230536471	Viruses; ; Uroviricota; Caudoviricetes; Caudovirales; Myoviridae; Goslarvirus
0.43058653715770484	0.7456861290483479	0.33885759758337514	0.6505715784473955	Viruses; ; Uroviricota; Caudoviricetes; Caudovirales; Myoviridae; Heilongjiangvirus
0.5182423812854186	0.7799178242794419	0.4528430129207019	0.720009818224181	Viruses; ; Uroviricota; Caudoviricetes; Caudovirales; Myoviridae; Lagaffevirus
0.560057860869926	0.7932177346395477	0.5215191270063497	0.7727018812320234	Viruses; ; Uroviricota; Caudoviricetes; Caudovirales; Myoviridae; Neptunevirus
0.42315674850774826	0.7409356080161502	0.39286558243665193	0.6731644884444323	Viruses; ; Uroviricota; Caudoviricetes; Caudovirales; Myoviridae; Phapecoctavirus
0.20681250237174567	0.6553759441923752	0.1769808263687924	0.494084013667479	Viruses; ; Uroviricota; Caudoviricetes; Caudovirales; Myoviridae; Taranisvirus
0.4572299600982563	0.756361238880103	0.37062518585253185	0.6701174507665343	Viruses; ; Uroviricota; Caudoviricetes; Caudovirales; Myoviridae; Thetisvirus
0.5244217714234457	0.780769704872551	0.49590848021376804	0.7433175269627359	Viruses; ; Uroviricota; Caudoviricetes; Caudovirales; Myoviridae; Toutatisvirus
0.4362716500498261	0.746051903025374	0.3244261900313713	0.6398762331070437	Viruses; ; Uroviricota; Caudoviricetes; Caudovirales; Siphoviridae; Lenusvirus
0.23719889736420893	0.6660392531210382	0.19217134099391517	0.5459345205696434	Viruses; ; Uroviricota; Caudoviricetes; Caudovirales; Siphoviridae; Lidleunavirus
0.33337862878131486	0.7053611309621673	0.24161072960404756	0.5810261533139807	Viruses; ; Uroviricota; Caudoviricetes; Caudovirales; Siphoviridae; Juiceboxvirus
0.4732740829061416	0.7586308809039408	0.4122953039288158	0.698261636103765	Viruses; ; Uroviricota; Caudoviricetes; Caudovirales; Siphoviridae; Lentavirus
0.5615154436162336	0.800741829053056	0.45426251426799014	0.7234078733065332	Viruses; ; Uroviricota; Caudoviricetes; Caudovirales; Siphoviridae; Luckybarnesvirus
0.6484326118271633	0.8322617249491059	0.573418984497012	0.8019575103286292	Viruses; ; Uroviricota; Caudoviricetes; Caudovirales; Siphoviridae; Lughvirus
0.3836823584044937	0.7127944579596177	0.359874668842898	0.6819585103911598	Viruses; ; Uroviricota; Caudoviricetes; Caudovirales; Siphoviridae; Oengusvirus
0.5460427344615861	0.7864101079600796	0.5065365079078579	0.7605376074378668	Viruses; ; Uroviricota; Caudoviricetes; Caudovirales; Siphoviridae; Ronaldovirus
0.5018050317411658	0.7699028789334678	0.4072623333553278	0.6980194249669175	Viruses; ; Uroviricota; Caudoviricetes; Caudovirales; Siphoviridae; Schubertvirus
0.5279387362956909	0.7800536722443895	0.46020674389304095	0.7268302924228938	Viruses; Orthornavirae; Negarnaviricota; Ellioviricetes; Bunyavirales; Phenuiviridae; Phlebovirus
0.42990407620316495	0.7394634180871188	0.35584901286789844	0.6731928404832553	Bacteria; ; Actinobacteria; Actinobacteria; Micrococcales; Microbacteriaceae; Herbiconiux
0.769160260432571	0.8855379267558684	0.6188098972297019	0.8328366956768083	Bacteria; ; Actinobacteria; Actinobacteria; Micrococcales; Micrococcaceae; Paenarthrobacter
0.580684458892983	0.8026602852220354	0.6304400142834719	0.8460413611024024	Bacteria; ; Firmicutes; Bacilli; Bacillales; ; Exiguobacterium
0.6419275530246394	0.8257641431369204	0.5439761952603093	0.793053244052168	Eukaryota; ; ; Bigyra; Opalinata; Blastocystidae; Blastocystis
0.5248723079524673	0.7813365459893133	0.474356216663435	0.745223783394909	Bacteria; ; Cyanobacteria; ; Synechococcales; Oculatellaceae; Thermoleptolyngbya
0.750104234032319	0.8748283039532906	0.625314259328703	0.8397136641755966	Bacteria; ; Actinobacteria; Actinobacteria; Propionibacteriales; Nocardioidaceae; Micropruina
0.49573217208133846	0.773252530532431	0.42669679078775125	0.7100886328046737	Bacteria; ; Proteobacteria; Gammaproteobacteria; ; ; Candidatus Reidiella
0.4837042993780548	0.7649442726293852	0.40790580973728313	0.701160681978427	Eukaryota; Metazoa; Arthropoda; Insecta; Lepidoptera; Nymphalidae; Danaus
0.6552789072522911	0.8380783777155559	0.5729888214228733	0.8031169314968414	Bacteria; ; Proteobacteria; Betaproteobacteria; Neisseriales; Chromobacteriaceae; Deefgea
0.2638243599278142	0.6744203347825144	0.17098909335917725	0.5437932705748978	Bacteria; ; Proteobacteria; Betaproteobacteria; Neisseriales; Chromobacteriaceae; Chitinibacter
0.5455857501228585	0.7881572231493719	0.4669045177080438	0.7377544647569302	Eukaryota; Metazoa; Arthropoda; Insecta; Hemiptera; Aphididae; Myzus
0.214655500190746	0.6539027028501377	0.07919202034170733	0.45923183436150594	Bacteria; ; Proteobacteria; Epsilonproteobacteria; Campylobacterales; Hydrogenimonaceae; Hydrogenimonas
0.7115056596102944	0.8616602308908358	0.607039635417179	0.8237813203224034	Viruses; ; Uroviricota; Caudoviricetes; Caudovirales; Herelleviridae; Baoshanvirus
0.5153503195200418	0.7743450560472946	0.4929470022195092	0.7474540347415504	Eukaryota; Viridiplantae; Streptophyta; Magnoliopsida; Amborellales; Amborellaceae; Amborella
0.5920318483118013	0.8053469232860783	0.2956498240526881	0.651999014021568	Bacteria; ; Proteobacteria; Betaproteobacteria; Burkholderiales; Comamonadaceae; Rhodoferax
0.3369214375281626	0.6917523922097518	0.6531716246137625	0.8506315786565055	Bacteria; ; Actinobacteria; Actinobacteria; Streptosporangiales; Thermomonosporaceae; Actinomadura
0.5049694705012543	0.7744662330060441	0.46025839205783975	0.7324549196706371	Bacteria; ; Actinobacteria; Actinobacteria; Micromonosporales; Micromonosporaceae; Verrucosispora
0.3246959921982297	0.6969814535194857	0.2162696644965331	0.5850729036269509	Bacteria; ; Proteobacteria; Alphaproteobacteria; Rhodospirillales; Acetobacteraceae; Acetobacter
0.4126037010712314	0.7367731117207371	0.3564313134992731	0.6445856685527214	Bacteria; ; Proteobacteria; Gammaproteobacteria; Aeromonadales; Succinivibrionaceae; Anaerobiospirillum
0.5953074764667922	0.8072995891533211	0.4967795956335701	0.760180574999805	Bacteria; ; Proteobacteria; Alphaproteobacteria; Rhizobiales; Phyllobacteriaceae; Oricola
0.7301633747983031	0.8686666530778762	0.5964597179558555	0.8173034184872007	Bacteria; ; Proteobacteria; Alphaproteobacteria; Rhizobiales; ; Methyloligella
0.3887330960632566	0.7267250448615704	0.3016706493901052	0.6215090328654386	Eukaryota; Fungi; Ascomycota; Orbiliomycetes; Orbiliales; Orbiliaceae; Arthrobotrys
0.6738025816524315	0.8412780148907384	0.5878066318386315	0.8138856976470704	Eukaryota; Fungi; Ascomycota; Saccharomycetes; Saccharomycetales; Pichiaceae; Brettanomyces
0.5855953400402824	0.8037762206113236	0.5063034359471731	0.7620295248090154	Eukaryota; Viridiplantae; Streptophyta; Pinopsida; Cupressales; Cupressaceae; Chamaecyparis
0.49607940575014586	0.7680994724141342	0.4284634085002384	0.711525522097962	Eukaryota; Metazoa; Arthropoda; Insecta; Hymenoptera; Vespidae; Rhynchium
0.4572249069451978	0.7515190850571554	0.22917221833558657	0.607189378968773	Bacteria; ; Firmicutes; Bacilli; Bacillales; Bacillaceae; Salicibibacter
0.6322114967972028	0.8256739559737497	0.5306693226336762	0.7770590574090199	Archaea; ; Euryarchaeota; Halobacteria; Haloferacales; Halorubraceae; Candidatus Halobonum
0.5049286512520891	0.7705774880798728	0.4437110281925019	0.7252236668481279	Eukaryota; Viridiplantae; Streptophyta; Magnoliopsida; Laurales; Lauraceae; Cinnamomum
0.4051639137644226	0.7308416596650773	0.26086115927598114	0.6131967598664537	Bacteria; ; Firmicutes; Bacilli; Bacillales; Alicyclobacillaceae; Effusibacillus
0.4816835672808324	0.765712344699743	0.4082823468633006	0.6863912038347249	Viruses; ; Uroviricota; Caudoviricetes; Caudovirales; Autographiviridae; Vectrevirus
0.8226514116366601	0.9146276283600698	0.6732753928526264	0.8607580576593983	Eukaryota; Viridiplantae; Streptophyta; Magnoliopsida; Gentianales; Rubiaceae; Coffea
0.6898126702115691	0.8469076413036812	0.5989173257104826	0.8191676171066147	Eukaryota; Viridiplantae; Streptophyta; Magnoliopsida; Fagales; Betulaceae; Corylus
0.5645103078879798	0.7953532620203851	0.4854754356160854	0.7505639488381739	Eukaryota; Viridiplantae; Streptophyta; Pinopsida; Cupressales; Cupressaceae; Cupressus
0.5584978426135807	0.7954270437735943	0.5317436165970705	0.7793468405510015	Bacteria; ; Proteobacteria; Alphaproteobacteria; Maricaulales; Maricaulaceae; Hyphobacterium
0.4887389019829004	0.7650532985700379	0.4086339788082391	0.6903722024267902	Eukaryota; Viridiplantae; Chlorophyta; Mamiellophyceae; Mamiellales; Mamiellaceae; Mantoniella
0.38070789876342115	0.720461361567366	0.3127284724264893	0.664922786639214	Bacteria; ; Bacteroidetes; Bacteroidia; Bacteroidales; Barnesiellaceae; Coprobacter
0.5622630228541429	0.7950396222931492	0.5052266548294122	0.7567386683882834	Eukaryota; Viridiplantae; Streptophyta; Magnoliopsida; Ranunculales; Ranunculaceae; Clematis
0.7128936918057486	0.8607764643294046	0.4154591815053936	0.7222893010888706	Bacteria; ; Actinobacteria; Actinobacteria; Actinomycetales; Actinomycetaceae; Arcanobacterium
0.1225989828100275	0.6219877193091395	0.0919635126539908	0.44599688756679734	Eukaryota; Fungi; Ascomycota; Dothideomycetes; Pleosporales; Phaeosphaeriaceae; Parastagonospora
0.23253984209265793	0.6533255643571202	0.37397012771632604	0.6399873062813564	Bacteria; ; Actinobacteria; Actinobacteria; Micrococcales; Cellulomonadaceae; Actinotalea
0.69809261945788	0.8467694936938642	0.5116723466214579	0.7835732954195064	Bacteria; ; Actinobacteria; Actinobacteria; Actinomycetales; Actinomycetaceae; Schaalia
0.623812225392183	0.8219918061623585	0.5039808554810262	0.7627565752878955	Viruses; ; Uroviricota; Caudoviricetes; Caudovirales; Myoviridae; Agricanvirus
0.5026002376170364	0.7697990226827036	0.47482667293179437	0.73336368931008	Eukaryota; Metazoa; Arthropoda; Insecta; Hymenoptera; Formicidae; Solenopsis
0.5635308601007739	0.7970532839754257	0.49294811078896533	0.7520918502632503	Viruses; ; Uroviricota; Caudoviricetes; Caudovirales; Myoviridae; Vequintavirus
0.7074449776807048	0.8566037965821398	0.5840109923436778	0.8107723127602847	Bacteria; ; Proteobacteria; Alphaproteobacteria; Sphingomonadales; Sphingomonadaceae; Sandaracinobacter
0.3511823822011003	0.7107798098025352	0.4096215812681832	0.7046038925858812	Bacteria; ; Bacteroidetes; Chitinophagia; Chitinophagales; Chitinophagaceae; Lacibacter
0.3297165795432103	0.6946997045492203	0.22442915844254344	0.5972641886014403	Bacteria; ; Proteobacteria; Alphaproteobacteria; Sphingomonadales; Sphingomonadaceae; Sphingobium
0.544907709029612	0.786421175704747	0.5428973535751719	0.7858103436000101	Bacteria; ; Actinobacteria; Actinobacteria; Pseudonocardiales; Pseudonocardiaceae; Pseudonocardia
0.5527603238192769	0.7938934204778113	0.501643589062351	0.7513552791618908	Archaea; ; Euryarchaeota; Halobacteria; Natrialbales; Natrialbaceae; Natrialba
0.5549846407542567	0.793372046210707	0.4833750810910783	0.7469652876139945	Eukaryota; Viridiplantae; Streptophyta; Magnoliopsida; Arecales; Arecaceae; Cocos
0.5915241899961773	0.8077075355486937	0.5006311401058218	0.761612827118971	Bacteria; ; Proteobacteria; Alphaproteobacteria; Sphingomonadales; Sphingomonadaceae; Novosphingopyxis
0.3383679169264943	0.7087955467145179	0.29715449587476706	0.6165529807154579	Bacteria; ; Proteobacteria; Alphaproteobacteria; Sphingomonadales; Sphingomonadaceae; Sphingosinithalassobacter
0.24821307898992376	0.6456726420717481	0.14440419210320388	0.5437095042239489	Eukaryota; Viridiplantae; Streptophyta; Magnoliopsida; Poales; Poaceae; Brachypodium
0.14152845418597962	0.6315000418765937	0.07925018221945418	0.46254621522610967	Bacteria; ; Bacteroidetes; Sphingobacteriia; Sphingobacteriales; Sphingobacteriaceae; Olivibacter
0.43965844666625054	0.7436158780564678	0.44958918837149403	0.73031144446524	Eukaryota; Viridiplantae; Streptophyta; Magnoliopsida; Poales; Poaceae; Phleum
0.5581752376154042	0.795507436826788	0.4834988670740866	0.7438024358852877	Eukaryota; ; Rhodophyta; Florideophyceae; Gigartinales; Gigartinaceae; Sarcopeltis
0.4114979316018957	0.7314455299428541	0.38882685477989526	0.7027018384298364	Bacteria; ; Bacteroidetes; Flavobacteriia; Flavobacteriales; Flavobacteriaceae; Amniculibacterium
0.3999844915725644	0.7305329062302846	0.3673721542591644	0.6634783094886604	Eukaryota; Viridiplantae; Streptophyta; Magnoliopsida; Piperales; Saururaceae; Houttuynia
0.5569210720141861	0.7942897105289717	0.4654043957448302	0.7337701488608432	Viruses; ; Uroviricota; Caudoviricetes; Caudovirales; Myoviridae; Alcyoneusvirus
0.5583587717249658	0.7943603886257359	0.4850629192331276	0.7416486391003557	Eukaryota; Viridiplantae; Streptophyta; Magnoliopsida; Asterales; Argophyllaceae; Corokia
0.20162915536076323	0.65341372147046894	0.15542950444766568	0.5148782050402393	Eukaryota; Viridiplantae; Streptophyta; Magnoliopsida; Poales; Poaceae; Saccharum x Tripidium
0.633627736152615	0.824173490081013	0.5882925768382662	0.8125069709339807	Eukaryota; Viridiplantae; Streptophyta; Magnoliopsida; Myrtales; Lythraceae; Punica
0.31080925700900397	0.6936898115291145	0.23087497980355332	0.588703707697342	Bacteria; ; Proteobacteria; Gammaproteobacteria; Chromatiales; Wenzhouxiangellaceae; Wenzhouxiangella
0.5977298761167488	0.8103634048290583	0.5020492075092058	0.7623910663262962	Bacteria; ; Proteobacteria; Alphaproteobacteria; Rhodospirillales; Acetobacteraceae; Roseococcus
0.5408467520621166	0.7848521618362369	0.4873231129834766	0.7461353596288096	Eukaryota; Viridiplantae; Streptophyta; Magnoliopsida; Gunnerales; Gunneraceae; Gunnera
0.1597754363143611	0.6409017738668296	0.10036910264956235	0.49663046166456776	Bacteria; ; Proteobacteria; Gammaproteobacteria; Xanthomonadales; Xanthomonadaceae; Thermomonas
0.41046063820576184	0.7342170912536733	0.35265295762458315	0.6465824019895482	Eukaryota; Viridiplantae; Streptophyta; Magnoliopsida; Fabales; Fabaceae; Castanospermum
0.42773186625765774	0.742496480955885	0.3723179667491529	0.6593507186554196	Eukaryota; Viridiplantae; Streptophyta; Magnoliopsida; Fabales; Fabaceae; Platylobium
0.6208645181300768	0.8204823849498197	0.44560921362250067	0.7344941750551505	Bacteria; ; Proteobacteria; Alphaproteobacteria; Rhodospirillales; Acetobacteraceae; Gluconobacter
0.45550634191623923	0.752652224708817	0.4695284836116321	0.7268774618373407	Bacteria; ; Actinobacteria; Actinobacteria; Micrococcales; Microbacteriaceae; Chryseoglobus
0.2933029385227594	0.6895497465432008	0.25311345341462094	0.5841492652144201	Eukaryota; Fungi; Ascomycota; Saccharomycetes; Saccharomycetales; Saccharomycetaceae; Naumovozyma
0.2044012599886142	0.6486256349372767	0.09919617456041897	0.48561929770037404	Bacteria; ; Bacteroidetes; Cytophagia; Cytophagales; Cyclobacteriaceae; Algoriphagus
0.4877999660347889	0.7665794151061976	0.4407764175697891	0.7212257078502088	Eukaryota; Metazoa; Porifera; Demospongiae; Poecilosclerida; Mycalidae; Mycale
0.3617622535471971	0.7123543856772567	0.22951485963999316	0.5949627810323257	Bacteria; ; Proteobacteria; Deltaproteobacteria; Desulfovibrionales; Desulfovibrionaceae; Desulfolutivibrio
0.569135054095932	0.7976265571247457	0.42757113593882223	0.7203755256525547	Bacteria; ; Planctomycetes; Planctomycetia; Gemmatales; Gemmataceae; Frigoriglobus
0.18345018661562662	0.6427762472942864	0.07853102608061617	0.46982981659277534	Bacteria; ; Proteobacteria; Gammaproteobacteria; Pasteurellales; Pasteurellaceae; Rodentibacter
0.45572686134997226	0.7451234616215359	0.8590993498951931	0.9474279427413872	Bacteria; ; Firmicutes; Bacilli; Bacillales; Planococcaceae; Viridibacillus
0.2454861630848706	0.6647018936445835	0.11822612435921179	0.5070056511275278	Bacteria; ; Proteobacteria; Epsilonproteobacteria; Campylobacterales; Sulfurovaceae; Sulfurovum
0.42888654381165947	0.7431336149414199	0.3751131136311477	0.6651476684383633	Eukaryota; Fungi; Ascomycota; Saccharomycetes; Saccharomycetales; Debaryomycetaceae; Schwanniomyces
0.08826360377069922	0.6128532604173187	0.0298243450417801	0.3893018420946897	Bacteria; ; Bacteroidetes; Cytophagia; Cytophagales; Cyclobacteriaceae; Echinicola
0.14349575514425433	0.6323978802628449	0.08564243031768667	0.4745158162313705	Eukaryota; Fungi; Ascomycota; Saccharomycetes; Saccharomycetales; Metschnikowiaceae; Metschnikowia
0.342171047837573	0.7063863863256433	0.2618086664919813	0.5899762113921794	Viruses; ; Uroviricota; Caudoviricetes; Caudovirales; Herelleviridae; Kochikohdavirus
0.09832988325400172	0.6162772335212312	0.0499921993798427	0.4094407532106016	Bacteria; ; Proteobacteria; Gammaproteobacteria; Methylococcales; Methylococcaceae; Methylomonas
0.6891185036655592	0.8516517026942811	0.6841714946122701	0.862660401094238	Eukaryota; Fungi; Ascomycota; Sordariomycetes; Glomerellales; Plectosphaerellaceae; Verticillium
0.4007377759046655	0.7293947168578904	0.3375303587684604	0.6551134614228872	Bacteria; ; Proteobacteria; Alphaproteobacteria; Rhizobiales; Xanthobacteraceae; Labrys
0.6050750998888635	0.8140360641436497	0.5410577695186735	0.7827285161920114	Bacteria; ; Actinobacteria; Acidimicrobiia; Acidimicrobiales; Iamiaceae; Actinomarinicola
0.611128920493022	0.815392401008628	0.5216414664609527	0.7701641115855997	Bacteria; ; Proteobacteria; Alphaproteobacteria; Rhodobacterales; Rhodobacteraceae; Pontivivens
0.5175190024346744	0.7765042713629466	0.4623564294269004	0.7227471766704835	Eukaryota; Metazoa; Arthropoda; Insecta; Coleoptera; Chrysomelidae; Cerotoma
0.5947360057947659	0.8095679365105689	0.3224849079773932	0.6631561940789273	Viruses; ; Uroviricota; Caudoviricetes; Caudovirales; Siphoviridae; Gordonvirus
0.5496558990266441	0.7934253894976045	0.49422010559191776	0.752445440724042	Eukaryota; Metazoa; Arthropoda; Insecta; Hemiptera; Cixiidae; Neocarpia
0.407827153003409	0.7275979966852991	0.2044611339280229	0.5809125223901128	Bacteria; ; Proteobacteria; Gammaproteobacteria; Chromatiales; Ectothiorhodospiraceae; Acidihalobacter
0.3319986487874138	0.7056261442654221	0.2949069098469005	0.6118474911360267	Eukaryota; Metazoa; Arthropoda; Insecta; Coleoptera; Tenebrionidae; Alphitobius
0.5802025609793464	0.8024610151408924	0.46584007087457535	0.7410368242832166	Eukaryota; Metazoa; Arthropoda; Insecta; Lepidoptera; Nymphalidae; Maniola
0.4654443653041064	0.7585366233808478	0.3428952704866581	0.6605502583452127	Bacteria; ; Proteobacteria; Alphaproteobacteria; Rhizobiales; Rhizobiaceae; Kaistia
0.5723719912270874	0.8008230970031485	0.4761422602925282	0.7448377801788291	Eukaryota; ; Euglenozoa; Kinetoplastea; Trypanosomatida; Trypanosomatidae; Strigomonas
0.5156510007135043	0.7792934689856108	0.4522961578545327	0.7251716274874898	Eukaryota; ; Rhodophyta; Bangiophyceae; Porphyridiales; Porphyridiaceae; Porphyridium
0.6494431278766183	0.8333823009273097	0.5458424735291768	0.7860051245842883	Bacteria; ; Proteobacteria; Gammaproteobacteria; Thiotrichales; Thiotrichaceae; Thiothrix
0.2600950685961302	0.6535347121569441	0.23854375650568457	0.6174063144390958	Bacteria; ; Firmicutes; Bacilli; Lactobacillales; Lactobacillaceae; Latilactobacillus
0.3202524242475591	0.6989382437309184	0.2539479409740598	0.5993767466719053	Bacteria; ; Actinobacteria; Actinobacteria; Acidothermales; Acidothermaceae; Acidothermus
0.37681057543745844	0.7167576361043794	0.18147107225127462	0.5444694174463314	Bacteria; ; Firmicutes; Clostridia; Clostridiales; Heliobacteriaceae; Heliobacillus
0.7548102640419014	0.8790645558792333	0.49676645489224963	0.7650101513091363	Bacteria; ; Proteobacteria; Betaproteobacteria; Burkholderiales; ; Rubrivivax
0.60316605464645	0.8092274161710152	0.4719338589839585	0.7550005022717247	Bacteria; ; Proteobacteria; Deltaproteobacteria; Myxococcales; Polyangiaceae; Sorangium
0.23139981695280526	0.6667895820998586	0.13414475851531074	0.5327678855950719	Bacteria; ; Proteobacteria; Gammaproteobacteria; Legionellales; Legionellaceae; Legionella
0.5716788759576985	0.7964925589060408	0.5164327493251768	0.7749074208264516	Bacteria; ; Proteobacteria; Alphaproteobacteria; Rhodospirillales; Rhodospirillaceae; Nitrospirillum
0.6193397041622327	0.8180494501676434	0.6146751772252098	0.8243351270990072	Bacteria; ; Proteobacteria; Gammaproteobacteria; Legionellales; Legionellaceae; Tatlockia
0.5428508256011028	0.785798472449399	0.23745012723320263	0.6162452588955376	Bacteria; ; Bacteroidetes; Bacteroidia; Bacteroidales; Tannerellaceae; Tannerella
0.5917694395009947	0.8077469467284704	0.4699872504181459	0.7595326794487901	Bacteria; ; Bacteroidetes; Bacteroidia; Bacteroidales; Odoribacteraceae; Odoribacter
0.36046537176875226	0.702385512532495	0.5252731552477561	0.7841921739220349	Bacteria; ; Proteobacteria; Gammaproteobacteria; Enterobacterales; Enterobacteriaceae; Cronobacter
0.5594807151538347	0.7941966127100665	0.45018509486086805	0.7356208688281318	Bacteria; ; Firmicutes; Clostridia; Halanaerobiales; Halobacteroidaceae; Acetohalobium
0.09763835044872801	0.6147196198273454	0.08619869358031204	0.4860435073850842	Bacteria; ; Bacteroidetes; Flavobacteriia; Flavobacteriales; Flavobacteriaceae; Capnocytophaga
0.0338637084081209	0.5947404292604088	0.005269807767013242	0.28355804157179537	Bacteria; ; Proteobacteria; Epsilonproteobacteria; Campylobacterales; Campylobacteraceae; Arcobacter
0.31138577479880364	0.6955169325425338	0.2141810652308124	0.5594658264614433	Bacteria; ; Proteobacteria; Deltaproteobacteria; Desulfobacterales; Desulfobacteraceae; Desulfobacula
0.85186602458271	0.918911402316379	0.5567900756781785	0.8047717087651362	Bacteria; ; Bacteroidetes; Flavobacteriia; Flavobacteriales; Weeksellaceae; Ornithobacterium
0.41318344799632845	0.7344088337781315	0.2938713740848066	0.6386781380547026	Bacteria; ; Nitrospirae; Nitrospira; Nitrospirales; Nitrospiraceae; Thermodesulfovibrio
0.44525537673407134	0.748404214642772	0.3877909536137556	0.67427481464218475	Bacteria; ; Actinobacteria; Actinobacteria; Streptosporangiales; Streptosporangiaceae; Herbidospora
0.818012197279531	0.8959648566976576	0.6586973955984206	0.8554020448080945	Bacteria; ; Firmicutes; Clostridia; Clostridiales; Lachnospiraceae; Anaerotignum
0.555254829520799	0.7900154901585023	0.6942708229977504	0.8673684303083644	Bacteria; ; Actinobacteria; Actinobacteria; Micrococcales; Microbacteriaceae; Clavibacter
0.38867875082849307	0.7204533262328919	0.14617475013756148	0.5390443604045887	Bacteria; ; Proteobacteria; Alphaproteobacteria; Rhodospirillales; Acetobacteraceae; Komagataeibacter
0.3722517776101863	0.7202245496354941	0.33129103105681373	0.6312698512749896	Eukaryota; Viridiplantae; Streptophyta; Magnoliopsida; Brassicales; Cleomaceae; Tarenaya
0.507702259983393	0.7733275805326517	0.4591809096962375	0.7254880182471902	Eukaryota; Fungi; Blastocladiomycota; Blastocladiomycetes; Blastocladiales; Blastocladiaceae; Allomyces
0.5895198850623948	0.8076383163950597	0.5087819902573986	0.7613314250236829	Eukaryota; Metazoa; Arthropoda; Insecta; Diptera; Tephritidae; Zeugodacus
0.6428331185270765	0.8315917406383618	0.7018862190876408	0.8754173466323831	Eukaryota; Metazoa; Arthropoda; Insecta; Diptera; Tephritidae; Rhagoletis
0.7755005515038651	0.88004078813605	0.7221561972248061	0.8858125802801641	Bacteria; ; Proteobacteria; Gammaproteobacteria; Enterobacterales; Enterobacteriaceae; Salmonella
0.4066265110666867	0.7374755719848097	0.3747789658558569	0.6659560622465799	Eukaryota; Viridiplantae; Streptophyta; Magnoliopsida; Fagales; Fagaceae; Fagus
0.5231262446965953	0.7779349305178854	0.4608472664766973	0.7317979822977362	Eukaryota; Viridiplantae; Streptophyta; Pinopsida; Cupressales; Cupressaceae; Sequoia
0.47662960570378216	0.7600926320840196	0.4471240655236871	0.7198916298356233	Eukaryota; Metazoa; Arthropoda; Insecta; Hymenoptera; Encyrtidae; Copidosoma
0.2514193843455552	0.6706163735257032	0.21261358617887188	0.5424085197797133	Eukaryota; Metazoa; Arthropoda; Insecta; Lepidoptera; Noctuidae; Helicoverpa
0.5382550771021678	0.7856537472549862	0.4126061330841962	0.7127707620728327	Eukaryota; Metazoa; Mollusca; Bivalvia; Ostreida; Ostreidae; Crassostrea
0.19013246847606244	0.6468975561830637	0.13102525083249308	0.5188654008615025	Eukaryota; ; Apicomplexa; Conoidasida; Eucoccidiorida; Sarcocystidae; Neospora
0.5406231230976222	0.7848108458342752	0.47862549975976404	0.7441368601566849	Viruses; ; ; ; ; Nudiviridae; Betanudivirus
0.5297747447122739	0.7839897284326686	0.45955599605641906	0.7311961254233652	Archaea; ; Euryarchaeota; Halobacteria; Natrialbales; Natrialbaceae; Natronococcus
0.13769460173244835	0.63121966670639	0.07951928524468872	0.44149691331946755	Archaea; ; Euryarchaeota; Methanomicrobia; Methanosarcinales; Methanosarcinaceae; Methanococcoides
0.4751100998490118	0.7610007198272203	0.357792048106347	0.6698809135269213	Archaea; ; Euryarchaeota; Thermococci; Thermococcales; Thermococcaceae; Pyrococcus
0.6801259470588716	0.8361888372525829	0.6154551172073622	0.8413205027646516	Bacteria; ; Firmicutes; Clostridia; Clostridiales; Lachnospiraceae; Lachnoclostridium
0.24821307898992376	0.6456726420717481	0.22257332678334152	0.606412256490166	Bacteria; ; Firmicutes; Bacilli; Bacillales; Staphylococcaceae; Staphylococcus
0.6047831120027813	0.8144321689036471	0.6403759479824542	0.8434628162691065	Bacteria; ; Firmicutes; Bacilli; Lactobacillales; Carnobacteriaceae; Dolosigranulum
0.4954304525545961	0.7723062087237373	0.45837640056171386	0.7494669370116922	Bacteria; ; Actinobacteria; Actinobacteria; Propionibacteriales; Propionibacteriaceae; Microlunatus
0.614904390136098	0.8189778544967696	0.5703483511949724	0.8003401934961296	Bacteria; ; Proteobacteria; Betaproteobacteria; Burkholderiales; Burkholderiaceae; Paucimonas
0.4678131216601361	0.7512457790354148	0.2853085141184934	0.6413979174158616	Bacteria; ; Proteobacteria; Alphaproteobacteria; Rhizobiales; Brucellaceae; Brucella
0.07670917407833247	0.6079611059429363	0.02025828733541846	0.37539733098450573	Bacteria; ; Firmicutes; Negativicutes; Veillonellales; Veillonellaceae; Veillonella
0.6690571848505658	0.8401045815758104	0.6039079183309131	0.8232244339792618	Bacteria; ; Spirochaetes; Spirochaetia; Leptospirales; Leptospiraceae; Turneriella
0.5098656772816086	0.7751047093739012	0.4197986760081433	0.7184246156678763	Bacteria; ; Proteobacteria; Deltaproteobacteria; Desulfuromonadales; Desulfuromonadaceae; Pelobacter
0.020921335337793955	0.5882762258176848	0.0057853036393775824	0.26107335722960345	Bacteria; ; Proteobacteria; Deltaproteobacteria; Desulfovibrionales; Desulfovibrionaceae; Lawsonia
0.19937184577758232	0.6441439956251203	0.06270294210862157	0.4469229177081316	Bacteria; ; Bacteroidetes; ; Bacteroidetes Order II. Incertae sedis; Rhodothermaceae; Rhodothermus
0.0438948264562004	0.6023163366544503	0.006247096670174552	0.2881252376496729	Bacteria; ; Tenericutes; Mollicutes; Acholeplasmatales; Acholeplasmataceae; Acholeplasma
0.2768476118588578	0.6673158276299379	0.12325048854726797	0.5222822626357471	Bacteria; ; Proteobacteria; Gammaproteobacteria; Oceanospirillales; Halomonadaceae; Halomonas
0.3205550848151652	0.7000858545251659	0.22751314198979936	0.5851850395292671	Bacteria; ; Proteobacteria; Betaproteobacteria; Burkholderiales; Alcaligenaceae; Taylorella
0.24919408780062036	0.6717413893230411	0.2216345597641381	0.5446890196461931	Eukaryota; Viridiplantae; Streptophyta; Magnoliopsida; Poales; Poaceae; Anthoxanthum
0.4890865528673365	0.7655955979954671	0.4364213874168403	0.7054934197935013	Eukaryota; Viridiplantae; Streptophyta; Magnoliopsida; Poales; Poaceae; Briza
0.6582497982979653	0.8350748052106746	0.580310795839574	0.8099089114127604	Eukaryota; Viridiplantae; Streptophyta; Magnoliopsida; Poales; Poaceae; Bromus
0.5969888434363811	0.808299287126431	0.6768231597800707	0.8594923214539917	Eukaryota; Viridiplantae; Streptophyta; Magnoliopsida; Poales; Poaceae; Calamagrostis
0.37283349791658854	0.7203362741591438	0.31744515434664644	0.6174777747693587	Eukaryota; Viridiplantae; Streptophyta; Magnoliopsida; Poales; Poaceae; Cinna
0.5377794328727631	0.7862589401277496	0.465701434155871	0.7344563927479928	Eukaryota; Viridiplantae; Streptophyta; Magnoliopsida; Poales; Poaceae; Avenella
0.8050423336477531	0.8942723170748297	0.7374020651733184	0.8921310554850754	Eukaryota; Viridiplantae; Streptophyta; Magnoliopsida; Poales; Poaceae; Eleusine
0.5919070461808805	0.8052208698952578	0.5364989789715743	0.7780256045989573	Eukaryota; Viridiplantae; Streptophyta; Magnoliopsida; Poales; Poaceae; Holcus
0.5032122022655889	0.7736813670154539	0.45766112821143634	0.7292602594985982	Eukaryota; Viridiplantae; Streptophyta; Magnoliopsida; Poales; Poaceae; Lamarckia
0.5700437383695449	0.7989440555939056	0.49517256467029896	0.7513474002544179	Eukaryota; Viridiplantae; Streptophyta; Magnoliopsida; Poales; Poaceae; Nardus
0.5112781405997631	0.7751786100228869	0.46022598150387184	0.7303289921348445	Eukaryota; Viridiplantae; Streptophyta; Magnoliopsida; Poales; Poaceae; Phragmites
0.7464714124245388	0.872044999315451	0.6320022217901582	0.8374727119068799	Eukaryota; Viridiplantae; Streptophyta; Magnoliopsida; Poales; Poaceae; Sporobolus
0.5914901564460773	0.8086104231867586	0.5014134462221079	0.7616678618547573	Eukaryota; Viridiplantae; Streptophyta; Magnoliopsida; Dioscoreales; Dioscoreaceae; Dioscorea
0.528953064075068	0.7835872857919227	0.478620653159872	0.7403852982795641	Eukaryota; Viridiplantae; Streptophyta; Magnoliopsida; Malpighiales; Euphorbiaceae; Mallotus
0.26937201161416297	0.6805482850452693	0.1942876692020065	0.5351794479395785	Bacteria; ; Chloroflexi; Chloroflexia; Herpetosiphonales; Herpetosiphonaceae; Herpetosiphon
0.7016509487952394	0.852181714217194	0.5005857078637447	0.7675049239616704	Eukaryota; Viridiplantae; Streptophyta; Magnoliopsida; Vitales; Vitaceae; Vitis
0.4481657858895942	0.7481821737443026	0.4070741632140028	0.6876969267053122	Eukaryota; Fungi; Ascomycota; Sordariomycetes; Hypocreales; Hypocreaceae; Hypomyces
0.5601571555750673	0.7952184710339786	0.48663788953783343	0.7525647386251421	Eukaryota; Fungi; Basidiomycota; Agaricomycetes; Agaricales; Tricholomataceae; Laccaria
0.169633728796337	0.6438394896918505	0.10815404442903724	0.5031678255612769	Eukaryota; Fungi; Basidiomycota; Microbotryomycetes; Sporidiobolales; Sporidiobolaceae; Rhodotorula
0.3080947270615196	0.6976512739029804	0.17558590933502322	0.5536763087299443	Eukaryota; Fungi; Ascomycota; Sordariomycetes; Ophiostomatales; Ophiostomataceae; Sporothrix
0.44324624262065243	0.7522187812972478	0.3745068607026611	0.6585941213227183	Eukaryota; Fungi; Mucoromycota; Mucoromycetes; Mucorales; Mucoraceae; Mucor
0.6527170636975393	0.8324445617368711	0.5820186804959907	0.8086699518413376	Eukaryota; Metazoa; Arthropoda; Insecta; Diptera; Culicidae; Anopheles
0.5935281341180997	0.8077714232708487	0.50139518995388	0.7669177666005164	Eukaryota; ; Perkinsozoa; ; Perkinsida; Perkinsidae; Perkinsus
0.3646472916622271	0.7184989896496613	0.3277542987192068	0.6182700550153643	Eukaryota; Fungi; Microsporidia; ; ; Enterocytozoonidae; Enterocytozoon
0.5769196253441297	0.8015450479082454	0.5027843118829329	0.7547363262316491	Eukaryota; ; Heterolobosea; ; ; Psalteriomonadidae; Psalteriomonas
0.5122334328509796	0.7730754001741069	0.45977689249380754	0.7213669029604711	Eukaryota; Viridiplantae; Chlorophyta; Nephroselmidophyceae; Nephroselmidales; Nephroselmidaceae; Nephroselmis
0.5444095914118708	0.7899187439504111	0.47899726646905944	0.7358678013210789	Eukaryota; ; Rhodophyta; Compsopogonophyceae; Compsopogonales; Compsopogonaceae; Compsopogon
0.4686173156042508	0.7564135753663187	0.40682887542901996	0.6873871559981193	Eukaryota; ; Rhodophyta; Florideophyceae; Gelidiales; Pterocladiaceae; Pterocladia
0.5112323396047267	0.7743440045404234	0.42688282666405886	0.7093696624659787	Eukaryota; ; Rhodophyta; Florideophyceae; Gigartinales; Phyllophoraceae; Mastocarpus
0.6020603720043035	0.8118456831674182	0.4972586896030914	0.7605338644284773	Eukaryota; ; Rhodophyta; Florideophyceae; Plocamiales; Plocamiaceae; Plocamium
0.4172680617649999	0.7395654062107774	0.3767915386599124	0.6739307955533145	Eukaryota; ; Rhodophyta; Florideophyceae; Halymeniales; Halymeniaceae; Grateloupia
0.5589621647785514	0.7924972567387841	0.4966122228621758	0.7537024070516659	Eukaryota; ; Rhodophyta; Florideophyceae; Hildenbrandiales; Hildenbrandiaceae; Hildenbrandia
0.5734030463022173	0.7993898917592487	0.5207617969126302	0.7700948117064672	Viruses; Pararnavirae; Artverviricota; Revtraviricetes; Ortervirales; Caulimoviridae; Badnavirus
0.5064869782514705	0.7708910037550698	0.44771493128652234	0.72402500408742	Bacteria; ; Proteobacteria; Betaproteobacteria; Neisseriales; Neisseriaceae; Bergeriella
0.13885182187700926	0.6273162454470731	0.06843873852828114	0.448126867545411	Eukaryota; Fungi; Ascomycota; Sordariomycetes; Glomerellales; Glomerellaceae; Colletotrichum
0.4752835247844064	0.7604665682065801	0.4133544779172115	0.6954529988907939	Bacteria; ; Firmicutes; Clostridia; Halanaerobiales; Halanaerobiaceae; Halothermothrix
0.5288160340035385	0.7829512150106331	0.45197919585125196	0.7237448110901802	Bacteria; ; Firmicutes; Erysipelotrichia; Erysipelotrichales; Erysipelotrichaceae; Eggerthia
0.5171745219765319	0.774654981012222	0.44476915759032765	0.7177928483059928	Eukaryota; Viridiplantae; Streptophyta; Polypodiopsida; Hymenophyllales; Hymenophyllaceae; Crepidomanes
0.3934321814031552	0.7278550456568054	0.3343887133622573	0.6355572278577425	Eukaryota; Viridiplantae; Streptophyta; Magnoliopsida; Rosales; Rosaceae; Eriobotrya
0.5209233832255894	0.7794570884550307	0.458289360746867	0.7258621583337547	Eukaryota; Viridiplantae; Streptophyta; Magnoliopsida; Rosales; Rosaceae; Filipendula
0.46173111918291654	0.75631519857391	0.4331619692648122	0.6984867116683234	Eukaryota; Viridiplantae; Streptophyta; Magnoliopsida; Rosales; Rosaceae; Dasiphora
0.6423871897296135	0.8283876619057272	0.5633764885933416	0.7957360272266079	Eukaryota; Metazoa; Arthropoda; Arachnida; Trombidiformes; Tetranychidae; Tetranychus
0.5689932287990045	0.7935470573206022	0.5138722294284924	0.7656113261538748	Bacteria; ; Proteobacteria; Deltaproteobacteria; Desulfurellales; Desulfurellaceae; Desulfurella
0.7620726204703039	0.8751847264101583	0.8541644801197349	0.9463741590604154	Bacteria; ; Firmicutes; Negativicutes; Acidaminococcales; Acidaminococcaceae; Phascolarctobacterium
0.21580522502930427	0.6514847652298542	0.1447160230027143	0.5395608949184594	Bacteria; ; Firmicutes; Tissierellia; Tissierellales; Peptoniphilaceae; Parvimonas
0.6489046454881721	0.83029395796525	0.5642631080786624	0.7977991757884645	Bacteria; ; Chloroflexi; Thermomicrobia; Thermomicrobiales; Thermomicrobiaceae; Thermomicrobium
0.9609551549926398	0.9770154575048244	0.8524509740672043	0.9452758533200654	Bacteria; ; Firmicutes; Tissierellia; Tissierellales; Peptoniphilaceae; Anaerococcus
0.3821555072780662	0.7337521997211915	0.41956677085995076	0.7341286547680729	Bacteria; ; Firmicutes; Clostridia; Clostridiales; Lachnospiraceae; Mediterraneibacter
0.39034838673402267	0.7179522382687231	0.26651931095663534	0.632358409810289	Bacteria; ; Proteobacteria; Alphaproteobacteria; Sphingomonadales; Sphingomonadaceae; Sphingopyxis
0.13003535549822312	0.6295407637214822	0.08323028748648492	0.4730510916195839	Bacteria; ; Proteobacteria; Betaproteobacteria; ; ; Candidatus Kinetoplastibacterium
0.5178063896416891	0.7778042455686082	0.4568083770982346	0.7289039531059817	Bacteria; ; Proteobacteria; Gammaproteobacteria; Oceanospirillales; Halomonadaceae; Zymobacter
0.26613317557705524	0.6764095874901982	0.1599152736068253	0.5445642439167314	Bacteria; ; Acidobacteria; Acidobacteriia; Acidobacteriales; Acidobacteriaceae; Acidobacterium
0.25499856641012764	0.6494295065755067	0.1949921318889186	0.5848180600352871	Bacteria; ; Proteobacteria; Betaproteobacteria; Neisseriales; Neisseriaceae; Kingella
0.5280048321266397	0.7786892916011723	0.5830360972866285	0.80659311636922	Eukaryota; Fungi; Ascomycota; Saccharomycetes; Saccharomycetales; Saccharomycetaceae; Eremothecium
0.2363704711477898	0.6696221435109954	0.1957601380587802	0.5154523458467749	Eukaryota; Fungi; Ascomycota; Eurotiomycetes; Onygenales; Onygenaceae; Uncinocarpus
0.14861905310908285	0.6317922712368361	0.10442869418500267	0.48339176040944576	Eukaryota; Fungi; Ascomycota; Sordariomycetes; Hypocreales; Ophiocordycipitaceae; Purpureocillium
0.5235008633343723	0.7761661777389516	0.4773738033525774	0.7363681856658634	Eukaryota; Metazoa; Arthropoda; Insecta; Lepidoptera; Pieridae; Zerene
0.36548274258347296	0.7095979236312239	0.1407576957958996	0.534821781697878	Bacteria; ; Actinobacteria; Coriobacteriia; Coriobacteriales; Coriobacteriaceae; Coriobacterium
0.8615682767920867	0.9195685146696402	0.8305212604356319	0.9381189308033303	Bacteria; ; Actinobacteria; Actinobacteria; Bifidobacteriales; Bifidobacteriaceae; Bifidobacterium
0.4386662018343428	0.7401280500088617	0.282741570695862	0.6447552437041996	Bacteria; ; Firmicutes; Bacilli; Bacillales; Bacillaceae; Anoxybacillus
0.33911335567497	0.6942756107511445	0.3821329998976374	0.7013789790275142	Bacteria; ; Firmicutes; Bacilli; Bacillales; Bacillaceae; Aeribacillus
0.15021619586941448	0.6399077902099225	0.05716379610977204	0.44285207986871344	Bacteria; ; Proteobacteria; Gammaproteobacteria; Xanthomonadales; Xanthomonadaceae; Lysobacter
0.7538657042056528	0.8754561366489194	0.7726687949322222	0.9078398925867659	Bacteria; ; Proteobacteria; Betaproteobacteria; Burkholderiales; Alcaligenaceae; Alcaligenes
0.22799561664380572	0.6628035841977862	0.22015422014720018	0.5622438536117126	Bacteria; ; Firmicutes; Bacilli; Bacillales; Alicyclobacillaceae; Kyrpidia
0.16506126066618418	0.6405304997521215	0.11614039423629706	0.4614791691384677	Bacteria; ; Firmicutes; Bacilli; Lactobacillales; Enterococcaceae; Melissococcus
0.3033549377348572	0.6946389349677492	0.25530799703479845	0.5756751332682181	Bacteria; ; Proteobacteria; Alphaproteobacteria; Rhodospirillales; Acetobacteraceae; Gluconacetobacter
0.6816490859912335	0.8496544033758737	0.30445658116603636	0.6499928360627973	Bacteria; ; Proteobacteria; Alphaproteobacteria; Rhodospirillales; Rhodospirillaceae; Rhodospirillum
0.487487404344092	0.7640139659866692	0.4130627429098325	0.7010285961285363	Bacteria; ; Proteobacteria; Betaproteobacteria; Burkholderiales; ; Leptothrix
0.613962547052045	0.8131536783375054	0.6582589110043336	0.8499858277485444	Bacteria; ; Proteobacteria; Gammaproteobacteria; Enterobacterales; Yersiniaceae; Rahnella
0.6744766077249152	0.8348388635295313	0.6646788645168692	0.8612440520869804	Bacteria; ; Proteobacteria; Betaproteobacteria; Burkholderiales; Alcaligenaceae; Bordetella
0.7923524151881299	0.8796340502113048	0.9406656596239358	0.9789588707098759	Bacteria; ; Proteobacteria; Gammaproteobacteria; Pseudomonadales; Moraxellaceae; Moraxella
0.7306472060975393	0.8646532113909409	0.7380699719231111	0.8938102891460106	Bacteria; ; Proteobacteria; Betaproteobacteria; Burkholderiales; Comamonadaceae; Variovorax
0.41410634099336624	0.7368617569829994	0.38566845886102347	0.7057996190179555	Bacteria; ; Bacteroidetes; Flavobacteriia; Flavobacteriales; Weeksellaceae; Riemerella
0.5606415705946247	0.7955935803823913	0.5492004625498544	0.7773044748548419	Bacteria; ; Proteobacteria; Betaproteobacteria; Burkholderiales; ; Sphaerotilus
0.3137135608345309	0.6793341876847699	0.23873791996503874	0.608043686550213	Bacteria; ; Fusobacteria; Fusobacteriia; Fusobacteriales; Leptotrichiaceae; Streptobacillus
0.5057229548181369	0.7757450972595058	0.45311672836548095	0.7281135886761477	Eukaryota; Viridiplantae; Chlorophyta; Chlorophyceae; Chlamydomonadales; Pleurastraceae; Pleurastrum
0.3373218364899045	0.7067046469969672	0.3095927063636468	0.6036447749176823	Eukaryota; Viridiplantae; Chlorophyta; Ulvophyceae; Ulotrichales; Ulotrichaceae; Gloeotilopsis
0.647798888311631	0.8343448032206745	0.340098617802544	0.6826291316339166	Eukaryota; Viridiplantae; Streptophyta; Magnoliopsida; Malvales; Malvaceae; Gossypium
0.46143527612874685	0.7515356466861199	0.2986267480293423	0.6427169599446908	Eukaryota; Viridiplantae; Streptophyta; Magnoliopsida; Fabales; Fabaceae; Lotus
0.5427654558769226	0.7888974731432034	0.4929969857536914	0.7489577440415555	Eukaryota; Viridiplantae; Streptophyta; Pinopsida; Araucariales; Araucariaceae; Araucaria
0.5964110296110867	0.8101875259559982	0.5121143366624032	0.7613351573629081	Eukaryota; Fungi; Ascomycota; Leotiomycetes; Erysiphales; Erysiphaceae; Blumeria
0.42943386946295714	0.7445936598612869	0.39481388721472505	0.68385344149121	Eukaryota; Fungi; Basidiomycota; Agaricomycetes; Polyporales; Polyporaceae; Ganoderma
0.4199931443891124	0.7396632427158498	0.4254051391599043	0.7150933890212463	Eukaryota; Metazoa; Arthropoda; Arachnida; Ixodida; Ixodidae; Rhipicephalus
0.531464154455286	0.7865155663775071	0.4656765745252659	0.7290395670476385	Eukaryota; Metazoa; Arthropoda; Arachnida; Mesostigmata; Phytoseiidae; Galendromus
0.3975742924597893	0.7304038824916712	0.3510601135273155	0.649671219094239	Eukaryota; Metazoa; Arthropoda; Arachnida; Scorpiones; Buthidae; Mesobuthus
0.3855546863907923	0.7243040229438982	0.3490324403133635	0.6418497910807631	Eukaryota; Metazoa; Arthropoda; Insecta; Hymenoptera; Formicidae; Myrmica
0.6112240506608974	0.8157783524731959	0.5394598539510272	0.7846199644310873	Bacteria; ; Proteobacteria; Alphaproteobacteria; Rhodospirillales; Acetobacteraceae; Acidiphilium
0.4517564929373462	0.7496520569902578	0.40588486964751713	0.6913044894712956	Eukaryota; Metazoa; Arthropoda; Insecta; Lepidoptera; Nymphalidae; Heliconius
0.5109740037268474	0.7736717312791398	0.4370547672381482	0.7193030755259234	Eukaryota; ; Rhodophyta; Compsopogonophyceae; Erythropeltidales; Erythrotrichiaceae; Erythrotrichia
0.431906307357747	0.7447891964629428	0.39210902049122826	0.6683779169950086	Eukaryota; ; Rhodophyta; Florideophyceae; Ceramiales; Rhodomelaceae; Rhodomela
0.5879361616890924	0.8066690221638342	0.4852275668702709	0.7500857327792648	Eukaryota; ; Euglenozoa; Kinetoplastea; Neobodonida; Rhynchomonadidae; Dimastigella
0.6143198191936663	0.8157635260299401	0.5414298377123734	0.7863478149005476	Eukaryota; Metazoa; Arthropoda; Branchiopoda; Diplostraca; Daphniidae; Daphnia
0.15314084730966956	0.6336013246734834	0.06196221129237806	0.45601697615872755	Bacteria; ; Proteobacteria; Deltaproteobacteria; Desulfuromonadales; Geobacteraceae; Geobacter
0.4903463366228296	0.7667529006578093	0.45569474415938604	0.7278933166991739	Eukaryota; Metazoa; Nematoda; Chromadorea; Rhabditida; Rhabditidae; Rhabditella
0.7777987791567014	0.8847782526894917	0.73745432152162	0.8934839923738833	Bacteria; ; Proteobacteria; Alphaproteobacteria; Rhizobiales; Brucellaceae; Ochrobactrum
0.5823801004940669	0.8043578809635966	0.5122664216890335	0.7618524145726137	Eukaryota; Metazoa; Arthropoda; Insecta; Diptera; Muscidae; Stomoxys
0.5289109441070973	0.7836571432074186	0.47552089193926356	0.7345831954011189	Eukaryota; ; ; Dictyochophyceae; Pedinellales; ; Pseudopedinella
0.5434344680252418	0.7884118252851505	0.48267113128785794	0.7453319976675201	Eukaryota; ; ; Dictyochophyceae; Dictyochales; ; Dictyocha
0.535902159498134	0.7857438397117383	0.4716045975532728	0.7330947901546745	Bacteria; ; Firmicutes; Clostridia; Clostridiales; Heliobacteriaceae; Heliophilum
0.45474933529791234	0.7490329379729757	0.1953556080943338	0.5815767723270581	Bacteria; ; Firmicutes; Clostridia; Clostridiales; Heliobacteriaceae; Heliobacterium
0.188294166967526	0.6502980789481084	0.1444990743663907	0.475517830145855	Eukaryota; Fungi; Ascomycota; Sordariomycetes; Hypocreales; Clavicipitaceae; Epichloe
0.5604530550222083	0.7947981239139362	0.49388234950118304	0.7558103761283723	Bacteria; ; Proteobacteria; Alphaproteobacteria; Rhizobiales; Beijerinckiaceae; Beijerinckia
0.42658765649297165	0.7443976171585147	0.3843275181197589	0.6622977872526465	Eukaryota; Fungi; Mucoromycota; Mucoromycetes; Mucorales; Mucoraceae; Parasitella
0.5339420941034022	0.7839115751735991	0.4437062618132047	0.7194726518695357	Bacteria; ; Actinobacteria; Actinobacteria; Streptosporangiales; Streptosporangiaceae; Planobispora
0.41214460167394434	0.730590513307979	0.36454151472088936	0.6948509418459655	Bacteria; ; Proteobacteria; Betaproteobacteria; Neisseriales; Chromobacteriaceae; Chromobacterium
0.49500364165015315	0.7731446337842228	0.42279002892896533	0.7058110093441846	Bacteria; ; Coprothermobacterota; Coprothermobacteria; Coprothermobacterales; Coprothermobacteraceae; Coprothermobacter
0.7065644143136055	0.8526369933321793	0.6052807122105484	0.824260811882272	Bacteria; ; Proteobacteria; Betaproteobacteria; Nitrosomonadales; Nitrosomonadaceae; Nitrosospira
0.27257833487165445	0.6737486375202237	0.13034944743437551	0.5184727243461145	Bacteria; ; Proteobacteria; Alphaproteobacteria; Rhodobacterales; Rhodobacteraceae; Rhodovulum
0.4555020472434295	0.7524814735380498	0.2942689141099711	0.6360220664999858	Bacteria; ; Proteobacteria; Betaproteobacteria; Neisseriales; Chromobacteriaceae; Iodobacter
0.504974715548215	0.7729733650918647	0.47035193430423505	0.7310882380449476	Bacteria; ; Proteobacteria; Deltaproteobacteria; Desulfovibrionales; Desulfovibrionaceae; Bilophila
0.5045720238120935	0.7710056730440848	0.41851301325447016	0.7084893869173773	Eukaryota; Viridiplantae; Chlorophyta; Ulvophyceae; Dasycladales; Polyphysaceae; Acetabularia
0.5401999568448089	0.7830184335271873	0.46763586344861113	0.7352963362911655	Eukaryota; Viridiplantae; Streptophyta; Zygnemophyceae; Zygnematales; Zygnemataceae; Zygnema
0.6093022292512922	0.8120897564141752	0.7416999588729586	0.8932082910074749	Eukaryota; Viridiplantae; Streptophyta; Magnoliopsida; Solanales; Convolvulaceae; Ipomoea
0.41623370593979026	0.7348462441556346	0.2851140172190673	0.6425841140006173	Bacteria; ; Proteobacteria; Betaproteobacteria; Neisseriales; Neisseriaceae; Simonsiella
0.4292615882798386	0.7360674227177293	0.4820935321519429	0.7593145813152441	Bacteria; ; Proteobacteria; Betaproteobacteria; Neisseriales; Neisseriaceae; Eikenella
0.6165483345316033	0.8171625990582273	0.5278968635266761	0.7768407435642475	Eukaryota; Viridiplantae; Streptophyta; Magnoliopsida; Solanales; Convolvulaceae; Cuscuta
0.35637458227751817	0.7151793762165428	0.32113325939891735	0.6352643084803293	Eukaryota; Fungi; Ascomycota; Saccharomycetes; Saccharomycetales; Saccharomycetaceae; Vanderwaltozyma
0.3894629449720018	0.7294153125916322	0.36376612705595457	0.6370317632998256	Eukaryota; Metazoa; Mollusca; Gastropoda; Lepetellida; Haliotidae; Haliotis
0.503308153336016	0.7724692831886526	0.43988294784333987	0.7202763496607124	Viruses; Orthornavirae; Duplornaviricota; Resentoviricetes; Reovirales; Reoviridae; Rotavirus
0.5344979404974426	0.7863331853726487	0.3422599422009883	0.6655614450060442	Bacteria; ; Proteobacteria; Alphaproteobacteria; Sphingomonadales; Sphingomonadaceae; Zymomonas
0.26083340442194186	0.6751869952119199	0.23450851160109196	0.5616929166304303	Eukaryota; Fungi; Ascomycota; Sordariomycetes; Magnaporthales; Magnaporthaceae; Gaeumannomyces
0.8005964937114577	0.8942566124431779	0.6940398576702419	0.8708762668468192	Bacteria; ; Actinobacteria; Actinobacteria; Corynebacteriales; Mycobacteriaceae; Mycobacteroides
0.7604382108988808	0.8786231079967727	0.5278688257151383	0.7888612905103101	Bacteria; ; Proteobacteria; Gammaproteobacteria; Enterobacterales; Enterobacteriaceae; Citrobacter
0.6396932680928428	0.82864340086098065	0.6235111512921728	0.8277023098833972	Bacteria; ; Firmicutes; Clostridia; Clostridiales; Peptostreptococcaceae; Terrisporobacter
0.5959321642985458	0.8099817554338375	0.4104311648321071	0.7147658046752232	Bacteria; ; Proteobacteria; Betaproteobacteria; Nitrosomonadales; Thiobacillaceae; Thiobacillus
0.55033183711423594	0.7921813161393486	0.4632293424316824	0.7311495549574122	Bacteria; ; Proteobacteria; Betaproteobacteria; Burkholderiales; ; Ideonella
0.336984281829194	0.7058216635276641	0.3126835511116615	0.6280485256740043	Eukaryota; Fungi; Ascomycota; Saccharomycetes; Saccharomycetales; Debaryomycetaceae; Lodderomyces
0.5501505833441728	0.7920416671275646	0.45282254737591876	0.7305342001363533	Eukaryota; Metazoa; Arthropoda; Insecta; Blattodea; Rhinotermitidae; Coptotermes
0.40893833040924726	0.7345998345483403	0.33384244810476676	0.6449951050694336	Viruses; ; Peploviricota; Herviviricetes; Herpesvirales; Herpesviridae; Rhadinovirus
0.8688082994916497	0.9245159030215538	0.6148929278570039	0.8365937853369471	Bacteria; ; Actinobacteria; Actinobacteria; Corynebacteriales; Nocardiaceae; Nocardia
0.658058049014651	0.832777414253297	0.6075029665732576	0.8312605296038154	Bacteria; ; Proteobacteria; Gammaproteobacteria; Enterobacterales; Erwiniaceae; Pantoea
0.613911267122782	0.8181679965525989	0.5476688265938932	0.7847238529692314	Eukaryota; Metazoa; Arthropoda; Insecta; Hymenoptera; Tenthredinidae; Athalia
0.3625471275907339	0.7171296936072038	0.31674625050938005	0.6054043579327869	Eukaryota; ; Endomyxa; Phytomyxea; Plasmodiophorida; Plasmodiophoridae; Plasmodiophora
0.3968307641205484	0.7276951389716582	0.34616850462882964	0.6489909879091531	Eukaryota; Viridiplantae; Streptophyta; Bryopsida; Bryales; Bryaceae; Bryum
0.48804075475847164	0.7674244383605621	0.4171994532024993	0.7073993451103272	Eukaryota; Fungi; Basidiomycota; Agaricomycetes; Boletales; Pisolithaceae; Pisolithus
0.3385316596320456	0.705287913298749	0.2915445559102599	0.6244626899934858	Bacteria; ; Firmicutes; Bacilli; Bacillales; Thermoactinomycetaceae; Laceyella
0.26922181438332393	0.6753060855310324	0.1636001348150768	0.5441557495874637	Bacteria; ; Proteobacteria; Gammaproteobacteria; Chromatiales; Chromatiaceae; Marichromatium
0.3064642701261391	0.6943943211262597	0.27382615682140643	0.5680246931269891	Eukaryota; Metazoa; Priapulida; Priapulimorpha; Priapulimorphida; Priapulidae; Priapulus
0.535546072179609	0.7844258208866132	0.4699833303636662	0.7358616623353036	Eukaryota; Metazoa; Mollusca; Cephalopoda; Octopoda; Octopodidae; Octopus
0.35636777176039497	0.7162186355271832	0.29108812104465964	0.609027554169311	Eukaryota; Viridiplantae; Streptophyta; Magnoliopsida; Caryophyllales; Caryophyllaceae; Silene
0.36367828143932646	0.7143385190152178	0.34143878894917556	0.6451752671303006	Eukaryota; Viridiplantae; Streptophyta; Magnoliopsida; Poales; Poaceae; Eremopyrum
0.3357211363786649	0.7044050435406581	0.25540809500780004	0.5837326709622142	Eukaryota; Viridiplantae; Streptophyta; Magnoliopsida; Poales; Poaceae; Henrardia
0.4524368254334895	0.7522591496771384	0.39975532467292135	0.6876084594840358	Eukaryota; Viridiplantae; Streptophyta; Magnoliopsida; Poales; Poaceae; Heteranthelium
0.23064533157228279	0.6485394908068737	0.17518551650217387	0.5693575271652798	Eukaryota; Viridiplantae; Streptophyta; Magnoliopsida; Poales; Poaceae; Aegilops
0.4393341273853093	0.7455754890652236	0.4299609042287661	0.711546337433646	Eukaryota; Viridiplantae; Streptophyta; Magnoliopsida; Poales; Poaceae; Peridictyon
0.4770873042485221	0.7622571847829853	0.4219965060728838	0.7091173110786307	Eukaryota; Viridiplantae; Streptophyta; Magnoliopsida; Poales; Poaceae; Taeniatherum
0.6953387154390293	0.8505034238740198	0.5304619787016069	0.7863799993695435	Bacteria; ; Actinobacteria; Actinobacteria; Micrococcales; Micrococcaceae; Sinomonas
0.34346787394584277	0.6983172519553118	0.604383941015812	0.8213705894887527	Bacteria; ; Proteobacteria; Gammaproteobacteria; Enterobacterales; Pectobacteriaceae; Pectobacterium
0.3592980011003261	0.7154048187283027	0.29747937742470865	0.5975324378099316	Eukaryota; Viridiplantae; Streptophyta; Charophyceae; Charales; Characeae; Tolypella
0.460233550477301	0.7559077694508288	0.39680197824344854	0.6872823026852752	Eukaryota; Fungi; Ascomycota; Sordariomycetes; Xylariales; Xylariaceae; Xylaria
0.5540088050748909	0.7927658664645445	0.5147967523252168	0.7664985954226862	Eukaryota; ; ; Glaucocystophyceae; Gloeochaetales; Gloeochaetaceae; Gloeochaete
0.5336603892391796	0.7849988931659747	0.47096797849764527	0.7394425227606576	Eukaryota; ; Euglenozoa; Euglenida; Euglenales; Euglenaceae; Euglenaria
0.05813706639907804	0.602637303547718	0.04243219628826422	0.4120061749310819	Bacteria; ; Proteobacteria; Gammaproteobacteria; Vibrionales; Vibrionaceae; Photobacterium
0.24821307898992376	0.6456726420717481	0.1918681830823846	0.583274575067341	Bacteria; ; Proteobacteria; Gammaproteobacteria; Enterobacterales; Enterobacteriaceae; Escherichia
0.4616386110672787	0.7543687208153819	0.4443719365031415	0.7200078630287294	Eukaryota; Metazoa; Arthropoda; Insecta; Diptera; Sciaridae; Bradysia
0.5181242388351521	0.778189750843419	0.45161169443340454	0.7210076221239929	Eukaryota; ; Rhodophyta; Florideophyceae; Nemastomatales; Schizymeniaceae; Schizymenia
0.5241185500154164	0.7790586617293712	0.46872198028116824	0.7342911852343079	Eukaryota; ; Rhodophyta; Florideophyceae; Gigartinales; Phyllophoraceae; Ahnfeltiopsis
0.53025684153368835	0.7838109366684063	0.4726853202872921	0.7352406401978508	Eukaryota; ; Rhodophyta; Florideophyceae; Gigartinales; Solieriaceae; Kappaphycus
0.5284070787706291	0.7812346683113802	0.3788539563621405	0.6958728113602937	Bacteria; ; Proteobacteria; Gammaproteobacteria; Enterobacterales; Enterobacteriaceae; Shimwellia
0.5187875740757979	0.7798971834285305	0.4203658260184367	0.7083046592485303	Eukaryota; Viridiplantae; Streptophyta; Magnoliopsida; Poales; Poaceae; Molinia
0.257184319597714	0.674336087694888	0.19860586432235036	0.5345034971526373	Eukaryota; Viridiplantae; Streptophyta; Magnoliopsida; Poales; Poaceae; Diarrhena
0.38647344254472227	0.7281967238930522	0.34446502069480517	0.6419438332830206	Eukaryota; Viridiplantae; Streptophyta; Magnoliopsida; Poales; Poaceae; Phaenosperma
0.5962576103284587	0.8109404651534408	0.2675235629560977	0.6337173687519158	Eukaryota; Viridiplantae; Streptophyta; Magnoliopsida; Poales; Poaceae; Phyllostachys
0.3185493762512531	0.7046620228330283	0.3514710291344756	0.6745503036883794	Eukaryota; Viridiplantae; Streptophyta; Magnoliopsida; Poales; Poaceae; Panicum
0.3801341385713263	0.7243406473602647	0.3335256225320109	0.6305658249438443	Eukaryota; Viridiplantae; Streptophyta; Magnoliopsida; Poales; Poaceae; Chasmanthium
0.24821307898992376	0.6456726420717481	0.12730973669918086	0.5289436657586388	Eukaryota; Viridiplantae; Streptophyta; Magnoliopsida; Poales; Poaceae; Avena
0.5285712744959041	0.7804848583423369	0.4777336935065723	0.7374981083344018	Eukaryota; Viridiplantae; Chlorophyta; Pyramimonadophyceae; Pyramimonadales; Pyramimonadaceae; Pterosperma
0.3506443625643152	0.7073780345585731	0.30729617564470635	0.644345327737767	Archaea; ; Euryarchaeota; Methanococci; Methanococcales; Methanococcaceae; Methanococcus
0.3895214830267528	0.7290333413657356	0.3512314822661562	0.6433307439921021	Eukaryota; Metazoa; Annelida; Clitellata; Hirudinida; Erpobdellidae; Erpobdella
0.31372799406409185	0.6973848230650421	0.30228837453388707	0.5958822995230685	Eukaryota; Viridiplantae; Streptophyta; Magnoliopsida; Lamiales; Lamiaceae; Prunella
0.41681564629048884	0.7403378756179485	0.3551090436221173	0.6582995821695333	Eukaryota; Fungi; Ascomycota; Saccharomycetes; Saccharomycetales; Debaryomycetaceae; Teunomyces
0.4953325612425867	0.7615125952731692	0.6172626149462888	0.8304014405988833	Bacteria; ; Proteobacteria; Gammaproteobacteria; Enterobacterales; Enterobacteriaceae; Atlantibacter
0.28490237231370297	0.6810055519872337	0.2239516980743529	0.6058582506034393	Bacteria; ; Firmicutes; Erysipelotrichia; Erysipelotrichales; Erysipelotrichaceae; Faecalitalea
0.5873892041488444	0.8037708476106693	0.4544663435388235	0.7532042575206006	Bacteria; ; Firmicutes; Clostridia; Clostridiales; Lachnospiraceae; Lachnospira
0.3702735176718601	0.7258528787925008	0.3575970221971844	0.6956450584222383	Bacteria; ; Firmicutes; Clostridia; Clostridiales; Lachnospiraceae; Anaerobutyricum
0.49358832769886557	0.7671580282087134	0.48372965897958853	0.7457916864724797	Bacteria; ; Proteobacteria; Gammaproteobacteria; Enterobacterales; Enterobacteriaceae; Pseudescherichia
0.6221225865706852	0.8202880297596367	0.5533318679946059	0.7922289824713492	Archaea; ; Euryarchaeota; Methanomicrobia; Methanosarcinales; Methanosarcinaceae; Methanohalophilus
0.46946520926487656	0.7567723632196763	0.3752917822041706	0.674646152538649	Archaea; ; Euryarchaeota; Methanomicrobia; Methanosarcinales; Methanosarcinaceae; Methanosalsum
0.5862401449331103	0.8078454035820438	0.6913151958653294	0.866266635893429	Bacteria; ; Proteobacteria; Gammaproteobacteria; Enterobacterales; Hafniaceae; Hafnia
0.53806642400618	0.7864202448550208	0.47496958850416543	0.7364729206627381	Eukaryota; Metazoa; Arthropoda; Insecta; Diptera; Cecidomyiidae; Mayetiola
0.4391793823138548	0.7433478795906435	0.19401951418138993	0.5737887710242133	Bacteria; ; Proteobacteria; Gammaproteobacteria; Thiotrichales; Piscirickettsiaceae; Hydrogenovibrio
0.2628470479377548	0.656656113347647	0.09460132974655142	0.4854831868857809	Bacteria; ; Proteobacteria; Alphaproteobacteria; Sphingomonadales; Erythrobacteraceae; Erythrobacter
0.3092044160653378	0.6956943872982599	0.22287460333605252	0.5641744089370424	Eukaryota; Fungi; Basidiomycota; Agaricomycetes; Agaricales; Lyophyllaceae; Hypsizygus
0.7201378630115629	0.8595358914844039	0.6107594600883548	0.8260448891803895	Bacteria; ; Firmicutes; Tissierellia; Tissierellales; Peptoniphilaceae; Helcococcus
0.679591897672494	0.8463765324174156	0.6246459225660551	0.8329123482820372	Bacteria; ; Proteobacteria; Alphaproteobacteria; Rhizobiales; Bradyrhizobiaceae; Oligotropha
0.8404487727781572	0.9169341311179893	0.29016800458046765	0.6492593347420916	Bacteria; ; Proteobacteria; Gammaproteobacteria; Enterobacterales; Enterobacteriaceae; Klebsiella
0.29080302367535654	0.687327897471108	0.28147695694084873	0.5881145171706269	Eukaryota; Viridiplantae; Streptophyta; Magnoliopsida; Poales; Poaceae; Dasypyrum
0.5996808804135	0.8115424567568568	0.5230958927470162	0.7742291045598535	Eukaryota; Fungi; Basidiomycota; Agaricomycetes; Russulales; Stereaceae; Stereum
0.41555247489990665	0.7461941283460255	0.7034992469675011	0.8837603140655751	Bacteria; ; Firmicutes; Clostridia; Clostridiales; Lachnospiraceae; Blautia
0.5278213548438988	0.7816997292258696	0.44189076519345827	0.7256311926635635	Eukaryota; Viridiplantae; Chlorophyta; Chlorophyceae; Chlamydomonadales; Chlamydomonadaceae; Polytoma
0.22985224420674322	0.6604957281521905	0.10180563321408327	0.4942166292115578	Eukaryota; Fungi; Ascomycota; Leotiomycetes; Helotiales; Sclerotiniaceae; Botrytis
0.5559572216615727	0.7938413183481511	0.4946709395271415	0.7430055215405714	Eukaryota; Viridiplantae; Streptophyta; Polypodiopsida; Polypodiales; Pteridaceae; Myriopteris
0.025568283147047625	0.5893150512827442	0.025804535450453688	0.3862522268292027	Bacteria; ; Proteobacteria; Gammaproteobacteria; Enterobacterales; Erwiniaceae; Buchnera
0.36005561290278165	0.7167025712842274	0.32366512734034797	0.617745134065911	Bacteria; ; Bacteroidetes; Cytophagia; Cytophagales; Cytophagaceae; Flectobacillus
0.5077107575610491	0.7732062886526413	0.18727276882993465	0.5757626881049053	Bacteria; ; Proteobacteria; Gammaproteobacteria; Enterobacterales; Enterobacteriaceae; Raoultella
0.206902819195283	0.652680834705829	0.22897051418053982	0.5590817411452605	Bacteria; ; Proteobacteria; Gammaproteobacteria; Thiotrichales; Thiotrichaceae; Thioploca
0.5138105054710997	0.7736242411370978	0.44093536516119525	0.7231744218803257	Eukaryota; Viridiplantae; Streptophyta; Magnoliopsida; Saxifragales; Saxifragaceae; Mitella
0.2326123445097745	0.6653671959407762	0.18939525531213908	0.544191664418028	Eukaryota; Fungi; Ascomycota; Eurotiomycetes; Eurotiales; Aspergillaceae; Penicilliopsis
0.5878320406421612	0.8039945564271679	0.487326241904024	0.7583563808517352	Bacteria; ; Proteobacteria; Gammaproteobacteria; Enterobacterales; Morganellaceae; Morganella
0.3666050871500348	0.7194632372008599	0.265360751614905	0.5888277507073025	Eukaryota; Metazoa; Arthropoda; Hexanauplia; Pedunculata; Pollicipedidae; Pollicipes
0.5596521971772641	0.7964921902767081	0.4957603162537905	0.7551802092334171	Eukaryota; Metazoa; Arthropoda; Insecta; Coleoptera; Coccinellidae; Coccinella
0.6557435711488864	0.8361271207693328	0.586153300255696	0.8140766699981655	Bacteria; ; Proteobacteria; Gammaproteobacteria; Enterobacterales; Yersiniaceae; Ewingella
0.46179387302598185	0.7550098728775904	0.379910460847305	0.7081158864537473	Eukaryota; Fungi; Ascomycota; Eurotiomycetes; Eurotiales; Aspergillaceae; Aspergillus
0.5036617460760461	0.7741281263832025	0.42654309137307944	0.7090143277561641	Eukaryota; Viridiplantae; Streptophyta; Magnoliopsida; Asterales; Asteraceae; Marshallia
0.44397835497694815	0.7514208285973859	0.3841348891761261	0.676780106615913	Archaea; ; Crenarchaeota; Thermoprotei; Sulfolobales; Sulfolobaceae; Stygiolobus
0.5042870143992765	0.77423375009525	0.4502896659123424	0.7203466598924326	Eukaryota; Viridiplantae; Streptophyta; Magnoliopsida; Ranunculales; Lardizabalaceae; Stauntonia
0.5406706286889963	0.7847349953078887	0.47085418036285276	0.7366444733838664	Eukaryota; Viridiplantae; Chlorophyta; Mamiellophyceae; Mamiellales; Bathycoccaceae; Bathycoccus
0.5362987086784848	0.7845881019623838	0.4562585596756508	0.7240252758607062	Eukaryota; Viridiplantae; Streptophyta; Mesostigmatophyceae; Mesostigmatales; Mesostigmataceae; Mesostigma
0.2498310716873913	0.6499042001760116	0.1123435569417669	0.5092560230848902	Bacteria; ; Proteobacteria; Betaproteobacteria; Rhodocyclales; Zoogloeaceae; Azoarcus
0.7664934437508246	0.8707956772644387	0.8620579630255519	0.9492428141041793	Bacteria; ; Proteobacteria; Gammaproteobacteria; Enterobacterales; Morganellaceae; Proteus
0.5097169486131666	0.7753129083263708	0.43533060356752273	0.7117495239210048	Eukaryota; Viridiplantae; Streptophyta; Magnoliopsida; Poales; Poaceae; Monachather
0.07706880016312663	0.6091740429619626	0.05501148403556177	0.43145778048753014	Bacteria; ; Tenericutes; Mollicutes; Mycoplasmatales; Mycoplasmataceae; Ureaplasma
0.1972761529865269	0.6515323548922624	0.13095922402917728	0.4704326835313864	Bacteria; ; Actinobacteria; Actinobacteria; Pseudonocardiales; Pseudonocardiaceae; Actinosynnema
0.5584137520932423	0.7917267158878616	0.26004288065581466	0.6312981184447832	Bacteria; ; Proteobacteria; Gammaproteobacteria; Enterobacterales; Morganellaceae; Providencia
0.8142822608829504	0.9082223251217927	0.47319536898693104	0.7549229544167736	Bacteria; ; Actinobacteria; Rubrobacteria; Rubrobacterales; Rubrobacteraceae; Rubrobacter
0.5552669813452904	0.7914501597673652	0.49622715787979743	0.7581090398398012	Eukaryota; Viridiplantae; Streptophyta; Magnoliopsida; Arecales; Arecaceae; Phoenix
0.10055505752325071	0.6156730538916945	0.05190982783578915	0.35828886806958965	Bacteria; ; Firmicutes; Clostridia; Halanaerobiales; Halobacteroidaceae; Halobacteroides
0.19577203509909463	0.6473876543340719	0.22063456862092337	0.5635987236778593	Bacteria; ; Proteobacteria; Alphaproteobacteria; Rhodobacterales; Rhodobacteraceae; Marinovum
0.5746612238290458	0.8002050559848135	0.4940925631994818	0.7536573356302977	Bacteria; ; Firmicutes; Clostridia; Thermoanaerobacterales; Thermoanaerobacteraceae; Ammonifex
0.5320070809551178	0.7838976172078551	0.4911027587073913	0.7451873691879664	Archaea; ; Crenarchaeota; Thermoprotei; Sulfolobales; Sulfolobaceae; Sulfolobus
0.5642905334187367	0.798379449327052	0.49830084840022015	0.756897156666698	Eukaryota; Metazoa; Arthropoda; Insecta; Hemiptera; Aphididae; Rhopalosiphum
0.21116574653024564	0.658031392419959	0.17257146959058234	0.5149468510278651	Eukaryota; Fungi; Ascomycota; Eurotiomycetes; Chaetothyriales; Herpotrichiellaceae; Capronia
0.5203183721741936	0.7773030856832436	0.4904153526452867	0.742457780654421	Bacteria; ; Actinobacteria; Actinobacteria; Pseudonocardiales; Pseudonocardiaceae; Kutzneria
0.5026424182088735	0.7701512979221445	0.3667146877705842	0.6971275475485182	Bacteria; ; Proteobacteria; Gammaproteobacteria; Enterobacterales; Yersiniaceae; Serratia
0.24821307898992376	0.6456726420717481	0.34194943956972185	0.6830622970096011	Bacteria; ; Actinobacteria; Actinobacteria; Micrococcales; Dermabacteraceae; Brachybacterium
0.6418744995534488	0.8281632086271661	0.6111762468517876	0.8240132611073824	Bacteria; ; Actinobacteria; Actinobacteria; Micrococcales; Jonesiaceae; Jonesia
0.5061026649234044	0.7738510464394658	0.4677253836025841	0.729116150640093	Eukaryota; Viridiplantae; Streptophyta; Magnoliopsida; Sapindales; Sapindaceae; Dipteronia
0.27980872634527754	0.6847164221209004	0.13433972454045878	0.5101409332201958	Bacteria; ; Proteobacteria; Gammaproteobacteria; Aeromonadales; Aeromonadaceae; Tolumonas
0.44513729368319377	0.7484328180121197	0.4594704691703009	0.734681395381185	Eukaryota; ; ; Pelagophyceae; Pelagomonadales; ; Aureococcus
0.39494008596062435	0.722986161302338	0.2847889219983024	0.6297308865091487	Eukaryota; ; Evosea; Eumycetozoa; Dictyosteliales; Dictyosteliaceae; Dictyostelium
0.4508669616387893	0.753265248736114	0.4128283732887299	0.6841011142560448	Eukaryota; Viridiplantae; Chlorophyta; Chlorophyceae; Chlamydomonadales; Haematococcaceae; Haematococcus
0.46678306968608524	0.7605332085108822	0.3760265405478049	0.6623760532654389	Archaea; ; Euryarchaeota; Halobacteria; Natrialbales; Natrialbaceae; Natronobacterium
0.5071677977817365	0.7732713743859158	0.4471353701748265	0.7196437824310431	Eukaryota; Viridiplantae; Streptophyta; Magnoliopsida; Alismatales; Araceae; Calla
0.6888600979827151	0.8497748464071566	0.5289332609765286	0.7833865457129593	Bacteria; ; Proteobacteria; Gammaproteobacteria; Enterobacterales; Enterobacteriaceae; Shigella
0.037764066994161113	0.5957627599019368	0.022034491566020734	0.332194872859331	Eukaryota; Fungi; Ascomycota; Dothideomycetes; Botryosphaeriales; Botryosphaeriaceae; Lasiodiplodia
0.5123643779026842	0.7768041206482027	0.39123319136865725	0.7121301891714136	Eukaryota; Fungi; Ascomycota; Dothideomycetes; Pleosporales; Pleosporaceae; Pyrenophora
0.3586106028897023	0.711427410559018	0.3312210209007493	0.6381302676677467	Eukaryota; ; Rhodophyta; Bangiophyceae; Cyanidiales; Cyanidiaceae; Cyanidioschyzon
0.7060449160735808	0.8552600673383777	0.602084948263117	0.8164569463963659	Eukaryota; Metazoa; Cnidaria; Anthozoa; Actiniaria; Edwardsiidae; Nematostella
0.8420631903155062	0.9161270978376762	0.434571206355063	0.7396141432445004	Bacteria; ; Firmicutes; Tissierellia; Tissierellales; Tissierellaceae; Schnuerera
0.14254031861314204	0.6291727117949701	0.0648623428986564	0.44870083435982333	Bacteria; ; Proteobacteria; Gammaproteobacteria; Enterobacterales; Yersiniaceae; Yersinia
0.3860222676885328	0.7252517123977444	0.3138532332939941	0.6268605092694981	Eukaryota; Fungi; Ascomycota; Saccharomycetes; Saccharomycetales; Debaryomycetaceae; Priceomyces
0.6293239170783137	0.8242886210719264	0.5776481415300071	0.8080917161931912	Eukaryota; Fungi; Ascomycota; Saccharomycetes; Saccharomycetales; Trichomonascaceae; Wickerhamiella
0.5555118460661652	0.7909300318753676	0.5227966564533673	0.7697877109850443	Eukaryota; Fungi; Ascomycota; Saccharomycetes; Saccharomycetales; Debaryomycetaceae; Babjeviella
0.6017098481296049	0.8116420077411534	0.4816032937429558	0.7522005892931974	Bacteria; ; Proteobacteria; Deltaproteobacteria; Desulfovibrionales; Desulfohalobiaceae; Desulfohalobium
0.6092134247202947	0.8139389658551267	0.415903668347868	0.7266827315063271	Bacteria; ; Firmicutes; Bacilli; Bacillales; Bacillaceae; Halobacillus
0.5313105841603621	0.7825484259015851	0.4679125528479932	0.7381400246033785	Bacteria; ; Proteobacteria; Betaproteobacteria; Burkholderiales; Alcaligenaceae; Azohydromonas
0.4332054947557775	0.7427419673651802	0.4462362709422554	0.715100965036419	Eukaryota; Fungi; Chytridiomycota; Neocallimastigomycetes; Neocallimastigales; Neocallimastigaceae; Piromyces
0.5575240311106208	0.7973603918455741	0.48441516639585136	0.7443312959298902	Viruses; ; ; ; ; Plasmaviridae; Plasmavirus
0.5384027655722026	0.7882140061188574	0.4684449662332134	0.7324384544653216	Bacteria; ; Firmicutes; Bacilli; Lactobacillales; Carnobacteriaceae; Granulicatella
0.2894014964233452	0.6817358827687429	0.19628245473856806	0.5786199869613389	Bacteria; ; Firmicutes; Bacilli; Lactobacillales; Aerococcaceae; Abiotrophia
0.5238409642456013	0.7798428246254089	0.4726640372325144	0.7409216051095354	Eukaryota; Viridiplantae; Streptophyta; Magnoliopsida; Poales; Juncaceae; Distichia
0.43493818786169525	0.7450882313335817	0.44355648325266384	0.7204959301290544	Eukaryota; Viridiplantae; Streptophyta; Magnoliopsida; Poales; Cyperaceae; Eleocharis
0.43087217608830014	0.7421935637914643	0.3909132656657371	0.6788997523793006	Eukaryota; Viridiplantae; Streptophyta; Magnoliopsida; Apiales; Apiaceae; Bupleurum
0.4473032443489865	0.7480631201774456	0.4107751178668722	0.6966840778532623	Eukaryota; Fungi; Ascomycota; Saccharomycetes; Saccharomycetales; Debaryomycetaceae; Suhomyces
0.542041872770202	0.7863936351618942	0.4780533014128626	0.74210209369077	Eukaryota; Metazoa; Cnidaria; Anthozoa; Scleractinia; Pocilloporidae; Pocillopora
0.5039438567867026	0.7718842928467445	0.4563873133069438	0.7230618301506269	Archaea; ; Thaumarchaeota; ; Cenarchaeales; Cenarchaeaceae; Cenarchaeum
0.4001346615664938	0.7307617127246437	0.3683389315342597	0.6668393631529196	Eukaryota; Viridiplantae; Streptophyta; Magnoliopsida; Ranunculales; Ranunculaceae; Thalictrum
0.40620199120354133	0.7324511217437054	0.3338256280430361	0.6424746783912902	Eukaryota; Fungi; Ascomycota; Orbiliomycetes; Orbiliales; Orbiliaceae; Drechslerella
0.22484293970521757	0.6589239898366903	0.13520448845011732	0.5247685146357915	Bacteria; ; Bacteroidetes; Cytophagia; Cytophagales; Cytophagaceae; Runella
0.5360328864805673	0.7805292986145782	0.4842200524533376	0.7451939338495184	Eukaryota; Viridiplantae; Chlorophyta; Chlorophyceae; Chlamydomonadales; Volvocaceae; Eudorina
0.5636030718077222	0.7976724382082774	0.5152304318077049	0.7619660210260937	Eukaryota; Fungi; Basidiomycota; Agaricomycetes; Agaricales; Physalacriaceae; Armillaria
0.2797266501647841	0.6826324761381658	0.2870898394572698	0.5954829340539373	Eukaryota; Viridiplantae; Streptophyta; Magnoliopsida; Poales; Poaceae; Pariana
0.7191859433083373	0.8576149510665029	0.6670260744781883	0.8594220271935443	Eukaryota; Viridiplantae; Streptophyta; Magnoliopsida; Malvales; Malvaceae; Gossypioides
0.47077810532483116	0.754089511016828	0.3272140627017246	0.6689715630931025	Bacteria; ; Proteobacteria; Betaproteobacteria; Burkholderiales; Burkholderiaceae; Lautropia
0.16681903357213637	0.6392186005962129	0.07003538721815027	0.46146833411723365	Bacteria; ; Proteobacteria; Gammaproteobacteria; Pasteurellales; Pasteurellaceae; Bibersteinia
0.4889807994530805	0.7652351720357488	0.46524403911727646	0.725192379193264	Eukaryota; Viridiplantae; Chlorophyta; Chlorophyceae; Chlamydomonadales; Volvocaceae; Pandorina
0.5213553882627578	0.7808529423618186	0.47116762116175837	0.7358145644059231	Eukaryota; Viridiplantae; Chlorophyta; Chlorophyceae; Chlamydomonadales; Chlamydomonadaceae; Chloromonas
0.20354622733115016	0.652055803066069	0.1543742479639282	0.5192887788252001	Bacteria; ; Proteobacteria; Gammaproteobacteria; Chromatiales; Thioalkalibacteraceae; Guyparkeria
0.5476956552574657	0.7930878212567447	0.4737129133031714	0.7354233598463015	Eukaryota; Viridiplantae; Streptophyta; Magnoliopsida; Fabales; Fabaceae; Amorpha
0.39135845822266474	0.7229004721182615	0.37451504084221904	0.6650410770975637	Eukaryota; Viridiplantae; Streptophyta; Magnoliopsida; Fabales; Fabaceae; Crotalaria
0.4773020865376745	0.7596492148002059	0.47052201376762565	0.7352852409069391	Eukaryota; Viridiplantae; Streptophyta; Magnoliopsida; Ranunculales; Berberidaceae; Caulophyllum
0.48487024997861244	0.764499549059821	0.410074547541053	0.6929502358114777	Bacteria; ; Verrucomicrobia; Verrucomicrobiae; Verrucomicrobiales; Verrucomicrobiaceae; Prosthecobacter
0.5273580272129534	0.7820466045489022	0.4824021351820355	0.7416183631087101	Eukaryota; ; ; ; Jakobida; Histionidae; Reclinomonas
0.39134091551818695	0.7311959889743297	0.3291205315357655	0.6163149486676942	Eukaryota; Metazoa; Cnidaria; Anthozoa; Scleractinia; Merulinidae; Orbicella
0.37789061861754675	0.7204028406187536	0.36746487844222314	0.6572299450506913	Eukaryota; Viridiplantae; Streptophyta; Magnoliopsida; Gentianales; Apocynaceae; Asclepias
0.3658081332012745	0.7193718615121414	0.296667865369283	0.6061575656191196	Eukaryota; ; Rhodophyta; Florideophyceae; Corallinales; Corallinaceae; Calliarthron
0.5705814219586638	0.8008472705714835	0.4915187192749851	0.7468066754889947	Eukaryota; ; Rhodophyta; Florideophyceae; Sporolithales; Sporolithaceae; Sporolithon
0.45824849216475994	0.7525029610361097	0.1506625123317347	0.5490347988058971	Bacteria; ; Proteobacteria; Gammaproteobacteria; Aeromonadales; Aeromonadaceae; Aeromonas
0.20870904444209773	0.6562504112255334	0.13228221654807432	0.5111144244174497	Bacteria; ; Firmicutes; Clostridia; Clostridiales; Clostridiaceae; Candidatus Arthromitus
0.7353749659757387	0.8649792224793805	0.63989216546298	0.8427634338686235	Bacteria; ; Firmicutes; Clostridia; Clostridiales; Peptococcaceae; Desulfitobacterium
0.5239861781371031	0.7777853784376879	0.44835706325512975	0.7231374542902823	Eukaryota; Viridiplantae; Streptophyta; Magnoliopsida; Liliales; Melanthiaceae; Paris
0.5639358779730056	0.7961223555670522	0.4848669950626021	0.7451746264478737	Eukaryota; Viridiplantae; Streptophyta; Magnoliopsida; Ranunculales; Menispermaceae; Menispermum
0.4022131978614266	0.7312218977635884	0.36790842502627086	0.6591465043652307	Eukaryota; Viridiplantae; Streptophyta; Magnoliopsida; Asterales; Asteraceae; Sonchus
0.5493004025031797	0.7908167075718155	0.48922170431299244	0.7496951926826286	Archaea; ; Candidatus Thermoplasmatota; Thermoplasmata; Thermoplasmatales; Thermoplasmataceae; Thermoplasma
0.6607136434783525	0.8363910533596974	0.5152226040776235	0.7698470208050423	Eukaryota; Viridiplantae; Streptophyta; Magnoliopsida; Poales; Poaceae; Tripidium
0.39474405944159957	0.7264033090650953	0.26517347107597417	0.6191616976216853	Eukaryota; Fungi; Ascomycota; Dothideomycetes; Venturiales; Venturiaceae; Venturia
0.5916116029331624	0.8097066278943204	0.51084281625063	0.7642232878558065	Eukaryota; Metazoa; Arthropoda; Insecta; Coleoptera; Chrysomelidae; Diabrotica
0.29867693261192046	0.6902264111354205	0.1934240921567359	0.5466431113016234	Eukaryota; Metazoa; Cnidaria; Anthozoa; Scleractinia; Pocilloporidae; Stylophora
0.19254158459387047	0.6395944484363699	0.21631474507785797	0.5665686185956478	Eukaryota; Viridiplantae; Streptophyta; Magnoliopsida; Brassicales; Brassicaceae; Arabis
0.5860736557705122	0.8077883735457884	0.519574730866494	0.7724612532926602	Eukaryota; Viridiplantae; Streptophyta; Magnoliopsida; Saxifragales; Hamamelidaceae; Corylopsis
0.6318249031409571	0.8229964549537795	0.461480508176386	0.7442647978719791	Eukaryota; Metazoa; Nematoda; Chromadorea; Strongylida; Ancylostomatidae; Necator
0.2109353498796773	0.6530183722947036	0.13168101583449887	0.5235266402468279	Bacteria; ; Firmicutes; Clostridia; Clostridiales; Peptococcaceae; Syntrophobotulus
0.6519933039988468	0.8318047793621008	0.506940975710103	0.7656327346406085	Bacteria; ; Proteobacteria; Gammaproteobacteria; Enterobacterales; Erwiniaceae; Wigglesworthia
0.0903063192626529	0.6113935883352509	0.049973624514065916	0.3422478380509636	Eukaryota; Viridiplantae; Streptophyta; Magnoliopsida; Fagales; Juglandaceae; Juglans
0.5923337477641745	0.8074846237566814	0.3903308498921218	0.7114042827881748	Bacteria; ; Proteobacteria; Gammaproteobacteria; Vibrionales; Vibrionaceae; Aliivibrio
0.531255850998389	0.7805204447624826	0.4955807944553545	0.7508313296323763	Eukaryota; Viridiplantae; Chlorophyta; Chlorophyceae; Chaetopeltidales; Chaetopeltidaceae; Floydiella
0.406933001112173	0.7340051081578383	0.3535991322124219	0.6465274356942726	Eukaryota; Viridiplantae; Chlorophyta; Chlorophyceae; Chlamydomonadales; Chlamydomonadaceae; Polytomella
0.6118037932362036	0.8153813183987462	0.4969359130756658	0.7614332229848199	Bacteria; ; Proteobacteria; Gammaproteobacteria; Vibrionales; Vibrionaceae; Salinivibrio
0.5506592218847717	0.791760015505053	0.46453256179026564	0.7334970346185103	Eukaryota; Viridiplantae; Streptophyta; Magnoliopsida; Saxifragales; Cynomoriaceae; Cynomorium
0.06140020575820971	0.6034298492181687	0.007285232253882016	0.2828070389712375	Bacteria; ; Firmicutes; Clostridia; Clostridiales; Peptococcaceae; Dehalobacterium
0.5078743014359521	0.7734344610184063	0.4364020879430261	0.7099206124947804	Eukaryota; Metazoa; Arthropoda; Insecta; Hymenoptera; Braconidae; Meteorus
0.2446456681789307	0.6729782180752388	0.19188926407400028	0.5525469197200049	Eukaryota; Viridiplantae; Streptophyta; Magnoliopsida; Alismatales; Araceae; Spirodela
0.5138194533043128	0.7744642498481388	0.4402035861217873	0.7217892625596116	Eukaryota; Metazoa; Arthropoda; Insecta; Lepidoptera; Plutellidae; Plutella
0.42532749024544514	0.7372228684034351	0.44014334021826484	0.7448634804772446	Bacteria; ; Firmicutes; Bacilli; Lactobacillales; Lactobacillaceae; Lapidilactobacillus
0.8704421052028504	0.9250716929240617	0.887890469963123	0.9605369159150401	Bacteria; ; Firmicutes; Bacilli; Lactobacillales; Aerococcaceae; Aerococcus
0.600369028598529	0.8071748441551079	0.49148783382143235	0.7739359472769614	Bacteria; ; Firmicutes; Bacilli; Lactobacillales; Enterococcaceae; Tetragenococcus
0.5536023541054782	0.7920867105470825	0.49620195998283473	0.7478386232968623	Eukaryota; Viridiplantae; Chlorophyta; Chlorophyceae; Chlamydomonadales; Volvocaceae; Yamagishiella
0.5260167973682096	0.7809796447036111	0.473464831021173	0.738575500571447	Eukaryota; Viridiplantae; Chlorophyta; Chlorophyceae; Chlamydomonadales; Volvocaceae; Volvulina
0.22226701073886962	0.660085761360193	0.21042409609229282	0.5386586905977222	Eukaryota; Viridiplantae; Streptophyta; Magnoliopsida; Arecales; Arecaceae; Elaeis
0.5556005929415634	0.7948860580899795	0.48461606400225565	0.7467632061855398	Eukaryota; Viridiplantae; Chlorophyta; Chlorophyceae; Chlamydomonadales; Chlamydomonadaceae; Lobochlamys
0.3559214399791068	0.700208552024348	0.2870076892984019	0.6377352588681127	Eukaryota; Viridiplantae; Streptophyta; Magnoliopsida; Poales; Poaceae; Arrhenatherum
0.2737997300038207	0.6796036006586954	0.33656470710399805	0.6624904124553943	Bacteria; ; Firmicutes; Negativicutes; Selenomonadales; Selenomonadaceae; Mitsuokella
0.4797527016188852	0.7603233629285144	0.4191290490272033	0.7005098064548756	Eukaryota; Metazoa; Arthropoda; Arachnida; Sarcoptiformes; Sarcoptidae; Sarcoptes
0.11677462248342772	0.6244215363247722	0.0548607989018363	0.4402405485701394	Bacteria; ; Spirochaetes; Spirochaetia; Brachyspirales; Brachyspiraceae; Brachyspira
0.6231323104399351	0.8186268390877185	0.5281156632737193	0.775591701640759	Bacteria; ; Proteobacteria; Gammaproteobacteria; Vibrionales; Vibrionaceae; Grimontia
0.46032906776464816	0.7522365620849853	0.3971869913396071	0.6902954656886514	Eukaryota; Viridiplantae; Streptophyta; Magnoliopsida; Poales; Poaceae; Leymus
0.3006107592388266	0.679880401386639	0.18926184159922332	0.5723298756376746	Bacteria; ; Firmicutes; Clostridia; Thermoanaerobacterales; Thermoanaerobacterales Family III. Incertae Sedis; Caldicellulosiruptor
0.5425144410847538	0.7878709863467	0.46953196267242037	0.7365639768353398	Eukaryota; ; ; Phaeophyceae; Fucales; Fucaceae; Ascophyllum
0.5348468608637503	0.7836862455722274	0.48000989600889066	0.7402144183817769	Eukaryota; Viridiplantae; Streptophyta; Bryopsida; Hypnales; Pylaisiaceae; Calliergonella
0.5442221587712303	0.7866543515240543	0.4851287509362724	0.7450953252924412	Eukaryota; Viridiplantae; Streptophyta; Magnoliopsida; Asparagales; Orchidaceae; Vanilla
0.5054968566970195	0.7728332113820683	0.3341457514020447	0.6669628333517782	Bacteria; ; Proteobacteria; Gammaproteobacteria; Enterobacterales; Erwiniaceae; Tatumella
0.7835030437856663	0.886686929502606	0.6661615175850623	0.8574453618748172	Bacteria; ; Actinobacteria; Actinobacteria; Micrococcales; Intrasporangiaceae; Intrasporangium
0.22126964541202143	0.6566957956546968	0.18100972548263355	0.5741841339115824	Bacteria; ; Proteobacteria; Gammaproteobacteria; Vibrionales; Vibrionaceae; Vibrio
0.5882141144816042	0.8033359188580312	0.6567668027815866	0.8510113402286077	Bacteria; ; Proteobacteria; Alphaproteobacteria; Rhizobiales; Hyphomicrobiaceae; Hyphomicrobium
0.2785440681047361	0.6768247380926383	0.1701080746700588	0.5572784272273806	Bacteria; ; Actinobacteria; Actinobacteria; Nakamurellales; Nakamurellaceae; Nakamurella
0.5109867691323094	0.7748437119100797	0.4410582646617842	0.7141656146961407	Bacteria; ; Proteobacteria; Alphaproteobacteria; Rhodobacterales; Rhodobacteraceae; Thalassobius
0.35057099847152956	0.7112514950666086	0.32396582910126903	0.6190431868240238	Eukaryota; Metazoa; Arthropoda; Insecta; Diptera; Culicidae; Bironella
0.594350703894397	0.809684714965449	0.5457208705578126	0.7829197909209015	Bacteria; ; Firmicutes; Clostridia; Clostridiales; Clostridiales Family XVII. Incertae Sedis; Sulfobacillus
0.5836934847267973	0.8065729819886718	0.4817309053877121	0.7472655821936162	Bacteria; ; Actinobacteria; Acidimicrobiia; Acidimicrobiales; Acidimicrobiaceae; Acidimicrobium
0.6646207345069577	0.8352335336146413	0.4206053550395062	0.7304117983969033	Bacteria; ; Firmicutes; Tissierellia; Tissierellales; Peptoniphilaceae; Peptoniphilus
0.39097052710697544	0.7182445993665783	0.2948107566740609	0.6360797432379871	Bacteria; ; Planctomycetes; Planctomycetia; Gemmatales; Gemmataceae; Gemmata
0.4749156200778867	0.758918627140693	0.369333241402632	0.6723264491099599	Archaea; ; Euryarchaeota; Methanomicrobia; Methanomicrobiales; Methanomicrobiaceae; Methanolacinia
0.3619299644693847	0.7132425038107807	0.3432232558486953	0.6471401567333696	Eukaryota; Fungi; Ascomycota; Saccharomycetes; Saccharomycetales; Ascoideaceae; Ascoidea
0.5094705696629509	0.7756984212904209	0.4456340158579513	0.7195840228220087	Archaea; ; Crenarchaeota; Thermoprotei; Desulfurococcales; Pyrodictiaceae; Pyrolobus
0.38215784163543914	0.72212351091309	0.32919868545173603	0.6335805412245551	Archaea; ; Euryarchaeota; Archaeoglobi; Archaeoglobales; Archaeoglobaceae; Ferroglobus
0.6026537886646539	0.8142477579153722	0.5083394190687	0.7625416666745921	Bacteria; ; Cyanobacteria; ; Oscillatoriales; Microcoleaceae; Limnospira
0.5389356116593208	0.7852976789339224	0.46812409011418205	0.7361799329545687	Bacteria; ; Cyanobacteria; ; Chroococcidiopsidales; Chroococcidiopsidaceae; Chroococcidiopsis
0.47688807237750075	0.7619093751687989	0.40921552995870314	0.6995212492415106	Bacteria; ; Cyanobacteria; ; Pleurocapsales; Hyellaceae; Pleurocapsa
0.5328926330344733	0.7840893240365963	0.4537712794349445	0.7237642528134766	Eukaryota; Viridiplantae; Streptophyta; Magnoliopsida; Proteales; Proteaceae; Leucadendron
0.3083975167104342	0.6955043730447307	0.23322600471323315	0.5723745564295181	Bacteria; ; Spirochaetes; Spirochaetia; Spirochaetales; Spirochaetaceae; Sediminispirochaeta
0.23931757366037362	0.6691188454506537	0.15286547963388564	0.5359531953574315	Bacteria; ; Proteobacteria; Gammaproteobacteria; Enterobacterales; Pectobacteriaceae; Brenneria
0.5465165256386288	0.7903967625253324	0.5151290764722873	0.7618128737346118	Eukaryota; Viridiplantae; Streptophyta; Magnoliopsida; Ericales; Ebenaceae; Diospyros
0.4069751974835402	0.7324564722684532	0.3751710984700126	0.6649896128909699	Eukaryota; Viridiplantae; Streptophyta; Magnoliopsida; Ericales; Symplocaceae; Symplocos
0.4575760749601771	0.7555518275430793	0.3957950280084634	0.6736595327923222	Eukaryota; Viridiplantae; Streptophyta; Magnoliopsida; Alismatales; Hydrocharitaceae; Stratiotes
0.7897006075180888	0.8971543083274189	0.41513598369921473	0.7260160750850109	Bacteria; ; Proteobacteria; Betaproteobacteria; Burkholderiales; Oxalobacteraceae; Janthinobacterium
0.2582268470336582	0.6733548105495971	0.20532694824523004	0.5300513695816143	Viruses; ; Uroviricota; Caudoviricetes; Caudovirales; Herelleviridae; Twortvirus
0.5258733611374392	0.7816266394707774	0.4707105174764221	0.735960871662415	Eukaryota; Viridiplantae; Streptophyta; Magnoliopsida; Sapindales; Anacardiaceae; Pistacia
0.2939796364044945	0.6740392539764996	0.1350900086850881	0.5303236357491036	Bacteria; ; Proteobacteria; Alphaproteobacteria; Rhodospirillales; Rhodospirillaceae; Magnetospirillum
0.6380735538375005	0.8257055018952172	0.4977546556804889	0.765044065458557	Eukaryota; ; ; Cryptophyceae; Pyrenomonadales; Geminigeraceae; Guillardia
0.20940937601688572	0.6468901238772645	0.14840059822780902	0.535296342486317	Bacteria; ; Firmicutes; Clostridia; Clostridiales; Peptococcaceae; Dehalobacter
0.3956659079112431	0.728984204349482	0.37617941588376674	0.6590138449029208	Eukaryota; Fungi; Basidiomycota; Pucciniomycetes; Pucciniales; Pucciniaceae; Uromyces
0.275707391593288	0.6773341981638311	0.15433767592987044	0.5332832516770003	Bacteria; ; Firmicutes; Clostridia; Thermoanaerobacterales; Thermoanaerobacteraceae; Moorella
0.5226579087691965	0.7811824335939059	0.5036575120913721	0.7551402897182413	Eukaryota; Viridiplantae; Chlorophyta; Chlorophyceae; Oedogoniales; Oedogoniaceae; Oedogonium
0.5480864239765558	0.7884973902295782	0.4770518706786059	0.7416134750062161	Eukaryota; Viridiplantae; Chlorophyta; Chlorophyceae; Chaetophorales; Chaetophoraceae; Stigeoclonium
0.5183432684692054	0.778213302171025	0.4530020379969258	0.7221761309641805	Eukaryota; Viridiplantae; Chlorophyta; Chlorophyceae; Chaetopeltidales; Chaetopeltidaceae; Chaetopeltis
0.47054396964791395	0.7556706336932831	0.4125631681343369	0.6987160667179796	Eukaryota; Viridiplantae; Chlorophyta; Chlorophyceae; Tetrasporales; Tetrasporaceae; Paulschulzia
0.45394343421556405	0.7525036584350925	0.39231675010986305	0.6789585639611695	Bacteria; ; Actinobacteria; Actinobacteria; Micrococcales; Bogoriellaceae; Bogoriella
0.527832663738925	0.784236654307902	0.46072226140903483	0.7316266649190252	Eukaryota; Viridiplantae; Streptophyta; Magnoliopsida; Fabales; Fabaceae; Butea
0.42714433599501783	0.7394742747498911	0.42415375616925816	0.7082119138004881	Eukaryota; Viridiplantae; Streptophyta; Magnoliopsida; Fabales; Fabaceae; Pongamia
0.49469385351688044	0.7672320000530819	0.23702527510936938	0.6072248544113937	Bacteria; ; Proteobacteria; Gammaproteobacteria; Enterobacterales; ; Plesiomonas
0.27897847660922676	0.6706107913248273	0.17870810604588225	0.5688429896495252	Eukaryota; Fungi; Ascomycota; Sordariomycetes; Hypocreales; Nectriaceae; Fusarium
0.09336668650478278	0.6148092044868275	0.05793551918546857	0.44607561302212445	Bacteria; ; Proteobacteria; Gammaproteobacteria; Pasteurellales; Pasteurellaceae; Aggregatibacter
0.2694173280602574	0.676570497940702	0.1367880873416611	0.5217745410019268	Bacteria; ; Bacteroidetes; Flavobacteriia; Flavobacteriales; Flavobacteriaceae; Psychroflexus
0.48543211547213105	0.7644366362281271	0.4524625584317832	0.7240160422259728	Eukaryota; Metazoa; Platyhelminthes; Trematoda; Plagiorchiida; Dicrocoeliidae; Dicrocoelium
0.6436165679511513	0.8281936518290649	0.5416122820152105	0.7866031606547051	Bacteria; ; Proteobacteria; Betaproteobacteria; Neisseriales; Chromobacteriaceae; Microvirgula
0.5472299992833812	0.7926073415584335	0.4884479525194366	0.7455726844578718	Eukaryota; ; Ciliophora; Spirotrichea; Urostylida; Urostylidae; Urostyla
0.16156161355508353	0.6395753072903864	0.14619523327621886	0.4667831046336936	Archaea; ; Euryarchaeota; Halobacteria; Halobacteriales; Haloarculaceae; Halomicrobium
0.4054745279662738	0.730317503133811	0.3498851181635181	0.658725682126793	Eukaryota; Viridiplantae; Streptophyta; Magnoliopsida; Rosales; Rosaceae; Fragaria
0.3257849417095113	0.7024982693808417	0.2761011799760357	0.5826451930411369	Eukaryota; Viridiplantae; Streptophyta; Magnoliopsida; Rosales; Rosaceae; Sibbaldianthe
0.530996852674576	0.7824934437024094	0.4798861771119854	0.7351107704636691	Bacteria; ; Actinobacteria; Actinobacteria; Streptosporangiales; Streptosporangiaceae; Planomonospora
0.34474427349258213	0.7059404671378773	0.18939746070418653	0.5734759012518551	Bacteria; ; Firmicutes; Clostridia; Clostridiales; Peptococcaceae; Desulfofundulus
0.5295281079875921	0.7829102745473605	0.4389038304974925	0.7257841836456034	Bacteria; ; Firmicutes; Clostridia; Clostridiales; Peptococcaceae; Desulfofarcimen
0.5788635550270628	0.8029344846943968	0.518357933229018	0.7637852297281508	Archaea; ; Euryarchaeota; Archaeoglobi; Archaeoglobales; Archaeoglobaceae; Archaeoglobus
0.6527824681638765	0.8355866498271152	0.5970271275833071	0.8190166332149547	Bacteria; ; Planctomycetes; Planctomycetia; Planctomycetales; Planctomycetaceae; Rubinisphaera
0.3972428538043781	0.7285864915888094	0.3622990394899833	0.6500148693112616	Eukaryota; Fungi; Mucoromycota; Mucoromycetes; Mucorales; Rhizopodaceae; Rhizopus
0.5071430106139692	0.7730346883296986	0.3352001508317266	0.6653379026956205	Eukaryota; Viridiplantae; Streptophyta; Magnoliopsida; Fagales; Fagaceae; Quercus
0.47885573242798546	0.7604710561454545	0.4464535714769766	0.7203477990025062	Eukaryota; ; Fornicata; ; Diplomonadida; Hexamitidae; Spironucleus
0.5551364749450713	0.7940537034005548	0.5095283173758858	0.7641182625723619	Eukaryota; Fungi; Microsporidia; ; ; Unikaryonidae; Encephalitozoon
0.25922120898695494	0.6747040254088346	0.22333230841181861	0.5576651405602016	Eukaryota; Viridiplantae; Streptophyta; Magnoliopsida; Fabales; Fabaceae; Tamarindus
0.5855791333652142	0.804285490891617	0.5137192160308708	0.770157935721536	Eukaryota; Fungi; Basidiomycota; Exobasidiomycetes; Entylomatales; ; Tilletiopsis
0.6076478256489632	0.8123672266157962	0.5268342604783506	0.7833001060257744	Eukaryota; Viridiplantae; Streptophyta; Magnoliopsida; Poales; Poaceae; Bambusa
0.44925110047085365	0.7500861764103689	0.42722270947471663	0.7114078600565937	Eukaryota; Viridiplantae; Streptophyta; Magnoliopsida; Poales; Poaceae; Zizania
0.3759712398782295	0.7214430406083896	0.3402308804378243	0.6430388962423763	Eukaryota; Viridiplantae; Streptophyta; Magnoliopsida; Liliales; Campynemataceae; Campynema
0.5493139856747189	0.7900672986723544	0.4736363616625767	0.7390036915346472	Eukaryota; Viridiplantae; Streptophyta; Magnoliopsida; Liliales; Philesiaceae; Philesia
0.5093327407795534	0.773669527399919	0.48090935933236156	0.73786953946381	Eukaryota; Viridiplantae; Streptophyta; Magnoliopsida; Asparagales; Orchidaceae; Gymnadenia
0.7241844202747791	0.8612523266683856	0.6298721263481797	0.8368125296006388	Bacteria; ; Actinobacteria; Actinobacteria; Actinomycetales; Actinomycetaceae; Actinotignum
0.10865909415215606	0.6200411801352591	0.09120640114374376	0.4908679877161776	Bacteria; ; Proteobacteria; Gammaproteobacteria; Pasteurellales; Pasteurellaceae; Haemophilus
0.5965278250683391	0.8088989218599926	0.5305208470494054	0.7781287745848287	Eukaryota; ; Euglenozoa; Kinetoplastea; Trypanosomatida; Trypanosomatidae; Angomonas
0.4750963745008975	0.7592110338523688	0.4107411257668596	0.6957562634637228	Eukaryota; ; Bacillariophyta; Mediophyceae; Lithodesmiales; Lithodesmiaceae; Lithodesmium
0.30060365346121737	0.6916689873686854	0.2864986246796071	0.5970896537905301	Eukaryota; Metazoa; Arthropoda; Arachnida; Sarcoptiformes; Acaridae; Tyrophagus
0.5550082934211584	0.7933320138681668	0.5448125136527977	0.78784955154497	Eukaryota; Metazoa; Arthropoda; Insecta; Diptera; Tephritidae; Bactrocera
0.43369802526134654	0.7456408053787541	0.3856310703994007	0.6688983233222233	Eukaryota; Viridiplantae; Streptophyta; Magnoliopsida; Ericales; Primulaceae; Aegiceras
0.14252281815278775	0.6359295523473498	0.044128657080643674	0.42552876702520165	Bacteria; ; Proteobacteria; Gammaproteobacteria; Pasteurellales; Pasteurellaceae; Histophilus
0.4865012262699851	0.7656944073839719	0.42215336383505364	0.7298182582901057	Bacteria; ; Proteobacteria; Betaproteobacteria; Burkholderiales; Burkholderiaceae; Paraburkholderia
0.5456565957788171	0.7917705049441199	0.48480763285983736	0.7414930153600987	Archaea; ; Euryarchaeota; Halobacteria; Haloferacales; Haloferacaceae; Halogeometricum
0.7152452415078627	0.8593568092157908	0.5693622996348225	0.8086261777601217	Bacteria; ; Proteobacteria; Alphaproteobacteria; Rhodobacterales; Rhodobacteraceae; Phaeobacter
0.44907176130470494	0.7495297315774696	0.36642913283997525	0.6758574393611249	Bacteria; ; Proteobacteria; Deltaproteobacteria; Syntrophobacterales; Syntrophaceae; Desulfobacca
0.6366301715018158	0.8284980266287957	0.6452755750676066	0.8452942162653705	Bacteria; ; Actinobacteria; Actinobacteria; Micrococcales; Sanguibacteraceae; Sanguibacter
0.537278698801014	0.7862490754418475	0.4714483548604057	0.7368178862485735	Eukaryota; Fungi; Ascomycota; Leotiomycetes; Helotiales; Sclerotiniaceae; Monilinia
0.5520104728480759	0.7908533676122441	0.5114775294632686	0.7617666174799833	Eukaryota; Viridiplantae; Streptophyta; Pinopsida; Cupressales; Cupressaceae; Juniperus
0.4126721991065959	0.734317618842746	0.35059005124507236	0.6479093811797013	Eukaryota; Metazoa; Mollusca; Bivalvia; Nuculida; Nuculidae; Nucula
0.6515302967832788	0.8329291647901093	0.4358109590241062	0.7378301287689781	Bacteria; ; Chloroflexi; Dehalococcoidia; Dehalococcoidales; Dehalococcoidaceae; Dehalococcoides
0.6704128948030842	0.8412183053063292	0.5792613093038871	0.8062298147293133	Eukaryota; Fungi; Ascomycota; Dothideomycetes; ; ; Bonordeniella
0.47248651740767844	0.759615919708737	0.4414602962580628	0.7126949359769169	Eukaryota; Metazoa; Arthropoda; Insecta; Phasmatodea; Timematidae; Timema
0.4659710793386733	0.7589493550451264	0.3590862784598315	0.6672891069762729	Eukaryota; Fungi; Ascomycota; Pezizomycetes; Pezizales; Pyronemataceae; Otidea
0.7974417315395348	0.8933229545868088	0.7846003753403478	0.9149636549413718	Bacteria; ; Proteobacteria; Gammaproteobacteria; Enterobacterales; Enterobacteriaceae; Lelliottia
0.7280383439221028	0.8615392398014473	0.5925983672965708	0.817726315033614	Bacteria; ; Proteobacteria; Gammaproteobacteria; Enterobacterales; Enterobacteriaceae; Pluralibacter
0.5815814844856708	0.8025392101910909	0.4650337619243952	0.7444310209227342	Bacteria; ; Proteobacteria; Gammaproteobacteria; Enterobacterales; Enterobacteriaceae; Kluyvera
0.527446781700353	0.7815160555163307	0.4335211855985113	0.7174353478866173	Eukaryota; ; ; Phaeophyceae; Desmarestiales; Desmarestiaceae; Desmarestia
0.4423678356845345	0.7470446947710947	0.3441412482026777	0.6721384925203249	Bacteria; ; Planctomycetes; Planctomycetia; Planctomycetales; Planctomycetaceae; Planctopirus
0.400322061308696	0.7410723171861253	0.2670798619226411	0.6364298646434282	Bacteria; ; Proteobacteria; Gammaproteobacteria; Pasteurellales; Pasteurellaceae; Glaesserella
0.49795958954717967	0.7727993295929568	0.46006862219960737	0.7333551354580813	Eukaryota; Viridiplantae; Streptophyta; Magnoliopsida; Poales; Poaceae; Miscanthus
0.45925094743008743	0.7545965193449875	0.3795024554959688	0.6788834770463167	Eukaryota; Metazoa; Arthropoda; Arachnida; Mesostigmata; Varroidae; Varroa
0.5131610235117237	0.775227065209455	0.4602157512325996	0.7278054172403944	Eukaryota; Fungi; Ascomycota; Leotiomycetes; Erysiphales; Erysiphaceae; Erysiphe
0.5120263149013671	0.7738730365618661	0.4741724740583952	0.7360914779890667	Eukaryota; Viridiplantae; Streptophyta; Pinopsida; Pinales; Pinaceae; Larix
0.5237989685947653	0.7794896560762087	0.48620752429572944	0.7414350157338258	Eukaryota; Viridiplantae; Streptophyta; Magnoliopsida; Rosales; Cannabaceae; Aphananthe
0.4989009533711612	0.7727250741866827	0.5195190886499587	0.7718953091911958	Bacteria; ; Bacteroidetes; Flavobacteriia; Flavobacteriales; Flavobacteriaceae; Zobellia
0.544730315130033	0.7890259766956986	0.5022349800020615	0.7559908467594055	Bacteria; ; Aquificae; Aquificae; Aquificales; Aquificaceae; Aquifex
0.4150204848336516	0.7353849806179263	0.3831909735186204	0.6705345467180677	Eukaryota; Fungi; Basidiomycota; Ustilaginomycetes; Ustilaginales; Ustilaginaceae; Melanopsichium
0.5348934345091367	0.783871247090991	0.4807807177684018	0.7443151358325069	Eukaryota; Fungi; Ascomycota; Eurotiomycetes; Onygenales; Arthrodermataceae; Nannizzia
0.510754105714148	0.775318655334941	0.42380101078601606	0.7051306632815647	Eukaryota; Fungi; Ascomycota; Eurotiomycetes; Onygenales; Arthrodermataceae; Microsporum
0.19717473114500586	0.6503042290679458	0.14928504306412702	0.5354601237663391	Eukaryota; Viridiplantae; Streptophyta; Magnoliopsida; Caryophyllales; Chenopodiaceae; Chenopodium
0.3132789484501957	0.6958565320314677	0.228683690085631	0.5827255526145039	Bacteria; ; Proteobacteria; Gammaproteobacteria; Enterobacterales; Pectobacteriaceae; Sodalis
0.309527883857222	0.6856275076158175	0.13411225015707628	0.5312537722343355	Eukaryota; Viridiplantae; Streptophyta; Magnoliopsida; Poales; Poaceae; Agrostis
0.415936898439651	0.7388870797709158	0.3728109514942025	0.6562889143494904	Eukaryota; Viridiplantae; Streptophyta; Magnoliopsida; Alismatales; Alismataceae; Sagittaria
0.26510312928067475	0.6661144020944025	0.21896949016039036	0.6017641253284367	Bacteria; ; Proteobacteria; Gammaproteobacteria; Pasteurellales; Pasteurellaceae; Pasteurella
0.10530047000994412	0.6186918813968686	0.06129322427596663	0.40437161383006953	Bacteria; ; Aquificae; Aquificae; Desulfurobacteriales; Desulfurobacteriaceae; Desulfurobacterium
0.5248949113883519	0.7767321821568034	0.4838001797463107	0.7418211092146394	Eukaryota; Metazoa; Arthropoda; Insecta; Lepidoptera; Pieridae; Pieris
0.5928813036218148	0.8070804186670867	0.5307726064603439	0.7756207589895845	Eukaryota; Fungi; Ascomycota; Dothideomycetes; Dothideales; Dothioraceae; Sydowia
0.48682237482926854	0.7654234151676619	0.43698309476240205	0.713631595835861	Eukaryota; Fungi; Mucoromycota; Mortierellomycetes; Mortierellales; Mortierellaceae; Lobosporangium
0.4928897559228223	0.767419432378868	0.43821135781197623	0.7088917767602166	Eukaryota; Metazoa; Arthropoda; Insecta; Hymenoptera; Formicidae; Wasmannia
0.49083637497699356	0.7662288536240677	0.42712173184911484	0.6980185437829046	Eukaryota; Metazoa; Arthropoda; Insecta; Hymenoptera; Braconidae; Fopius
0.39636385420938264	0.7290833367578042	0.34244737262845465	0.6495094420775673	Bacteria; ; Cyanobacteria; ; Chroococcales; Aphanothecaceae; Halothece
0.6307546099035316	0.8220477374547934	0.5102284249289215	0.7717330364434851	Bacteria; ; Proteobacteria; Deltaproteobacteria; Desulfobacterales; Desulfobulbaceae; Desulfocapsa
0.4783361878908368	0.7610879063679522	0.44811619185189716	0.718222384941065	Eukaryota; Metazoa; Nematoda; Chromadorea; Rhabditida; Setariidae; Setaria
0.21666561732635112	0.6549697792852042	0.12809339826644758	0.5228748624422134	Bacteria; ; Proteobacteria; Gammaproteobacteria; Pasteurellales; Pasteurellaceae; Gallibacterium
0.4224595913014863	0.7394784580402718	0.37968202997311074	0.6677303019020563	Eukaryota; Viridiplantae; Streptophyta; Magnoliopsida; Poales; Poaceae; Amphipogon
0.380294667995062	0.7213776312708092	0.34720461259492447	0.6524499472476692	Eukaryota; Viridiplantae; Streptophyta; Magnoliopsida; Poales; Poaceae; Ampelodesmos
0.5410490723332434	0.7882684648623811	0.49358314011294413	0.7494983413650775	Eukaryota; Viridiplantae; Streptophyta; Magnoliopsida; Poales; Poaceae; Centotheca
0.5208226611780064	0.7777627799298769	0.46236179067111643	0.7295853547682878	Eukaryota; Metazoa; Arthropoda; Insecta; Diptera; Calliphoridae; Cochliomyia
0.5709486473785297	0.8014952147015666	0.4960604432646559	0.7539675014811722	Eukaryota; Metazoa; Arthropoda; Arachnida; Sarcoptiformes; Acaridae; Acarus
0.4132658209399027	0.7347898021825556	0.39384930110457167	0.6765610144315379	Eukaryota; Viridiplantae; Streptophyta; Magnoliopsida; Zygophyllales; Zygophyllaceae; Tetraena
0.6350576809763868	0.823994315976517	0.5474949761887841	0.7893106937520483	Eukaryota; Viridiplantae; Streptophyta; Magnoliopsida; Malvales; Malvaceae; Durio
0.6514336665618421	0.8309262887834123	0.5065363829903955	0.7691951088618575	Eukaryota; ; Oomycota; ; Peronosporales; Peronosporaceae; Phytophthora
0.4060635414559138	0.7331182293121129	0.39410045908435853	0.6778926842850839	Eukaryota; ; Cercozoa; Chlorarachniophyceae; ; ; Gymnochlora
0.16938933591459485	0.6334593739616039	0.10732641341909889	0.5031466433011204	Bacteria; ; Proteobacteria; Gammaproteobacteria; Pasteurellales; Pasteurellaceae; Avibacterium
0.5076578060541903	0.7729193248136484	0.4286634501669564	0.7015193567900564	Eukaryota; Fungi; Basidiomycota; Agaricomycetes; Russulales; Stereaceae; Aleurobotrys
0.6481530478174459	0.8319297378897458	0.6033949554435635	0.8183572465001316	Eukaryota; Fungi; Ascomycota; Eurotiomycetes; Eurotiales; Trichocomaceae; Rasamsonia
0.6396737499963033	0.8276854075427086	0.5895190353572203	0.8148417735340621	Bacteria; ; Proteobacteria; Gammaproteobacteria; Legionellales; Coxiellaceae; Coxiella
0.5568828302214092	0.7943535887471084	0.49160560618499666	0.7499905914508214	Bacteria; ; Proteobacteria; Alphaproteobacteria; Rhizobiales; Phyllobacteriaceae; Aquamicrobium
0.46934709412831166	0.7600119094015154	0.42075880045647884	0.7005159138778286	Eukaryota; Metazoa; Arthropoda; Insecta; Hymenoptera; Braconidae; Microplitis
0.3346395434296802	0.7010551946540949	0.17287383075380688	0.5551454927929422	Bacteria; ; Proteobacteria; Alphaproteobacteria; Rickettsiales; Anaplasmataceae; Ehrlichia
0.024819261765102255	0.5890569026915858	0.016584083798773432	0.3038091669496224	Eukaryota; Metazoa; Arthropoda; Ostracoda; Podocopida; Darwinulidae; Darwinula
0.4634786448750645	0.7562820551042518	0.4151795663181556	0.7066682837950651	Bacteria; ; Thermotogae; Thermotogae; Petrotogales; Petrotogaceae; Petrotoga
0.5859286252194023	0.8037694084335991	0.41760355589329035	0.7208016039661815	Eukaryota; Metazoa; Arthropoda; Insecta; Lepidoptera; Noctuidae; Spodoptera
0.6544794660305727	0.8308845945965138	0.6249384852926964	0.8310119217571991	Bacteria; ; Nitrospirae; Nitrospira; Nitrospirales; Nitrospiraceae; Nitrospira
0.20021918346329737	0.6541471601240602	0.1128189683145643	0.47744532534136497	Bacteria; ; Proteobacteria; Alphaproteobacteria; Rickettsiales; Rickettsiaceae; Orientia
0.6592132094677043	0.8349020182101496	0.575243470226324	0.8060569170252222	Eukaryota; Metazoa; Cnidaria; Anthozoa; Scleractinia; Acroporidae; Acropora
0.38285071839821133	0.7247773269444288	0.2883202789852672	0.6226930938588523	Bacteria; ; Cyanobacteria; ; Nostocales; Aphanizomenonaceae; Nodularia
0.7562155449437545	0.8745070205225757	0.5423800373991006	0.7942727423374447	Bacteria; ; Proteobacteria; Alphaproteobacteria; Rickettsiales; Rickettsiaceae; Rickettsia
0.6299892116981487	0.8223449117634671	0.5357338394365408	0.7852753812010119	Eukaryota; Viridiplantae; Streptophyta; Magnoliopsida; Myrtales; Myrtaceae; Eucalyptus
0.5302102959538018	0.7817703974043889	0.4687717485486751	0.7343863617771907	Eukaryota; Metazoa; Arthropoda; Insecta; Coleoptera; Lampyridae; Lucidina
0.5861932477602876	0.8053420601473459	0.5255462100882247	0.7711334182442056	Eukaryota; ; Ciliophora; Litostomatea; Vestibuliferida; Balantidiidae; Balantioides
0.5029670891767856	0.7685097898267227	0.45690047157967373	0.7302987497047246	Bacteria; ; Chlamydiae; Chlamydiia; Parachlamydiales; Waddliaceae; Waddlia
0.38378113392173174	0.7269078311039384	0.33806005627845515	0.62563612731971	Eukaryota; Viridiplantae; Streptophyta; Magnoliopsida; Fabales; Fabaceae; Delonix
0.46686572960477063	0.7526943137383297	0.27962165542088085	0.6372046505880915	Eukaryota; Fungi; Basidiomycota; Ustilaginomycetes; Ustilaginales; Ustilaginaceae; Sporisorium
0.4982146808257933	0.7687444751485526	0.444894066719349	0.7231041072292432	Eukaryota; Viridiplantae; Streptophyta; Magnoliopsida; Brassicales; Brassicaceae; Eutrema
0.48271533035681397	0.7619106681329784	0.43521996148164294	0.7103610845232284	Eukaryota; Metazoa; Arthropoda; Insecta; Hymenoptera; Formicidae; Formica
0.5385522928989336	0.7839612902567753	0.539954917426493	0.7758004051849198	Bacteria; ; Proteobacteria; Gammaproteobacteria; Chromatiales; Chromatiaceae; Thiocystis
0.5053235149559123	0.7726301230690885	0.41837915991968044	0.6987143324912378	Eukaryota; Viridiplantae; Streptophyta; Magnoliopsida; Geraniales; Geraniaceae; Pelargonium
0.4790071673978324	0.7629603892796961	0.4294673470438043	0.7040698068769028	Bacteria; ; Planctomycetes; Planctomycetia; Pirellulales; Pirellulaceae; Blastopirellula
0.12724269876663682	0.6242679727853216	0.047471057311092774	0.41125054298759106	Eukaryota; Fungi; Ascomycota; Sordariomycetes; Hypocreales; Cordycipitaceae; Cordyceps
0.5904686674233369	0.8073119592974495	0.5047028363739143	0.7634614158562661	Bacteria; ; Proteobacteria; Alphaproteobacteria; Rhodobacterales; Rhodobacteraceae; Antarctobacter
0.553063141142179	0.7910618235946731	0.46312931682241193	0.7319332377963793	Eukaryota; Fungi; Ascomycota; Eurotiomycetes; Onygenales; Arthrodermataceae; Arthroderma
0.66718230748679	0.8400236445155536	0.5395860410846907	0.7856206731321099	Bacteria; ; Proteobacteria; Alphaproteobacteria; Maricaulales; Maricaulaceae; Maricaulis
0.0832645166635507	0.6093109634794541	0.046588828620013095	0.43295030427643383	Bacteria; ; Actinobacteria; Coriobacteriia; Coriobacteriales; Coriobacteriaceae; Collinsella
0.39674270968867087	0.7259351406154207	0.345710816891316	0.6556325858400603	Eukaryota; Viridiplantae; Streptophyta; Magnoliopsida; Fabales; Fabaceae; Glycyrrhiza
0.5604415168864111	0.7976187488587954	0.525953071964073	0.7741585496949591	Eukaryota; Viridiplantae; Streptophyta; Magnoliopsida; Rosales; Rosaceae; Rosa
0.497605219618157	0.7687621105421052	0.4197842130674646	0.7058835251793298	Eukaryota; Viridiplantae; Streptophyta; Magnoliopsida; Brassicales; Brassicaceae; Olimarabidopsis
0.5059749320161735	0.7745651860063328	0.42671370792992525	0.7093663729228374	Eukaryota; ; Euglenozoa; Kinetoplastea; Eubodonida; Bodonidae; Bodo
0.30946838698357465	0.6972171699368839	0.19076586773672535	0.5548403314660452	Bacteria; ; Proteobacteria; Betaproteobacteria; Burkholderiales; Alcaligenaceae; Castellaniella
0.542546604693774	0.7898710615318537	0.46966617441278785	0.7306736909857283	Bacteria; ; Aquificae; Aquificae; Aquificales; Aquificaceae; Thermocrinis
0.5011271177413879	0.7738154679804495	0.39693933053740227	0.6911248596865627	Eukaryota; Metazoa; Arthropoda; Insecta; Lepidoptera; Papilionidae; Papilio
0.5027812072859316	0.7731665527032273	0.3745331314694211	0.7067873509533759	Bacteria; ; Bacteroidetes; Bacteroidia; Bacteroidales; Bacteroidaceae; Bacteroides
0.45020244284123634	0.7524344487981749	0.3275221523276327	0.6579058210383664	Bacteria; ; Proteobacteria; Betaproteobacteria; Burkholderiales; ; Roseateles
0.5033711699049612	0.7703809287977498	0.42383235923437795	0.7224724690245444	Eukaryota; Fungi; Basidiomycota; Malasseziomycetes; Malasseziales; Malasseziaceae; Malassezia
0.5843083248733756	0.8048947984450249	0.5050251891770232	0.763494796052963	Eukaryota; Metazoa; Arthropoda; Insecta; Coleoptera; Curculionidae; Dendroctonus
0.3466989592391759	0.7090919780947756	0.30304600409305377	0.618811069679005	Eukaryota; Viridiplantae; Streptophyta; Magnoliopsida; Poales; Poaceae; Leersia
0.4499448973886402	0.7560145948047474	0.38137069405690766	0.7103370258996736	Bacteria; ; Bacteroidetes; Bacteroidia; Bacteroidales; Tannerellaceae; Parabacteroides
0.3973575184948827	0.730329428553522	0.37756427219109207	0.6618903429955785	Eukaryota; ; ; Glaucocystophyceae; ; ; Cyanoptyche
0.3812319067114676	0.7237740040095091	0.3300973872579037	0.6305659925268818	Eukaryota; ; ; Cryptophyceae; Pyrenomonadales; Geminigeraceae; Teleaulax
0.40691100689721016	0.731284677959663	0.39283628865506826	0.691459262712681	Eukaryota; Viridiplantae; Streptophyta; Magnoliopsida; Malpighiales; Passifloraceae; Passiflora
0.601108138306686	0.81179101857684	0.481388187751483	0.7488076437923977	Bacteria; ; Actinobacteria; Actinobacteria; Bifidobacteriales; Bifidobacteriaceae; Parascardovia
0.8362138396303795	0.916294229858903	0.6332462838085531	0.8395175688800884	Bacteria; ; Actinobacteria; Actinobacteria; Bifidobacteriales; Bifidobacteriaceae; Scardovia
0.4389787252737667	0.7460528997042251	0.39712125588801717	0.6782636811948911	Eukaryota; Viridiplantae; Streptophyta; Magnoliopsida; Alismatales; Araceae; Amorphophallus
0.3915838749397657	0.7276320027386923	0.37469743709456815	0.6797608983577963	Eukaryota; Fungi; Ascomycota; Sordariomycetes; Sordariales; Chaetomiaceae; Thermothelomyces
0.09948570689813098	0.6189915596756173	0.05313429701384395	0.3995247153386092	Bacteria; ; Proteobacteria; Alphaproteobacteria; Caulobacterales; Caulobacteraceae; Asticcacaulis
0.3865888276989967	0.7240962429002181	0.32864887331221254	0.6422278608697533	Eukaryota; Viridiplantae; Streptophyta; Magnoliopsida; Asparagales; Orchidaceae; Erythrorchis
0.6780024426807355	0.8450431772860202	0.49213999081353293	0.7592821726111728	Bacteria; ; Planctomycetes; Planctomycetia; Pirellulales; Pirellulaceae; Pirellula
0.27253507945537814	0.6761443489465866	0.3406709585863856	0.664997780299887	Bacteria; ; Fusobacteria; Fusobacteriia; Fusobacteriales; Leptotrichiaceae; Sebaldella
0.5639014060551312	0.7940159475942361	0.5243646742186902	0.7752626970946527	Eukaryota; Viridiplantae; Streptophyta; Magnoliopsida; Asparagales; Orchidaceae; Phalaenopsis
0.17808389420002438	0.6385036007206327	0.07347003261157728	0.4669398733147075	Bacteria; ; Bacteroidetes; Chitinophagia; Chitinophagales; Chitinophagaceae; Chitinophaga
0.7579257822750203	0.8848838969015486	0.7830897400917206	0.9116719535992743	Bacteria; ; Actinobacteria; Coriobacteriia; Eggerthellales; Eggerthellaceae; Denitrobacterium
0.28754952123713756	0.6893193671063216	0.2310944452957373	0.5652162076519422	Eukaryota; Metazoa; Arthropoda; Insecta; Hemiptera; Cimicidae; Cimex
0.5916416036726057	0.8030976128224256	0.5229556751947131	0.7918044245513935	Bacteria; ; Firmicutes; Bacilli; Bacillales; Bacillaceae; Alkalihalobacillus
0.4183637704079569	0.7381398086017696	0.34112144230295255	0.6451599781618668	Eukaryota; Viridiplantae; Streptophyta; Magnoliopsida; Sapindales; Anacardiaceae; Spondias
0.30689613467011156	0.6947140323413233	0.24667845742517813	0.5660198357616517	Eukaryota; ; ; Phaeophyceae; Laminariales; Laminariaceae; Laminaria
0.6341951305798896	0.8259444713390838	0.5240499033067103	0.7763929234663552	Eukaryota; Fungi; Basidiomycota; Agaricomycetes; Boletales; Coniophoraceae; Coniophora
0.5777705487085125	0.8030824065102771	0.4512063678650959	0.7324651906765944	Bacteria; ; Proteobacteria; Gammaproteobacteria; Chromatiales; Chromatiaceae; Thioflavicoccus
0.5228350329358448	0.7804467824539001	0.47747557430556065	0.7374803630401587	Eukaryota; Metazoa; Arthropoda; Insecta; Hemiptera; Aphididae; Aphis
0.49040422961971103	0.7649137959953949	0.42936601280110875	0.7077631734781492	Eukaryota; Viridiplantae; Streptophyta; Magnoliopsida; Saxifragales; Saxifragaceae; Chrysosplenium
0.5556660475890913	0.7901198224608816	0.5637276044485435	0.7985053541750804	Bacteria; ; Proteobacteria; Deltaproteobacteria; Myxococcales; Kofleriaceae; Haliangium
0.3627122515588199	0.7210607951066819	0.14097062982282357	0.5403145733476266	Bacteria; ; Firmicutes; Clostridia; Clostridiales; Lachnospiraceae; Butyrivibrio
0.15552699952980983	0.6381300050742723	0.12075437432789451	0.5087347041621165	Bacteria; ; Proteobacteria; Gammaproteobacteria; Alteromonadales; Moritellaceae; Moritella
0.4033867607911056	0.7258421543920224	0.1805513597211294	0.570661129248857	Bacteria; ; Proteobacteria; Betaproteobacteria; Burkholderiales; Comamonadaceae; Delftia
0.5892642092915839	0.8054311135801375	0.548811108109487	0.786474814246561	Bacteria; ; Proteobacteria; Betaproteobacteria; Burkholderiales; Comamonadaceae; Hylemonella
0.23198383216825946	0.6550904912443393	0.11505004617400649	0.5126602413211501	Bacteria; ; Fibrobacteres; Fibrobacteria; Fibrobacterales; Fibrobacteraceae; Fibrobacter
0.410885813080285	0.7360534572675986	0.3202735016039348	0.6352774988454915	Eukaryota; Fungi; Basidiomycota; Agaricomycetes; Polyporales; Laetiporaceae; Wolfiporia
0.08928482252938207	0.6126791105634991	0.06508951053678294	0.4337723963920291	Bacteria; ; Tenericutes; Mollicutes; Entomoplasmatales; Entomoplasmataceae; Entomoplasma
0.3953364894274856	0.726528786967729	0.499272937766664	0.7594244273759674	Bacteria; ; Synergistetes; Synergistia; Synergistales; Synergistaceae; Thermanaerovibrio
0.4454583669716639	0.7459759135120004	0.3342638088565606	0.6533562883608187	Bacteria; ; Synergistetes; Synergistia; Synergistales; Synergistaceae; Aminobacterium
0.39895061060153597	0.7307349167945573	0.3746669027323062	0.6690070018226899	Bacteria; ; Proteobacteria; Gammaproteobacteria; Xanthomonadales; Rhodanobacteraceae; Frateuria
0.1753642314008062	0.6390314351338062	0.10046165942650467	0.5010602948735319	Bacteria; ; Bacteroidetes; Bacteroidia; Bacteroidales; Porphyromonadaceae; Porphyromonas
0.48367949931352083	0.7610814766628936	0.4081182780810272	0.6943112791958695	Eukaryota; ; ; Choanoflagellata; Craspedida; Salpingoecidae; Monosiga
0.655163541594017	0.8344258832239119	0.5873922756130188	0.8096779705828661	Eukaryota; Viridiplantae; Streptophyta; Magnoliopsida; Brassicales; Brassicaceae; Capsella
0.522746510153099	0.7759290159042708	0.4840992507082349	0.7462673361583234	Eukaryota; Viridiplantae; Streptophyta; Magnoliopsida; Asparagales; Hyacinthaceae; Albuca
0.5510582479645473	0.7911587987503483	0.4583364552366253	0.732890739106424	Archaea; ; Candidatus Thermoplasmatota; Thermoplasmata; Thermoplasmatales; Picrophilaceae; Picrophilus
0.1341852366342938	0.6284277173806881	0.08691800402820493	0.44851345889917943	Bacteria; ; Actinobacteria; Actinobacteria; Actinomycetales; Actinomycetaceae; Fannyhessea
0.4454930173775454	0.7501986010989788	0.376400092771067	0.6781790978708917	Eukaryota; Viridiplantae; Streptophyta; Magnoliopsida; Asparagales; Asparagaceae; Polygonatum
0.16079727921746942	0.6381449977271003	0.14599975232124246	0.5199557636281308	Eukaryota; Fungi; Basidiomycota; Tremellomycetes; Trichosporonales; Trichosporonaceae; Trichosporon
0.6244228043594834	0.8194613379286421	0.5264603561568612	0.7785357327553847	Bacteria; ; Proteobacteria; Gammaproteobacteria; Enterobacterales; Hafniaceae; Obesumbacterium
0.5025897051691309	0.7719942339364932	0.4548067524623956	0.7164025538280594	Bacteria; ; Proteobacteria; Epsilonproteobacteria; Campylobacterales; Helicobacteraceae; Wolinella
0.6843906896771745	0.8456701212136833	0.5473735172286288	0.7943583724666573	Bacteria; ; Proteobacteria; Betaproteobacteria; Burkholderiales; Oxalobacteraceae; Oxalobacter
0.7800897523443181	0.8933225293785861	0.558954544368321	0.8015450057302674	Bacteria; ; Proteobacteria; Deltaproteobacteria; Myxococcales; Archangiaceae; Melittangium
0.5902464279615254	0.8077386434677024	0.48217300870128205	0.7514748405829188	Eukaryota; Metazoa; Arthropoda; Insecta; Hymenoptera; Formicidae; Linepithema
0.5164196739170114	0.7768702482679609	0.4253451103649623	0.7140445468036114	Bacteria; ; Chlamydiae; Chlamydiia; Parachlamydiales; Parachlamydiaceae; Parachlamydia
0.09990478857158752	0.6137309465133145	0.05323079619655546	0.3593574723805369	Bacteria; ; Planctomycetes; Planctomycetia; Isosphaerales; Isosphaeraceae; Isosphaera
0.460440893225386	0.7533445546083377	0.47422273242611146	0.7646274031923118	Bacteria; ; Chlamydiae; Chlamydiia; Chlamydiales; Chlamydiaceae; Chlamydia
0.3795680094588993	0.7215973325667059	0.34263864026554736	0.641405076930255	Bacteria; ; Chlamydiae; Chlamydiia; Parachlamydiales; Simkaniaceae; Simkania
0.19277011813853773	0.6475829405558478	0.13367377378965972	0.5277460986876655	Bacteria; ; Proteobacteria; Deltaproteobacteria; Desulfobacterales; Desulfobacteraceae; Desulfosarcina
0.7053233157505988	0.8566785389392957	0.7253954410041954	0.8847622133528115	Bacteria; ; Proteobacteria; Gammaproteobacteria; Enterobacterales; Enterobacteriaceae; Leclercia
0.1553218181965594	0.6348889866182654	0.07723818531682143	0.4735443133320384	Bacteria; ; Proteobacteria; Gammaproteobacteria; Aeromonadales; Succinivibrionaceae; Succinivibrio
0.6323096507747266	0.8228594936343839	0.5501413978484871	0.7904046002265465	Archaea; ; Euryarchaeota; Methanomicrobia; Methanomicrobiales; Methanocorpusculaceae; Methanocorpusculum
0.6992227894299733	0.8506299544761653	0.6579968073098243	0.853707850856786	Archaea; ; Euryarchaeota; Methanomicrobia; Methanomicrobiales; Methanomicrobiaceae; Methanoculleus
1	1	0.6857992512391105	0.8752662042140857	Bacteria; ; Firmicutes; Clostridia; Clostridiales; Lachnospiraceae; Lacrimispora
0.1991959941629752	0.6496908998707583	0.08291260213339127	0.47162425929621943	Bacteria; ; Firmicutes; Clostridia; Clostridiales; Hungateiclostridiaceae; Pseudoclostridium
0.5884338302454077	0.8048930866567797	0.5478082283037908	0.7937096088263165	Bacteria; ; Firmicutes; Clostridia; Clostridiales; Lachnospiraceae; Syntrophococcus
0.5906084711123099	0.8036599722874413	0.4095166244377094	0.7197348339006765	Bacteria; ; Actinobacteria; Coriobacteriia; Eggerthellales; Eggerthellaceae; Slackia
0.32678786772305607	0.6998020888348216	0.1838106789647029	0.5503671426235316	Bacteria; ; Actinobacteria; Coriobacteriia; Eggerthellales; Eggerthellaceae; Cryptobacterium
0.451103082764709	0.7519936324956442	0.39779649571372405	0.6853324368962476	Bacteria; ; Proteobacteria; Deltaproteobacteria; Desulfurellales; Desulfurellaceae; Hippea
0.5398244306142477	0.7869503492275325	0.4698622201039604	0.735164460886693	Bacteria; ; Proteobacteria; Alphaproteobacteria; Holosporales; Candidatus Paracaedibacteraceae; Candidatus Odyssella
1	1	0.8984135448947552	0.9643169252853292	Bacteria; ; Firmicutes; Clostridia; Clostridiales; Ruminococcaceae; Faecalibacterium
0.31355027882456366	0.6966640826970526	0.297015096406964	0.6130477556325056	Eukaryota; Fungi; Basidiomycota; Ustilaginomycetes; Ustilaginales; Ustilaginaceae; Anthracocystis
0.586276421397245	0.8048608723456839	0.468171772742012	0.7407118533878341	Eukaryota; Fungi; Basidiomycota; Ustilaginomycetes; Ustilaginales; Ustilaginaceae; Moesziomyces
0.7142059089239001	0.8598816463345762	0.5654859755365396	0.8012813164295622	Bacteria; ; Actinobacteria; Actinobacteria; Micrococcales; Beutenbergiaceae; Beutenbergia
0.5750261965235152	0.7987189505085177	0.5140117829376611	0.7609786004595506	Bacteria; ; Proteobacteria; Deltaproteobacteria; Desulfobacterales; Desulfobulbaceae; Desulfotalea
0.48170331374121916	0.7627133137558624	0.4136058407008955	0.6980655865926059	Eukaryota; Viridiplantae; Streptophyta; Magnoliopsida; Ericales; Primulaceae; Androsace
0.4238981906243381	0.7441934545353295	0.38598120457674145	0.6706135691422582	Eukaryota; Viridiplantae; Streptophyta; Magnoliopsida; Fagales; Juglandaceae; Pterocarya
0.5307772705413148	0.7823824522628395	0.22177153091985755	0.6057215230285042	Bacteria; ; Actinobacteria; Actinobacteria; Micrococcales; Micrococcaceae; Rothia
0.590095447173914	0.8065961702727357	0.4973863036736923	0.7572169914016572	Eukaryota; Metazoa; Platyhelminthes; Cestoda; Cyclophyllidea; Hymenolepididae; Hymenolepis
0.686987888520182	0.8467506003996979	0.6192524495103219	0.8336774279268362	Eukaryota; Viridiplantae; Streptophyta; Magnoliopsida; Poales; Poaceae; Thinopyrum
0.05392155461543102	0.6039467793717758	0.021106398424127808	0.3773674276768833	Bacteria; ; Fusobacteria; Fusobacteriia; Fusobacteriales; Fusobacteriaceae; Fusobacterium
0.7441367895623312	0.8731463925904418	0.37685753961298507	0.7003989065277252	Bacteria; ; Proteobacteria; Betaproteobacteria; Burkholderiales; Alcaligenaceae; Achromobacter
0.4788072130251651	0.7610696337616161	0.4187103403742578	0.693479341964619	Eukaryota; Viridiplantae; Streptophyta; Magnoliopsida; Magnoliales; Magnoliaceae; Magnolia
0.07895592726051749	0.6080526770680594	0.055147520324001206	0.4269432845464826	Bacteria; ; Firmicutes; Clostridia; Thermoanaerobacterales; Thermoanaerobacteraceae; Thermacetogenium
0.16652764149828547	0.6411239178659426	0.14557590515043714	0.49108254090870174	Eukaryota; Fungi; Ascomycota; Dothideomycetes; Mycosphaerellales; Mycosphaerellaceae; Sphaerulina
0.3748854456120426	0.7223080180420963	0.30999296036910906	0.6084909193045654	Eukaryota; Fungi; Basidiomycota; Agaricomycetes; Boletales; Serpulaceae; Serpula
0.475344737765839	0.7584500310459369	0.47172883763964846	0.734325322516535	Bacteria; ; Firmicutes; Clostridia; Clostridiales; Syntrophomonadaceae; Syntrophothermus
0.15006871581604056	0.6337036339648084	0.11279524091307094	0.48204998973658597	Bacteria; ; Proteobacteria; Gammaproteobacteria; Cellvibrionales; Cellvibrionaceae; Saccharophagus
0.9541528138158086	0.9760978823562837	0.4680162176100673	0.7582801133524233	Bacteria; ; Firmicutes; Clostridia; Clostridiales; Clostridiales Family XIII. Incertae Sedis; Mogibacterium
0.5012829355961732	0.7718763858308826	0.43064361303570853	0.7071575117895992	Eukaryota; Viridiplantae; Streptophyta; Magnoliopsida; Lamiales; Scrophulariaceae; Leucophyllum
0.5362364755895201	0.7853362625314678	0.4621614691141278	0.7277449281871597	Eukaryota; ; ; Phaeophyceae; Fucales; Fucaceae; Pelvetiopsis
0.4138329976598782	0.7368472730892567	0.3698108577869028	0.6602786016411498	Eukaryota; Viridiplantae; Streptophyta; Magnoliopsida; Poales; Poaceae; Helictochloa
0.5759053957883572	0.8036977266470019	0.37835287178040283	0.6930108034736275	Bacteria; ; Firmicutes; Clostridia; Clostridiales; Syntrophomonadaceae; Syntrophomonas
0.8003068931408782	0.8970622067070966	0.7706231716580945	0.9087484725037849	Bacteria; ; Proteobacteria; Betaproteobacteria; Burkholderiales; Burkholderiaceae; Burkholderia
0.5274264047676601	0.7819499438550636	0.40768227318884787	0.7034419589892116	Eukaryota; Metazoa; Arthropoda; Hexanauplia; Calanoida; Temoridae; Eurytemora
0.2229184752752494	0.6611569703475102	0.21878248066651257	0.5279352371957287	Eukaryota; Viridiplantae; Streptophyta; Lycopodiopsida; Selaginellales; Selaginellaceae; Selaginella
0.4860387357090522	0.7652118769422153	0.39565152402214443	0.6890740001999984	Eukaryota; ; ; Synurophyceae; Ochromonadales; Ochromonadaceae; Poterioochromonas
0.5639520843082279	0.7936837659162596	0.38743786598769875	0.7146284373017677	Bacteria; ; Firmicutes; Bacilli; Lactobacillales; Lactobacillaceae; Lacticaseibacillus
0.46873443917018426	0.7557776107536646	0.4009244772622888	0.6895853994388395	Eukaryota; ; Apicomplexa; Conoidasida; Eucoccidiorida; Eimeriidae; Cyclospora
0.9323346980765166	0.9650488257211116	0.8054846160816516	0.9241917027904332	Bacteria; ; Firmicutes; Negativicutes; Selenomonadales; Selenomonadaceae; Pectinatus
0.5052254727323442	0.7715272528634387	0.4678328430283931	0.7354148060919363	Eukaryota; Metazoa; Mollusca; Gastropoda; Neogastropoda; Conidae; Conus
0.8464411454784246	0.9132682820694806	0.821357096636759	0.9312436064296493	Bacteria; ; Firmicutes; Clostridia; Clostridiales; Peptostreptococcaceae; Peptacetobacter
0.6773425883299813	0.843824700589127	0.38481001596090064	0.6980463537721378	Bacteria; ; Proteobacteria; Gammaproteobacteria; Aeromonadales; Succinivibrionaceae; Ruminobacter
0.6350516228830609	0.8229930804376242	0.5820187330905909	0.8098660411717791	Bacteria; ; Proteobacteria; Alphaproteobacteria; Rhodobacterales; Rhodobacteraceae; Ruegeria
0.39195499751487484	0.7287370526579527	0.3385465585540786	0.6395380810026984	Eukaryota; Fungi; Basidiomycota; Tremellomycetes; Cystofilobasidiales; Cystofilobasidiaceae; Cystofilobasidium
0.7992195912863864	0.8905854958194465	0.7213471124058025	0.8852898167160261	Bacteria; ; Proteobacteria; Betaproteobacteria; Burkholderiales; Alcaligenaceae; Oligella
0.5302919180759923	0.7848018937478891	0.44373127124079736	0.7229167161848987	Bacteria; ; Proteobacteria; Gammaproteobacteria; Thiotrichales; Thiotrichaceae; Thiomargarita
0.4640101827963548	0.7562083922842915	0.4145940072006947	0.7000263879173936	Eukaryota; Viridiplantae; Streptophyta; Magnoliopsida; Poales; Poaceae; Echinochloa
0.31526026183282946	0.6827392467071022	0.18648405066422127	0.5694597557402276	Bacteria; ; Proteobacteria; Gammaproteobacteria; Cardiobacteriales; Cardiobacteriaceae; Dichelobacter
0.4333495565501463	0.7447647774584952	0.40061008901355494	0.6780356094268454	Eukaryota; Fungi; Ascomycota; Lecanoromycetes; Pertusariales; Icmadophilaceae; Icmadophila
0.6520935342579803	0.8330441292691649	0.5627476497598732	0.7947013064444055	Eukaryota; Viridiplantae; Streptophyta; Magnoliopsida; Brassicales; Brassicaceae; Camelina
0.5262129455031701	0.7798722965704812	0.43851700372131164	0.7200720135562517	Eukaryota; Viridiplantae; Chlorophyta; Chlorophyceae; Sphaeropleales; Scenedesmaceae; Pectinodesmus
0.49951922072585475	0.770734300679526	0.44206908676653084	0.7224566030117701	Eukaryota; Metazoa; Arthropoda; Insecta; Hymenoptera; Vespidae; Metapolybia
0.46307115038987334	0.7537644280704078	0.4192620141431572	0.7097861420589028	Bacteria; ; Proteobacteria; Deltaproteobacteria; Desulfovibrionales; Desulfovibrionaceae; Desulfocurvibacter
0.5323199174415038	0.7823153293047166	0.4874456581149591	0.7429062452039302	Eukaryota; Viridiplantae; Streptophyta; Magnoliopsida; Poales; Poaceae; Ischaemum
0.4715260407690167	0.7564912978196888	0.4310896464761129	0.7130339866215601	Bacteria; ; Proteobacteria; Alphaproteobacteria; Holosporales; Candidatus Paracaedibacteraceae; Candidatus Paracaedibacter
0.455006115193646	0.7526668511244581	0.3476441701160383	0.6628850814968508	Bacteria; ; Proteobacteria; Gammaproteobacteria; Oceanospirillales; Halomonadaceae; Candidatus Portiera
0.5599226848706725	0.7917762900650375	0.5148654764504454	0.7678555192986768	Bacteria; ; Proteobacteria; Alphaproteobacteria; Rhodospirillales; Acetobacteraceae; Asaia
0.35711531674018493	0.7137885149264858	0.2980435120104704	0.6135454570851315	Eukaryota; Fungi; Ascomycota; Dothideomycetes; Mycosphaerellales; Teratosphaeriaceae; Hortaea
0.5284235132242817	0.7761370188910918	0.3670129976246858	0.6821419571650045	Bacteria; ; Proteobacteria; Alphaproteobacteria; Rhodobacterales; Rhodobacteraceae; Ketogulonicigenium
0.3356180483583915	0.6913003952312221	0.7603236383977101	0.9031501305722117	Bacteria; ; Proteobacteria; Betaproteobacteria; Burkholderiales; Burkholderiaceae; Pandoraea
0.6431865690539266	0.8272377032262042	0.5262963853534767	0.7832344957660263	Bacteria; ; Proteobacteria; Deltaproteobacteria; Desulfovibrionales; Desulfovibrionaceae; Maridesulfovibrio
0.4007455099621175	0.733835018344529	0.34627859291187624	0.6473210694025502	Eukaryota; Viridiplantae; Streptophyta; Magnoliopsida; Arecales; Arecaceae; Metroxylon
0.09880557038412087	0.6148979546572009	0.048359941693552594	0.4173033415096331	Bacteria; ; Proteobacteria; Gammaproteobacteria; Enterobacterales; Hafniaceae; Edwardsiella
0.5240032093074815	0.7798345195638249	0.4401032613983068	0.7218070246502729	Eukaryota; Metazoa; Arthropoda; Insecta; Coleoptera; Scarabaeidae; Holotrichia
0.15636688446330657	0.6364248389763006	0.08721917096465004	0.470458230519482	Bacteria; ; Thermotogae; Thermotogae; Thermotogales; Fervidobacteriaceae; Fervidobacterium
0.5543600382115699	0.7898469290569584	0.5122695460884092	0.7651936786228863	Eukaryota; Metazoa; Arthropoda; Insecta; Lepidoptera; Crambidae; Ostrinia
0.05096458137813894	0.6023511765478077	0.015200744848340289	0.3330700928122785	Eukaryota; Fungi; Ascomycota; Dothideomycetes; Pleosporales; Pleosporaceae; Exserohilum
0.5149008880449063	0.7760041396403738	0.46844273015610854	0.7368112496739226	Eukaryota; Viridiplantae; Streptophyta; Magnoliopsida; Malvales; Malvaceae; Corchorus
0.394156244143431	0.7293045803325118	0.34801035336517433	0.6459008534371599	Eukaryota; Viridiplantae; Streptophyta; Magnoliopsida; Malvales; Malvaceae; Heritiera
0.3889314917888372	0.7273762326764059	0.3131646851438461	0.6143325712328026	Eukaryota; Viridiplantae; Streptophyta; Haplomitriopsida; Treubiales; Treubiaceae; Treubia
0.21567983934071033	0.6549287611668523	0.11045245625136263	0.4981629865507746	Bacteria; ; Proteobacteria; Betaproteobacteria; Burkholderiales; Comamonadaceae; Ramlibacter
0.5402957873317552	0.7854687142268606	0.4612823368304054	0.7318866253866668	Eukaryota; Viridiplantae; Streptophyta; Magnoliopsida; Asterales; Campanulaceae; Platycodon
0.2993657528597343	0.6726718731451122	0.19054549751605276	0.5799656790100459	Bacteria; ; Proteobacteria; Deltaproteobacteria; Desulfobacterales; Desulfobulbaceae; Desulfobulbus
0.5807542348519594	0.8048993654353775	0.494934340287094	0.7560172777257658	Eukaryota; ; Ciliophora; Spirotrichea; Sporadotrichida; Oxytrichidae; Sterkiella
0.5305577591656283	0.7846794362533783	0.4478778262373651	0.7248647371800395	Eukaryota; ; Apicomplexa; Conoidasida; Eucoccidiorida; Sarcocystidae; Besnoitia
0.5759479901021486	0.8025134548299291	0.4800945123988145	0.7442638642641547	Eukaryota; Metazoa; Arthropoda; Insecta; Hymenoptera; Xyelidae; Xyela
0.1722575211380474	0.6391182281888357	0.08811366959240748	0.4814417072245717	Bacteria; ; Proteobacteria; Deltaproteobacteria; Desulfobacterales; Desulfobacteraceae; Desulfococcus
0.5412171303290587	0.7867290426585049	0.5009081564492692	0.7514032179243672	Eukaryota; Viridiplantae; Streptophyta; Magnoliopsida; Poales; Poaceae; Phalaris
0.07296326402963635	0.6066648394450175	0.020046112098219725	0.3733199582395887	Bacteria; ; Bacteroidetes; Flavobacteriia; Flavobacteriales; Flavobacteriaceae; Flavobacterium
0.4964877995403882	0.7666124401720499	0.457359934293336	0.7267346257222232	Eukaryota; Metazoa; Rotifera; Monogononta; Ploima; Brachionidae; Brachionus
0.33251336656483843	0.6993039213323639	0.19632974329604927	0.5814730558283491	Bacteria; ; Proteobacteria; Betaproteobacteria; Neisseriales; Neisseriaceae; Vitreoscilla
0.21863410560948426	0.6554590468469057	0.10324808124642763	0.4883801042470123	Bacteria; ; Spirochaetes; Spirochaetia; Spirochaetales; Borreliaceae; Borreliella
0.5366751459739162	0.786838394772519	0.5113042067421273	0.7521933218186363	Archaea; ; Candidatus Thermoplasmatota; Thermoplasmata; Thermoplasmatales; Ferroplasmaceae; Ferroplasma
0.18666495791715107	0.6483076747374796	0.1371796038571534	0.4637881571282427	Bacteria; ; Synergistetes; Synergistia; Synergistales; Synergistaceae; Acetomicrobium
0.2525338024830897	0.6487420257154363	0.29933568022812235	0.6585561174274815	Bacteria; ; Proteobacteria; Deltaproteobacteria; Desulfovibrionales; Desulfovibrionaceae; Desulfovibrio
0.500439349825911	0.7715206390529257	0.4538303339666316	0.7186887071929802	Eukaryota; Viridiplantae; Streptophyta; Magnoliopsida; Brassicales; Brassicaceae; Crucihimalaya
0.6897878213551234	0.8390896010002111	0.41621173703493414	0.7323374701813392	Bacteria; ; Firmicutes; Bacilli; Bacillales; Bacillaceae; Bacillus
0.23359678816367196	0.6659221617019913	0.1911341457720459	0.537697688514683	Eukaryota; Metazoa; Platyhelminthes; Cestoda; Diphyllobothriidea; Diphyllobothriidae; Spirometra
0.4874848092403186	0.7630356956599141	0.4901738965698706	0.7609145189348865	Eukaryota; Fungi; Ascomycota; Dothideomycetes; Pleosporales; Didymellaceae; Didymella
0.06544124010294244	0.6059653925715117	0.02128948034594377	0.37466782631697926	Bacteria; ; Firmicutes; Negativicutes; Acidaminococcales; Acidaminococcaceae; Acidaminococcus
0.45476694592508476	0.7510316421059721	0.39156875410600506	0.684352321862262	Eukaryota; Viridiplantae; Streptophyta; Magnoliopsida; Fabales; Fabaceae; Ormosia
0.5267254124099313	0.7819676229484142	0.460243834664582	0.7319960037339088	Viruses; Bamfordvirae; Nucleocytoviricota; Megaviricetes; Pimascovirales; Iridoviridae; Ranavirus
0.536320804565801	0.7816899424964552	0.38937064341767197	0.7012324180807566	Bacteria; ; Actinobacteria; Actinobacteria; Micrococcales; Dermatophilaceae; Austwickia
0.3719990446923187	0.7212029324279314	0.33164011875400196	0.6377624161948818	Eukaryota; Viridiplantae; Streptophyta; Magnoliopsida; Alismatales; Hydrocharitaceae; Elodea
0.3918633220942595	0.7267222900962171	0.33972781314291023	0.6388067403761429	Eukaryota; Viridiplantae; Streptophyta; Magnoliopsida; Asparagales; Asparagaceae; Ophiopogon
0.5145193652846166	0.776395259073526	0.4973501988250854	0.7609210895534579	Bacteria; ; Chlorobi; Chlorobia; Chlorobiales; Chlorobiaceae; Chloroherpeton
0.1478888894832155	0.640029601408266	0.05651688301359519	0.4498289084772845	Bacteria; ; Firmicutes; Negativicutes; Veillonellales; Veillonellaceae; Megasphaera
0.6200950051303201	0.8189502971107637	0.5309506137045772	0.7742641428701282	Archaea; ; Euryarchaeota; Methanomicrobia; Methanosarcinales; Methanosarcinaceae; Methanomethylovorans
0.4935735831736826	0.7688182431849385	0.643810227429492	0.8413198473640284	Eukaryota; Fungi; Ascomycota; Sordariomycetes; Hypocreales; Hypocreaceae; Trichoderma
0.5035986274768324	0.7709281392756674	0.3544164315857747	0.6729184005042085	Eukaryota; ; Oomycota; ; Saprolegniales; Saprolegniaceae; Saprolegnia
0.09926954638184882	0.6188091843151938	0.030809598197077858	0.39049393784183967	Bacteria; ; Bacteroidetes; Flavobacteriia; Flavobacteriales; Flavobacteriaceae; Aequorivita
0.5724626911779978	0.7999541710632547	0.3489976334082024	0.6768268162330718	Bacteria; ; Proteobacteria; Alphaproteobacteria; Rhizobiales; Bradyrhizobiaceae; Nitrobacter
0.597241514882269	0.8110959635354329	0.5135709134760922	0.76629688577514	Eukaryota; Fungi; Ascomycota; Leotiomycetes; Helotiales; Helotiaceae; Glarea
0.22714294909111046	0.6658352481773769	0.1591526353053136	0.507993711950694	Bacteria; ; Cyanobacteria; ; Pleurocapsales; Dermocarpellaceae; Stanieria
0.5341739780089717	0.781489567914746	0.5440146475152631	0.7879678865418149	Bacteria; ; Firmicutes; Clostridia; Clostridiales; Peptococcaceae; Desulfallas
0.5215387195020715	0.7769161020112795	0.44356248704251783	0.7244882010957724	Eukaryota; ; Euglenozoa; Euglenida; Euglenales; ; Colacium
0.5612335401720021	0.7955991601906446	0.4713088845330219	0.740634131800152	Eukaryota; Metazoa; Arthropoda; Insecta; Hymenoptera; Formicidae; Acromyrmex
0.4212138887693572	0.7417211373474878	0.37059558523536257	0.6578015813222309	Eukaryota; Viridiplantae; Streptophyta; Magnoliopsida; Fagales; Fagaceae; Castanea
0.3854631583614043	0.7235931198394114	0.3701030269627049	0.6766273443114175	Bacteria; ; Cyanobacteria; ; Nostocales; Nostocaceae; Nostoc
0.49843196967619846	0.7648905187841432	0.4770346135217353	0.7423130975665176	Bacteria; ; Actinobacteria; Actinobacteria; Pseudonocardiales; Pseudonocardiaceae; Saccharothrix
0.36526361799400253	0.7186678596905798	0.2875726672678981	0.6139410686407025	Eukaryota; Viridiplantae; Streptophyta; Pinopsida; Cupressales; Cupressaceae; Pilgerodendron
0.40389120066022405	0.7313335217758112	0.2949736039337355	0.6392198133437219	Eukaryota; Viridiplantae; Streptophyta; Magnoliopsida; Poales; Poaceae; Pleioblastus
0.4707695114825723	0.7610879930746145	0.4322018513195256	0.6948796232675867	Eukaryota; ; Parabasalia; ; Trichonymphida; Teranymphidae; Pseudotrichonympha
0.539693226161507	0.787773778379938	0.4467893324766188	0.7246838088148584	Eukaryota; Viridiplantae; Chlorophyta; Chlorophyceae; Sphaeropleales; Scenedesmaceae; Scenedesmus
0.4167349162769798	0.7359212066822437	0.3454370016067358	0.6556507717859498	Eukaryota; Fungi; Basidiomycota; Agaricomycetes; Polyporales; Dacryobolaceae; Postia
0.4760640176366698	0.7604674985109803	0.42224786030523587	0.7001719346321027	Eukaryota; Fungi; Basidiomycota; Agaricomycetes; Gloeophyllales; Gloeophyllaceae; Gloeophyllum
0.4515239641432788	0.7522209902414027	0.4336536902484915	0.7050561148819151	Eukaryota; Metazoa; Arthropoda; Insecta; Hymenoptera; Formicidae; Camponotus
0.5793111540490721	0.8028726489893445	0.48506822340315964	0.7534065846049416	Eukaryota; ; Rhodophyta; Florideophyceae; Gigartinales; Hypneaceae; Hypnea
0.3720115838101616	0.7204848992101276	0.3485990170681218	0.6475511180611474	Eukaryota; Metazoa; Arthropoda; Insecta; Blattodea; Kalotermitidae; Cryptotermes
0.40610166992048896	0.7343307681334984	0.36708156018332927	0.6490323912161229	Eukaryota; Viridiplantae; Streptophyta; Magnoliopsida; Poales; Bromeliaceae; Ochagavia
0.15230879385507914	0.6319267653472003	0.07747187189982475	0.4691558347153307	Bacteria; ; Spirochaetes; Spirochaetia; Spirochaetales; Borreliaceae; Borrelia
0.5883723662669089	0.8068790323482893	0.422916632176144	0.720709914239298	Bacteria; ; Proteobacteria; Alphaproteobacteria; Rhizobiales; Xanthobacteraceae; Starkeya
0.48138866337313796	0.7624623599404297	0.4250693496703971	0.7054357569865629	Eukaryota; Viridiplantae; Streptophyta; Magnoliopsida; Poales; Poaceae; Andropogon
0.5320343526822351	0.7832334929782416	0.4777611854908846	0.7441695505711771	Eukaryota; Viridiplantae; Streptophyta; Magnoliopsida; Poales; Poaceae; Themeda
0.46817717423964234	0.7588605775821887	0.45480047221953324	0.7278557468390258	Eukaryota; Viridiplantae; Streptophyta; Magnoliopsida; Poales; Poaceae; Helictotrichon
0.4743544339253645	0.7607531807276235	0.43153868332096373	0.7082620892336671	Eukaryota; Fungi; Ascomycota; Dothideomycetes; Pleosporales; Didymellaceae; Ascochyta
0.35353991400176443	0.7115157695049134	0.27245696785891393	0.5881255687757626	Eukaryota; Viridiplantae; Streptophyta; Magnoliopsida; Caryophyllales; Amaranthaceae; Amaranthus
0.3278647456735608	0.699184515063385	0.27577016290022277	0.6267528857621995	Bacteria; ; Proteobacteria; Betaproteobacteria; Burkholderiales; ; Thiomonas
0.41811502933961403	0.7372998529434341	0.3837880678184173	0.6675803080189968	Eukaryota; Viridiplantae; Streptophyta; Magnoliopsida; Ericales; Lecythidaceae; Barringtonia
0.5518474390664777	0.7917051550346658	0.5227849543907619	0.7721434282201057	Bacteria; ; Firmicutes; Clostridia; Thermoanaerobacterales; Thermoanaerobacteraceae; Thermoanaerobacter
0.4998260422350149	0.7697583665644488	0.41500645754277854	0.7029842930274401	Eukaryota; Viridiplantae; Streptophyta; Magnoliopsida; Pandanales; Cyclanthaceae; Carludovica
0.4579098773588557	0.7527288848868924	0.4293696660940659	0.7053038202838342	Eukaryota; ; Evosea; ; Mastigamoebida; Mastigamoebidae; Mastigamoeba
0.5411543421365023	0.7878681412477914	0.4671385649449728	0.7384007531908923	Eukaryota; Viridiplantae; Streptophyta; Magnoliopsida; Malvales; Malvaceae; Herrania
0.4091870323178191	0.7362499339306272	0.4014055290687242	0.6791377152121856	Eukaryota; Metazoa; Arthropoda; Insecta; Hemiptera; Delphacidae; Nilaparvata
0.5689278317735678	0.7966242853990231	0.3579155448226218	0.6839339932942601	Bacteria; ; Proteobacteria; Gammaproteobacteria; Chromatiales; Halothiobacillaceae; Halothiobacillus
0.5675503487310951	0.8006328479295772	0.5363031527109147	0.77837302394545	Eukaryota; Viridiplantae; Streptophyta; Magnoliopsida; Fabales; Fabaceae; Pachyrhizus
0.5252747312586865	0.7852518133196476	0.4527598984523636	0.723316900089323	Eukaryota; Viridiplantae; Streptophyta; Magnoliopsida; Fabales; Fabaceae; Ladeania
0.390742571514784	0.7236610285738546	0.33393426185386804	0.6328221519664106	Eukaryota; Viridiplantae; Streptophyta; Magnoliopsida; Fabales; Fabaceae; Teramnus
0.48319565136975084	0.7647669003048786	0.42180235958044343	0.6971457975631454	Eukaryota; ; ; Xanthophyceae; Vaucheriales; Vaucheriaceae; Vaucheria
0.1330150258977371	0.6317047388476925	0.12998239466674466	0.5302529473239437	Bacteria; ; Fusobacteria; Fusobacteriia; Fusobacteriales; Leptotrichiaceae; Leptotrichia
0.15397812139535463	0.6312977382817273	0.0816912437342796	0.46977844584332995	Bacteria; ; Proteobacteria; Gammaproteobacteria; Pasteurellales; Pasteurellaceae; Bisgaardia
0.5256280095272514	0.7793180530502439	0.4864366522363848	0.7503848691218954	Eukaryota; Fungi; Chytridiomycota; Chytridiomycetes; Spizellomycetales; Spizellomycetaceae; Spizellomyces
0.6049444307866427	0.8076999094939965	0.6632691863325978	0.855099961225221	Eukaryota; Fungi; Chytridiomycota; Chytridiomycetes; Rhizophydiales; ; Batrachochytrium
0.41388450522185405	0.736777882417588	0.3442306533288291	0.6467986671529578	Eukaryota; Fungi; Blastocladiomycota; Blastocladiomycetes; Blastocladiales; Catenariaceae; Catenaria
0.19854152841111128	0.653975344687175	0.10598133288469412	0.4912181052328929	Archaea; ; Euryarchaeota; Thermococci; Thermococcales; Thermococcaceae; Thermococcus
0.6063320985464145	0.8166039225749073	0.5120979795228346	0.7683917141580221	Eukaryota; Metazoa; Arthropoda; Insecta; Coleoptera; Silphidae; Nicrophorus
0.33384858042108934	0.7044282281233877	0.2867216790982571	0.6065968175749777	Eukaryota; ; Apicomplexa; Conoidasida; Eugregarinorida; Gregarinidae; Gregarina
0.287744729623788	0.6861197534282275	0.3163125457221473	0.6299462100491923	Eukaryota; Metazoa; Arthropoda; Insecta; Lepidoptera; Nymphalidae; Bicyclus
0.5651603779279183	0.7981906806506944	0.47187905809263814	0.7401810457608881	Eukaryota; ; Rhodophyta; Florideophyceae; Ceramiales; Rhodomelaceae; Sonderella
0.42021653027044414	0.7342133042114354	0.23186341627759635	0.5981715153458613	Bacteria; ; Firmicutes; Clostridia; Clostridiales; Peptococcaceae; Pelotomaculum
0.5130786557263961	0.7797165649733883	0.42700249304829574	0.7055887058049193	Eukaryota; ; Rhodophyta; Compsopogonophyceae; Rhodochaetales; Rhodochaetaceae; Rhodochaete
0.5538890666166554	0.7910710809736639	0.4877433239598983	0.7504769317156593	Eukaryota; Viridiplantae; Chlorophyta; Palmophyllophyceae; Prasinococcales; Prasinococcaceae; Prasinococcus
0.5147951641872422	0.7760229736157298	0.43282999237623065	0.7204362409971051	Eukaryota; Viridiplantae; Streptophyta; Magnoliopsida; Poales; Poaceae; Eragrostis
0.47376824233529513	0.7588504839252832	0.45647223267732756	0.7278184329930607	Eukaryota; Viridiplantae; Streptophyta; Magnoliopsida; Poales; Poaceae; Trichoneura
0.7334311394995966	0.8630319013516363	0.7438799303960045	0.8947381488246764	Bacteria; ; Actinobacteria; Actinobacteria; Micrococcales; Microbacteriaceae; Rathayibacter
0.4087654077744497	0.7343117118948336	0.34044462033786244	0.6387757638002759	Eukaryota; Fungi; Ascomycota; Sordariomycetes; Hypocreales; Ophiocordycipitaceae; Hirsutella
0.564813188846812	0.7953855642883638	0.49877542039863865	0.7543515280256288	Archaea; ; Crenarchaeota; Thermoprotei; Sulfolobales; Sulfolobaceae; Sulfurisphaera
0.3235516536235403	0.7010034217144944	0.31865189996920373	0.6172666302356246	Bacteria; ; Proteobacteria; Gammaproteobacteria; ; ; Ignatzschineria
0.367840962991477	0.7155530850925526	0.32631215056482576	0.6466302758960174	Eukaryota; ; Oomycota; ; Saprolegniales; Saprolegniaceae; Aphanomyces
0.356160765017506	0.7146785549890191	0.3081927323422432	0.6109445466237926	Eukaryota; Fungi; Basidiomycota; Agaricomycetes; Russulales; Stereaceae; Amylostereum
0.5093572579660883	0.7710647615250596	0.45001657615420826	0.723108812340107	Eukaryota; Fungi; Ascomycota; Dothideomycetes; Mycosphaerellales; Dissoconiaceae; Dissoconium
0.4080379114309118	0.7325653236347733	0.3040186062350732	0.6312455052048597	Eukaryota; Fungi; Ascomycota; Dothideomycetes; Mycosphaerellales; Mycosphaerellaceae; Ramularia
0.5154724818291869	0.7790365260049466	0.45956761073938146	0.7304219903745183	Eukaryota; Viridiplantae; Streptophyta; Magnoliopsida; Asparagales; Orchidaceae; Cymbidium
0.5060040920426218	0.7766455312278439	0.4483797235605423	0.7250732986693909	Eukaryota; Metazoa; Arthropoda; Insecta; Lepidoptera; Nymphalidae; Melitaea
0.5124692828941756	0.7745593364602325	0.44848244277875554	0.7247635939194413	Eukaryota; Viridiplantae; Streptophyta; Jungermanniopsida; Pallaviciniales; Hymenophytaceae; Hymenophyton
0.7980995921474445	0.8841263551591745	0.8549075139662641	0.947393728808185	Bacteria; ; Firmicutes; Bacilli; Lactobacillales; Lactobacillaceae; Pediococcus
0.5644350057172386	0.7991224765279997	0.4946357023221328	0.7508236511994654	Eukaryota; Fungi; Basidiomycota; Agaricomycetes; Polyporales; Polyporaceae; Dichomitus
0.4551929467261573	0.7502768943568275	0.4062525209824012	0.6909100181824617	Bacteria; ; Proteobacteria; Gammaproteobacteria; Oceanospirillales; Halomonadaceae; Candidatus Carsonella
0.42410360525094737	0.7400194010289742	0.3576788644070689	0.6535267721543715	Bacteria; ; Proteobacteria; Alphaproteobacteria; Rickettsiales; Anaplasmataceae; Anaplasma
0.49120378761904804	0.7654326711273558	0.3889604113393375	0.6897351881501451	Eukaryota; Viridiplantae; Streptophyta; Magnoliopsida; Poales; Poaceae; Alopecurus
0.33071331090347805	0.7058558484355244	0.25575414451799183	0.5841435716148035	Eukaryota; Metazoa; Arthropoda; Arachnida; Araneae; Theridiidae; Parasteatoda
0.4322013989798529	0.7434231072779145	0.38878608721047964	0.6762760776318666	Eukaryota; Viridiplantae; Streptophyta; Magnoliopsida; Gentianales; Rubiaceae; Gardenia
0.5248055395117035	0.7837985705320591	0.46395515773568974	0.7260904711446874	Eukaryota; ; Ciliophora; Spirotrichea; Sporadotrichida; Oxytrichidae; Laurentiella
0.3388333186733435	0.7065832461452051	0.30416341918166917	0.6230956019433599	Eukaryota; ; Ciliophora; Litostomatea; Haptorida; Spathidiidae; Epispathidium
0.549565973781958	0.793153658427304	0.4689331923123311	0.7352813944157581	Eukaryota; Metazoa; Nematoda; Chromadorea; Rhabditida; Alloionematidae; Rhabditophanes
0.49083545231161946	0.7653103817451415	0.44156022846337317	0.7179310085579717	Bacteria; ; Proteobacteria; Deltaproteobacteria; Desulfobacterales; Desulfobacteraceae; Desulfotignum
0.24821307898992376	0.6456726420717481	0.5189752712532463	0.7903143284446108	Bacteria; ; Firmicutes; Clostridia; Clostridiales; Lachnospiraceae; Coprococcus
0.22331540747515435	0.6640600744757988	0.13625633439290744	0.5161507116920162	Bacteria; ; Proteobacteria; Alphaproteobacteria; Rickettsiales; Anaplasmataceae; Wolbachia
0.2069720800961781	0.6536657462496436	0.11077763512486345	0.49266725644312176	Bacteria; ; Firmicutes; Clostridia; Clostridiales; Clostridiaceae; Caloranaerobacter
0.589471216181189	0.8108260607233821	0.5136374510314456	0.7651989925847805	Eukaryota; Metazoa; Arthropoda; Insecta; Coleoptera; Nitidulidae; Aethina
0.4839215167329697	0.7668526702904492	0.4581591565585885	0.7454478206061552	Eukaryota; Viridiplantae; Streptophyta; Magnoliopsida; Poales; Poaceae; Festuca
0.7364816117913346	0.8693229137613139	0.5919958469631046	0.8174405947824389	Bacteria; ; Actinobacteria; Actinobacteria; Propionibacteriales; Nocardioidaceae; Actinopolymorpha
0.6839601424810269	0.8486942830561915	0.5555376869906703	0.7918038786991635	Bacteria; ; Proteobacteria; Oligoflexia; Bdellovibrionales; Bdellovibrionaceae; Bdellovibrio
0.49837596228639813	0.7697926890460758	0.46103455651404834	0.7269444774503857	Eukaryota; Viridiplantae; Chlorophyta; Chlorophyceae; Sphaeropleales; Selenastraceae; Kirchneriella
0.4022966403289019	0.7315431608574656	0.3474748402384376	0.6367741667317359	Eukaryota; Metazoa; Arthropoda; Branchiopoda; Diplostraca; Daphniidae; Simocephalus
0.4445568249643355	0.7463476810916226	0.40956829760985025	0.6927729036485115	Bacteria; ; Deferribacteres; Deferribacteres; Deferribacterales; Deferribacteraceae; Denitrovibrio
0.5164548715445891	0.7757258278751115	0.4456006938049014	0.7222095548698951	Eukaryota; Viridiplantae; Chlorophyta; Ulvophyceae; Bryopsidales; Halimedaceae; Halimeda
0.25040075315677374	0.6738353191508965	0.13553719279348683	0.5120438609609805	Bacteria; ; Proteobacteria; Oligoflexia; Bacteriovoracales; Bacteriovoracaceae; Bacteriovorax
0.266016658414243	0.6773187774433062	0.19593087567688913	0.5214842233080549	Eukaryota; Viridiplantae; Streptophyta; Magnoliopsida; Ericales; Ericaceae; Rhododendron
0.6795169894190695	0.8429526090545286	0.745251659642426	0.895964622350549	Bacteria; ; Cyanobacteria; ; Oscillatoriales; Microcoleaceae; Arthrospira
0.753115546028813	0.874692376717866	0.7803031346311857	0.9155412834922566	Bacteria; ; Proteobacteria; Betaproteobacteria; Burkholderiales; Burkholderiaceae; Cupriavidus
0.6430629332158053	0.827910090432824	0.6087328984190303	0.8280533206580402	Bacteria; ; Thermotogae; Thermotogae; Thermotogales; Thermotogaceae; Pseudothermotoga
0.8675569957801802	0.9276891600636106	0.46330258658733753	0.7537348422150923	Bacteria; ; Proteobacteria; Betaproteobacteria; Burkholderiales; Oxalobacteraceae; Herbaspirillum
0.4311151489913157	0.7433247970135365	0.48880791339905294	0.7572602245096836	Bacteria; ; Proteobacteria; Deltaproteobacteria; Syntrophobacterales; Syntrophobacteraceae; Syntrophobacter
0.514737115254196	0.775753177914207	0.48232027838865504	0.7450740586817033	Eukaryota; ; Haptista; Haptophyta; Pavlovales; Pavlovaceae; Exanthemachrysis
0.5293485134892676	0.782614585569444	0.47178053802894687	0.7379656930261894	Eukaryota; Viridiplantae; Streptophyta; Magnoliopsida; Petrosaviales; Petrosaviaceae; Petrosavia
0.3353356448803884	0.7012454978814137	0.32647722770281457	0.6621874500651349	Eukaryota; Viridiplantae; Streptophyta; Magnoliopsida; Poales; Poaceae; Elymus
1	1	0.9276427589081009	0.9745031645517177	Bacteria; ; Firmicutes; Negativicutes; Selenomonadales; Selenomonadaceae; Selenomonas
0.59097336815358	0.8083586558502214	0.4170641922267626	0.7200576575386645	Bacteria; ; Chloroflexi; Chloroflexia; Chloroflexales; Roseiflexaceae; Roseiflexus
0.02398241179422919	0.5895553680730076	0.03193170612611157	0.34947443656853094	Bacteria; ; Bacteroidetes; Flavobacteriia; Flavobacteriales; Flavobacteriaceae; Cellulophaga
0.47561353180823784	0.7622480333950138	0.4317690375517237	0.7102886230449267	Eukaryota; Metazoa; Arthropoda; Insecta; Phthiraptera; Pediculidae; Pediculus
0.4015584588283815	0.7304348458760379	0.357173056585849	0.6487649997358561	Eukaryota; Viridiplantae; Streptophyta; Magnoliopsida; Lamiales; Gesneriaceae; Haberlea
0.639150297923057	0.8251090238177121	0.6659839589051338	0.8573490646418139	Eukaryota; Fungi; Ascomycota; Eurotiomycetes; Eurotiales; Trichocomaceae; Talaromyces
0.46142298799320225	0.7549775590434336	0.3485456654197152	0.6715547388499203	Bacteria; ; Proteobacteria; Alphaproteobacteria; Rhodobacterales; Rhodobacteraceae; Pannonibacter
0.47223802637420537	0.7589830334944234	0.43422396861427615	0.7139171395303737	Eukaryota; Fungi; Ascomycota; Eurotiomycetes; Onygenales; ; Paracoccidioides
0.43267476389876486	0.7448253201878611	0.371134205236846	0.6608562378188608	Eukaryota; Viridiplantae; Streptophyta; Magnoliopsida; Poales; Poaceae; Cleistogenes
0.3586254078494759	0.7136427631681131	0.3335492837446834	0.6350790412127743	Eukaryota; Metazoa; Arthropoda; Insecta; Hemiptera; Liviidae; Diaphorina
0.15092457191887793	0.6343652833266096	0.08951237691773797	0.4686482817307318	Eukaryota; Fungi; Ascomycota; Dothideomycetes; Mycosphaerellales; Mycosphaerellaceae; Cercospora
0.5129343185539702	0.776840897910044	0.4283821123788624	0.7176115552826065	Eukaryota; ; Oomycota; ; Peronosporales; Peronosporaceae; Hyaloperonospora
0.3291417625316213	0.7028456072508589	0.36759074808596515	0.6804589040180862	Bacteria; ; Proteobacteria; Gammaproteobacteria; Pasteurellales; Pasteurellaceae; Frederiksenia
0.2538101291161816	0.6533038349900164	0.11265331402840756	0.5132737259023887	Bacteria; ; Proteobacteria; Epsilonproteobacteria; Campylobacterales; Helicobacteraceae; Helicobacter
0.33672957133784204	0.7064860021147475	0.26573741148225843	0.586153329489816	Eukaryota; ; Rhodophyta; Florideophyceae; Ceramiales; Ceramiaceae; Inkyuleea
0.5005741883854248	0.7714821088571728	0.3737996394203903	0.6809697516112458	Bacteria; ; Bacteroidetes; Cytophagia; Cytophagales; Cytophagaceae; Cytophaga
0.4998405675346402	0.7715871192651911	0.4322686094069323	0.7070695942835777	Eukaryota; Viridiplantae; Streptophyta; Magnoliopsida; Poales; Poaceae; Kengyilia
0.4083073306483106	0.7356908091818403	0.3554565307682831	0.6422720623951705	Eukaryota; Viridiplantae; Streptophyta; Magnoliopsida; Brassicales; Brassicaceae; Cochlearia
0.33927725988685664	0.708424480520474	0.26353882630499653	0.5888253462041202	Eukaryota; Viridiplantae; Streptophyta; Magnoliopsida; Fabales; Fabaceae; Ammopiptanthus
0.5808719978365571	0.804183190190898	0.49479065893690655	0.7584517462949061	Eukaryota; ; ; Phaeophyceae; Fucales; Sargassaceae; Sargassum
0.08732091892642967	0.6136771390146262	0.03894015533746508	0.38990921987015165	Bacteria; ; Bacteroidetes; Sphingobacteriia; Sphingobacteriales; Sphingobacteriaceae; Solitalea
0.3362953815035108	0.7137246633979644	0.3454832387351304	0.6712497742345228	Eukaryota; Viridiplantae; Streptophyta; Magnoliopsida; Poales; Poaceae; Saccharum
0.5165314411708767	0.7762415899870837	0.4725569695676866	0.738976722238342	Eukaryota; Viridiplantae; Streptophyta; Magnoliopsida; Poales; Poaceae; Douglasdeweya
0.6609054903248311	0.8387359902273283	0.570716228081152	0.8025497058161594	Bacteria; ; Firmicutes; Clostridia; Thermoanaerobacterales; Thermoanaerobacteraceae; Carboxydothermus
0.532243114445848	0.7833353552377341	0.49962656532609784	0.7491638880316724	Eukaryota; ; Rhodophyta; Bangiophyceae; Cyanidiales; Cyanidiaceae; Galdieria
0.6398989781210563	0.8242733069321058	0.5303931743924925	0.7824921964940922	Viruses; Bamfordvirae; Preplasmiviricota; Tectiliviricetes; Rowavirales; Adenoviridae; Mastadenovirus
0.2878597895818815	0.6867123935222067	0.16884064692208442	0.5468783687198712	Bacteria; ; Bacteroidetes; Cytophagia; Cytophagales; Bernardetiaceae; Bernardetia
0.5583468506755527	0.7948773518404192	0.4782254318156236	0.7439606461808647	Eukaryota; Metazoa; Arthropoda; Insecta; Hemiptera; Fulgoridae; Lycorma
0.38399627318194873	0.7242459825200379	0.36296749172484877	0.6547575349880975	Eukaryota; Viridiplantae; Streptophyta; Zygnemophyceae; Zygnematales; Zygnemataceae; Zygogonium
0.51276451655638	0.775286579588329	0.47303290171823376	0.7295914928733516	Eukaryota; ; Rhodophyta; Florideophyceae; Ceramiales; Delesseriaceae; Caloglossa
0.5221967517268683	0.7792260463414192	0.4575872792509905	0.7249008331437448	Eukaryota; ; Rhodophyta; Florideophyceae; Ceramiales; Delesseriaceae; Cryptopleura
0.3995766076881422	0.7245051671525491	0.5380595498629802	0.7802958478763612	Eukaryota; Metazoa; Nematoda; Chromadorea; Rhabditida; Strongyloididae; Parastrongyloides
0.398323898480994	0.7325158931899044	0.26022847639497154	0.6106850673307307	Bacteria; ; Bacteroidetes; Cytophagia; Cytophagales; Marivirgaceae; Marivirga
0.0965340906211692	0.6151456372880142	0.07370886486112618	0.44727080304030425	Bacteria; ; Actinobacteria; Actinobacteria; Kineosporiales; Kineosporiaceae; Kineococcus
0.020921335337793955	0.5882762258176848	0.011450143347789668	0.2666570561366811	Bacteria; ; Proteobacteria; Deltaproteobacteria; Desulfovibrionales; Desulfomicrobiaceae; Desulfomicrobium
0.5347975852597715	0.7850229813881376	0.5090406435105906	0.7552525456083697	Eukaryota; Viridiplantae; Streptophyta; Magnoliopsida; Fabales; Fabaceae; Mucuna
0.6433434668819694	0.8309644754754162	0.57558114895168	0.8046732780647959	Eukaryota; Viridiplantae; Streptophyta; Magnoliopsida; Fabales; Fabaceae; Pueraria
0.5298038911118815	0.7832730930764079	0.46283456739369866	0.7307821245537355	Eukaryota; Fungi; Zoopagomycota; Harpellomycetes; Harpellales; Legeriomycetaceae; Smittium
0.49119994118441584	0.7649030828505178	0.5381318698931641	0.7848331357893455	Bacteria; ; Bacteroidetes; Saprospiria; Saprospirales; Saprospiraceae; Saprospira
0.27503340452330804	0.6756444461887082	0.1565592020710083	0.5434393534206464	Bacteria; ; Chloroflexi; Caldilineae; Caldilineales; Caldilineaceae; Caldilinea
0.3883454312856132	0.7269679406165711	0.3529778937501286	0.6565582594913683	Eukaryota; Metazoa; Arthropoda; Insecta; Thysanoptera; Thripidae; Frankliniella
0.13841402062561953	0.6293515935627606	0.07663945816983739	0.4723688129430551	Bacteria; ; Bacteroidetes; Sphingobacteriia; Sphingobacteriales; Sphingobacteriaceae; Sphingobacterium
0.6848218982916763	0.8435121823721581	0.4224386686134665	0.7305244237345417	Bacteria; ; Actinobacteria; Actinobacteria; Micromonosporales; Micromonosporaceae; Actinoplanes
0.5020896029765293	0.7703317680269296	0.4446295852549647	0.7180377014090272	Eukaryota; ; Euglenozoa; Euglenida; Euglenales; Phacaceae; Lepocinclis
0.07077286602263144	0.6080153153878295	0.047835695982206765	0.3956489296643964	Bacteria; ; Bacteroidetes; Flavobacteriia; Flavobacteriales; Weeksellaceae; Weeksella
0.0477035324891259	0.5990261413878306	0.03557278372770003	0.3802382142229497	Bacteria; ; Tenericutes; Mollicutes; Acholeplasmatales; Acholeplasmataceae; Candidatus Phytoplasma
0.5705378214016471	0.8005819345406547	0.5156101901098088	0.7589925803214297	Eukaryota; Metazoa; Arthropoda; Insecta; Blattodea; Termopsidae; Zootermopsis
0.6060886344632025	0.813019819745966	0.5141797657109904	0.7651893983098607	Eukaryota; ; ; ; Malawimonadida; Malawimonadidae; Malawimonas
0.49134170721422454	0.7650423772938879	0.4472800660769921	0.7181607968781358	Eukaryota; Viridiplantae; Streptophyta; Magnoliopsida; Pandanales; Velloziaceae; Xerophyta
0.4173186009066034	0.7378837128390084	0.3602152243161897	0.6552575485627931	Eukaryota; Viridiplantae; Streptophyta; Magnoliopsida; Fabales; Fabaceae; Acacia
0.3022900355801503	0.6924364733037541	0.231865771134038	0.5736174037793892	Bacteria; ; Proteobacteria; Gammaproteobacteria; Enterobacterales; Enterobacteriaceae; Candidatus Hamiltonella
0.6658324192943565	0.8381578409701333	0.5780367803031685	0.8082805505963713	Bacteria; ; Actinobacteria; Actinobacteria; Geodermatophilales; Geodermatophilaceae; Blastococcus
0.5144505497827756	0.7764745189664968	0.42863761099536357	0.7143581801447401	Eukaryota; Viridiplantae; Streptophyta; Magnoliopsida; Malpighiales; Euphorbiaceae; Codiaeum
0.5084476526374734	0.7727629287235313	0.3398859575815321	0.658285152905888	Bacteria; ; Deferribacteres; Deferribacteres; Deferribacterales; Deferribacteraceae; Geovibrio
0.16426998985481867	0.6371063481925294	0.15587394249139946	0.49363290889106937	Eukaryota; Metazoa; Arthropoda; Insecta; Diptera; Diopsidae; Teleopsis
0.24302521875462488	0.6692016676196555	0.20619002500525113	0.5153304496581909	Eukaryota; Fungi; Basidiomycota; Agaricomycetes; Polyporales; Sparassidaceae; Sparassis
0.5843138548904794	0.8061163700056277	0.49670804868108615	0.7510198910432744	Eukaryota; Viridiplantae; Streptophyta; Jungermanniopsida; Porellales; Radulaceae; Radula
0.48967210569235786	0.767833088004299	0.44276960978220525	0.7126079183944262	Eukaryota; ; Rhodophyta; Stylonematophyceae; Stylonematales; Stylonemataceae; Bangiopsis
0.515173940095409	0.7754364552073225	0.4709572646754979	0.7343743919773463	Eukaryota; ; Rhodophyta; Stylonematophyceae; Stylonematales; Stylonemataceae; Stylonema
0.510666176082156	0.7737150036776331	0.43494812467454896	0.7147793248211318	Eukaryota; Metazoa; Ctenophora; Nuda; Beroida; Beroidae; Beroe
0.38270355067318634	0.7247633129974957	0.346710292253273	0.6371219765311891	Eukaryota; Viridiplantae; Streptophyta; Magnoliopsida; Myrtales; Lythraceae; Lagerstroemia
0.5354190925856223	0.784631672410436	0.5563385303908603	0.7933552457865768	Bacteria; ; Proteobacteria; Gammaproteobacteria; Oceanospirillales; Oleiphilaceae; Oleiphilus
0.445906201352775	0.7505814158848582	0.38001897889746794	0.6596227002229705	Eukaryota; Viridiplantae; Chlorophyta; Mamiellophyceae; Monomastigales; Monomastigaceae; Monomastix
0.6308757109091429	0.8265347045784495	0.5610890703856264	0.7923147499455355	Eukaryota; Metazoa; Nematoda; Chromadorea; Rhabditida; Rhabditidae; Oscheius
0.5664014753387413	0.7943369887124274	0.5049538034719565	0.7602388906457799	Eukaryota; Viridiplantae; Streptophyta; Klebsormidiophyceae; Klebsormidiales; Elakatotrichaceae; Elakatothrix
0.5598967100994459	0.7946098461072426	0.45774258119513395	0.732460016498285	Eukaryota; Metazoa; Arthropoda; Insecta; Hymenoptera; Agaonidae; Ceratosolen
0.38639412994256483	0.7237978777972697	0.32523702836506235	0.6226843697486781	Eukaryota; Viridiplantae; Streptophyta; Magnoliopsida; Poales; Poaceae; x Triticosecale
0.3969868944481629	0.7295261077189773	0.34496360573177143	0.6360627916946336	Eukaryota; ; Evosea; Eumycetozoa; Dictyosteliales; ; Coremiostelium
0.2810794473683288	0.6805919218526174	0.1481587638955121	0.5298282840033851	Bacteria; ; Proteobacteria; Gammaproteobacteria; Chromatiales; Chromatiaceae; Allochromatium
0.5545383287398067	0.7967032209097801	0.4954724430097917	0.7434543220610423	Eukaryota; ; ; ; Jakobida; Jakobidae; Jakoba
0.4955641245774482	0.7679646375678869	0.4537352542495755	0.7186257874860126	Eukaryota; Viridiplantae; Streptophyta; Magnoliopsida; Fabales; Fabaceae; Baphia
0.11254115233557364	0.6232465953734045	0.04887043264301117	0.4314210673925692	Bacteria; ; Firmicutes; Clostridia; Clostridiales; Peptostreptococcaceae; Filifactor
0.5383265496726519	0.785080072544065	0.4907282433365008	0.753675140238507	Eukaryota; Metazoa; Arthropoda; Insecta; Hemiptera; Aphididae; Sipha
0.39466898286749913	0.7261020741982119	0.3974057090218811	0.6900214263634511	Bacteria; ; Proteobacteria; Gammaproteobacteria; Chromatiales; Chromatiaceae; Thermochromatium
0.1595525755681757	0.6368766336683934	0.1342341724951477	0.45384183516008464	Eukaryota; Metazoa; Arthropoda; Insecta; Hymenoptera; Megachilidae; Megachile
0.3867708625802251	0.7281982017364125	0.3505065454938704	0.6508314341221278	Eukaryota; Metazoa; Arthropoda; Insecta; Hymenoptera; Formicidae; Pogonomyrmex
0.7303910939493115	0.8698705315845446	0.6200120773301254	0.8294783075034726	Eukaryota; Viridiplantae; Chlorophyta; Chlorophyceae; Sphaeropleales; Selenastraceae; Monoraphidium
0.5131116593743501	0.7752299686261539	0.45922865051709316	0.7231047939016769	Eukaryota; Viridiplantae; Chlorophyta; Trebouxiophyceae; Chlorellales; Chlorellaceae; Helicosporidium
0.5305843674114611	0.7820895945442714	0.4145302815646815	0.714378390908858	Eukaryota; ; ; Eustigmatophyceae; Eustigmatales; Monodopsidaceae; Nannochloropsis
0.4396231451164863	0.7449702264645014	0.41447935810445063	0.709024894880105	Eukaryota; Viridiplantae; Streptophyta; Magnoliopsida; Poales; Poaceae; Zingeria
0.4093403295355909	0.7350606930361915	0.36152206379563473	0.6525527456136908	Eukaryota; Viridiplantae; Streptophyta; Magnoliopsida; Caryophyllales; Nyctaginaceae; Bougainvillea
0.24968986802281534	0.6691752289668303	0.216967227200953	0.5774709774192174	Bacteria; ; Proteobacteria; Gammaproteobacteria; Chromatiales; Ectothiorhodospiraceae; Halorhodospira
0.5213994408551899	0.7792946721555627	0.432685036328376	0.7132616103963803	Eukaryota; Viridiplantae; Streptophyta; Magnoliopsida; Asparagales; Amaryllidaceae; Zephyranthes
0.5393859030478362	0.7867722280897668	0.4437929276961425	0.724268326758666	Bacteria; ; Proteobacteria; Gammaproteobacteria; Chromatiales; Chromatiaceae; Thiocapsa
0.42626806952400687	0.7419166042768746	0.33384124723489195	0.6425449142443392	Bacteria; ; Proteobacteria; Gammaproteobacteria; Pasteurellales; Pasteurellaceae; Phocoenobacter
0.5940553539371471	0.8091065089777992	0.48731466772391496	0.7518082960824498	Archaea; ; Euryarchaeota; Halobacteria; Halobacteriales; Haloarculaceae; Halorhabdus
0.5711301825100632	0.8010316195348163	0.4289523910692681	0.7258417244577727	Bacteria; ; Bacteroidetes; ; Bacteroidetes Order II. Incertae sedis; Rhodothermaceae; Salinibacter
0.7451782706191461	0.8729080066762276	0.6817564478552033	0.8626660405102703	Bacteria; ; Proteobacteria; Betaproteobacteria; Rhodocyclales; Rhodocyclaceae; Azospira
0.12852877672361565	0.6265472157683617	0.08011295411574801	0.39632396187033875	Bacteria; ; Proteobacteria; Gammaproteobacteria; Thiotrichales; Piscirickettsiaceae; Thiomicrospira
0.9103327100359233	0.9503740787367975	0.8909541632343055	0.9603074751496429	Bacteria; ; Firmicutes; Bacilli; Lactobacillales; Carnobacteriaceae; Carnobacterium
0.6588426058521597	0.8384045765071979	0.6217786606419597	0.8331338322430154	Bacteria; ; Proteobacteria; Alphaproteobacteria; Rhodobacterales; Rhodobacteraceae; Rhodobacter
0.6305879393855434	0.8241803658113583	0.5202737169148344	0.7740974603205079	Bacteria; ; Proteobacteria; Epsilonproteobacteria; Campylobacterales; Thiovulaceae; Sulfuricurvum
0.411963671006783	0.7342571105687442	0.2786595234063247	0.6340216105203675	Bacteria; ; Firmicutes; Bacilli; Lactobacillales; Lactobacillaceae; Apilactobacillus
0.516585883842849	0.7776206201362009	0.4677955810672962	0.7324213305671989	Eukaryota; Viridiplantae; Streptophyta; Magnoliopsida; Rosales; Rosaceae; Geum
0.6222696702196252	0.8204815422331961	0.5487487662155259	0.7875820851710182	Eukaryota; Fungi; Ascomycota; Leotiomycetes; Helotiales; Mollisiaceae; Phialocephala
0.5840879931410304	0.8029155203833206	0.6031837318431488	0.8275799227592865	Eukaryota; Viridiplantae; Streptophyta; Magnoliopsida; Asterales; Asteraceae; Lasthenia
0.5582683165188173	0.7953152359081745	0.4398632160853952	0.7249451973219769	Bacteria; ; Proteobacteria; Alphaproteobacteria; Rhizobiales; Hyphomicrobiaceae; Rhodomicrobium
0.25374775349780887	0.6706274109140421	0.15772121994972438	0.5432879054579398	Bacteria; ; Thermotogae; Thermotogae; Petrotogales; Petrotogaceae; Marinitoga
0.8110035457755951	0.8975641461599199	0.5447252827393195	0.8034094658558861	Bacteria; ; Proteobacteria; Gammaproteobacteria; Alteromonadales; Shewanellaceae; Shewanella
0.49700759045155646	0.7721518250321685	0.4489798006862883	0.7113943577877948	Bacteria; ; Actinobacteria; Actinobacteria; Micrococcales; Intrasporangiaceae; Terrabacter
0.4962434870368367	0.7688924692007947	0.44927854733314626	0.7244661670130529	Eukaryota; ; Euglenozoa; Euglenida; Euglenales; Euglenaceae; Trachelomonas
0.3562025224579501	0.711723066903969	0.33060295690345215	0.6257250801691836	Eukaryota; Metazoa; Cnidaria; Anthozoa; Alcyonacea; Nephtheidae; Dendronephthya
0.7889498012682801	0.896774948076639	0.6383348501272945	0.842366606656414	Bacteria; ; Proteobacteria; Alphaproteobacteria; Rhizobiales; Bradyrhizobiaceae; Rhodopseudomonas
0.07638123210290837	0.6079083133963239	0.052169162227873364	0.3989880502519716	Bacteria; ; Bacteroidetes; Sphingobacteriia; Sphingobacteriales; Sphingobacteriaceae; Pseudopedobacter
0.7026667141147516	0.8441205657760966	0.8084959284620783	0.9267341598380278	Bacteria; ; Firmicutes; Bacilli; Bacillales; Bacillaceae; Metabacillus
0.3608204458554932	0.7164001989797378	0.31276335094956675	0.62893008570929	Eukaryota; Viridiplantae; Streptophyta; Magnoliopsida; Malvales; Dipterocarpaceae; Shorea
0.37373404227471885	0.717688567414421	0.3188992152345926	0.6162086182347574	Eukaryota; Viridiplantae; Streptophyta; Polypodiopsida; Polypodiales; Aspleniaceae; Asplenium
0.4212945451466772	0.7415738859829749	0.35891895651226274	0.6555291168459653	Eukaryota; Metazoa; Mollusca; Cephalopoda; Sepiida; Sepiidae; Sepiella
0.4108422544221204	0.7320726408207653	0.27892515118200356	0.6394447692880085	Bacteria; ; Proteobacteria; Betaproteobacteria; Neisseriales; Neisseriaceae; Conchiformibius
0.45024737531767606	0.7505923354982094	0.40973794093477267	0.6950870559532363	Bacteria; ; Proteobacteria; Alphaproteobacteria; Rhodospirillales; Rhodospirillaceae; Pararhodospirillum
0.6323985230707303	0.8272825720896213	0.5213439056343719	0.7731199541889543	Bacteria; ; Proteobacteria; Alphaproteobacteria; Rhodospirillales; Acetobacteraceae; Kozakia
0.730418369319136	0.863815110160634	0.304090860136571	0.6609671793676676	Bacteria; ; Firmicutes; Clostridia; Clostridiales; Clostridiaceae; Hungatella
0.5357215972296043	0.7815757898136145	0.4892354073854623	0.7483940153015229	Eukaryota; Viridiplantae; Streptophyta; Magnoliopsida; Asparagales; Orchidaceae; Erycina
0.5425804405256424	0.7888680716188923	0.5067970226797722	0.7531854827011837	Eukaryota; Viridiplantae; Streptophyta; Magnoliopsida; Poales; Poaceae; Cenchrus
0.16268707479669478	0.6400897632164375	0.13178606645633345	0.5118705042673389	Bacteria; ; Proteobacteria; Gammaproteobacteria; Cellvibrionales; Cellvibrionaceae; Cellvibrio
0.30724452613742753	0.695329321024102	0.2336613121537221	0.5585049237463006	Archaea; ; Euryarchaeota; Methanococci; Methanococcales; Methanococcaceae; Methanothermococcus
0.9686180576050594	0.9830007568624303	0.6692933824565099	0.8586092833140679	Bacteria; ; Proteobacteria; Alphaproteobacteria; Caulobacterales; Caulobacteraceae; Caulobacter
0.4970560538392412	0.772276771176099	0.41523433923669534	0.701440842834303	Eukaryota; Viridiplantae; Chlorophyta; Trebouxiophyceae; Prasiolales; Koliellaceae; Koliella
0.4779341785555838	0.7601022252026551	0.43450508120298753	0.718209932627045	Bacteria; ; Cyanobacteria; ; Synechococcales; Acaryochloridaceae; Acaryochloris
0.53224895965943	0.7841715491157415	0.4692141467699926	0.7309477548444869	Eukaryota; Viridiplantae; Chlorophyta; Palmophyllophyceae; Prasinococcales; Prasinococcaceae; Prasinoderma
0.4784132135934159	0.7601045038587031	0.4687031030731031	0.7304332563889087	Bacteria; ; Cyanobacteria; ; Nostocales; Aphanizomenonaceae; Anabaenopsis
0.5055917872965465	0.7719401379342765	0.42952657873186684	0.7059827008793387	Eukaryota; Metazoa; Arthropoda; Insecta; Hymenoptera; Apidae; Ceratina
0.1131944599859099	0.6221362114623361	0.08326195968560476	0.4787600776301702	Bacteria; ; Chlorobi; Chlorobia; Chlorobiales; Chlorobiaceae; Chlorobium
0.5773342376455899	0.803181313921752	0.4806001295749482	0.745905853674746	Bacteria; ; Firmicutes; Bacilli; Lactobacillales; Carnobacteriaceae; Trichococcus
0.3730387603553225	0.7203309856599447	0.33620494361645226	0.6272293667577455	Eukaryota; Viridiplantae; Streptophyta; Magnoliopsida; Gentianales; Apocynaceae; Cynanchum
0.5121406598188477	0.7743004357112915	0.45218026783080534	0.7270797325286346	Eukaryota; ; Euglenozoa; Kinetoplastea; Trypanosomatida; Trypanosomatidae; Leptomonas
0.15238527197172738	0.6319430394314401	0.07624486615043752	0.4551097741627572	Bacteria; ; Proteobacteria; Betaproteobacteria; Nitrosomonadales; Sterolibacteriaceae; Sterolibacterium
0.4752384783401584	0.7612559999060509	0.4045146016505797	0.6913295951043573	Eukaryota; Viridiplantae; Streptophyta; Magnoliopsida; Fabales; Fabaceae; Haymondia
0.20859525206167548	0.6506818037131016	0.11785554813985838	0.5106941117354447	Bacteria; ; Proteobacteria; Gammaproteobacteria; Pasteurellales; Pasteurellaceae; Basfia
0.28308326911570625	0.668660006801943	0.116720297443526	0.514705157679737	Bacteria; ; Fusobacteria; Fusobacteriia; Fusobacteriales; Leptotrichiaceae; Pseudoleptotrichia
0.6754209297801815	0.8437233183269537	0.6341223631029601	0.8376438356669644	Bacteria; ; Proteobacteria; Gammaproteobacteria; Oceanospirillales; Halomonadaceae; Kushneria
0.07597432975672981	0.6093480577543104	0.036259790277436095	0.3503233812898799	Bacteria; ; Proteobacteria; Gammaproteobacteria; Oceanospirillales; Halomonadaceae; Chromohalobacter
0.3268165391045274	0.6994315058883043	0.30022383871172525	0.6093514822572647	Eukaryota; Metazoa; Arthropoda; Collembola; Entomobryomorpha; Isotomidae; Folsomia
0.5800265056252657	0.8021709315454106	0.4902306139223133	0.7509589627209775	Bacteria; ; Proteobacteria; Alphaproteobacteria; Sphingomonadales; Sphingomonadaceae; Novosphingobium
0.5119536113564005	0.7728886425049946	0.4885474736453579	0.7443205348916675	Eukaryota; Viridiplantae; Chlorophyta; Chlorophyceae; Chlamydomonadales; Chlamydomonadaceae; Oogamochlamys
0.36675520795712246	0.7184163616444627	0.3007274066708896	0.6202703926799272	Eukaryota; Viridiplantae; Streptophyta; Magnoliopsida; Piperales; Aristolochiaceae; Aristolochia
0.5072730254190296	0.7704888969657029	0.4843524405785007	0.7438096600930417	Bacteria; ; Proteobacteria; Betaproteobacteria; Nitrosomonadales; Nitrosomonadaceae; Nitrosovibrio
0.4696482284230747	0.7587839106652491	0.37944538687514684	0.6722076724851711	Eukaryota; ; Rhodophyta; Florideophyceae; Ceramiales; Delesseriaceae; Membranoptera
0.6572139780415523	0.83735177183466	0.41490853652552817	0.7186018207486493	Bacteria; ; Chlorobi; Chlorobia; Chlorobiales; Chlorobiaceae; Pelodictyon
0.5132137052028096	0.7750084693007074	0.48115267588780675	0.7356048015757733	Eukaryota; ; Rhodophyta; Florideophyceae; Ceramiales; Delesseriaceae; Nitophyllum
0.7738744264213396	0.8757859433170487	0.3918858336716636	0.7091454158921506	Bacteria; ; Proteobacteria; Gammaproteobacteria; Enterobacterales; Enterobacteriaceae; Cedecea
0.7166912265293184	0.8552833328348298	0.42071132743872097	0.7320652776918511	Bacteria; ; Proteobacteria; Gammaproteobacteria; Enterobacterales; Enterobacteriaceae; Enterobacter
0.5561713330638646	0.7923178577529192	0.4653072775890636	0.7413593395388929	Bacteria; ; Proteobacteria; Gammaproteobacteria; Enterobacterales; Budviciaceae; Leminorella
0.3717596602481276	0.7163766429923591	0.2610649501618144	0.629881972233879	Bacteria; ; Firmicutes; Negativicutes; Selenomonadales; Selenomonadaceae; Megamonas
0.6695218719899824	0.8408476202789485	0.586022294936744	0.8092000608601431	Bacteria; ; Proteobacteria; Gammaproteobacteria; Enterobacterales; Enterobacteriaceae; Yokenella
0.5005802205701873	0.7705712501009888	0.31347182584277955	0.6609667575536083	Bacteria; ; Proteobacteria; Betaproteobacteria; Burkholderiales; Oxalobacteraceae; Collimonas
0.6288771811747716	0.8230858883720925	0.6004602171928429	0.8192911427834899	Eukaryota; Viridiplantae; Streptophyta; Magnoliopsida; Poales; Poaceae; Deschampsia
0.5439861740341609	0.7878864978560278	0.414489520567428	0.7049630402746616	Bacteria; ; Proteobacteria; Alphaproteobacteria; Rhodobacterales; Rhodobacteraceae; Roseibacterium
0.5758147617628421	0.798140405779044	0.498723044767901	0.7604246561982132	Eukaryota; ; Rhodophyta; Florideophyceae; Ceramiales; Ceramiaceae; Centroceras
0.3082397946180681	0.6912474246858791	0.23349412474765566	0.5912555172980495	Bacteria; ; Chloroflexi; Chloroflexia; Chloroflexales; Chloroflexaceae; Chloroflexus
0.5118984383900304	0.7740629985981462	0.41391338007157413	0.7018340056829531	Eukaryota; Metazoa; Arthropoda; Malacostraca; Decapoda; Palaemonidae; Macrobrachium
0.5335453483729192	0.7854014011755354	0.47813584531999154	0.7357091721721286	Eukaryota; ; Bacillariophyta; Coscinodiscophyceae; Thalassiosirales; Thalassiosiraceae; Thalassiosira
0.5891153721354796	0.8073642417934486	0.5280614679272918	0.7775268355383229	Eukaryota; Viridiplantae; Chlorophyta; Trebouxiophyceae; Trebouxiales; Trebouxiaceae; Trebouxia
0.5662472085426258	0.7966445034683004	0.46010573713527264	0.7276085089484357	Eukaryota; Viridiplantae; Chlorophyta; Ulvophyceae; Ulotrichales; Tupiellaceae; Tupiella
0.52120676485375	0.779329728025749	0.48179891960140964	0.740332975676257	Archaea; ; Crenarchaeota; Thermoprotei; Desulfurococcales; Desulfurococcaceae; Ignicoccus
0.3959094819025007	0.7275176045951801	0.31177925537857454	0.6330119472846014	Eukaryota; Viridiplantae; Streptophyta; Magnoliopsida; Poales; Poaceae; Bouteloua
0.47056289860577255	0.759206148583245	0.4211545499425078	0.7031456182170506	Eukaryota; ; ; Dinophyceae; Peridiniales; Kryptoperidiniaceae; Kryptoperidinium
0.5104124997472862	0.7748456934612662	0.4103521090596023	0.7033233559272057	Bacteria; ; Proteobacteria; Acidithiobacillia; Acidithiobacillales; Acidithiobacillaceae; Acidithiobacillus
0.690268247408875	0.8503112218472629	0.5938099628331234	0.819142274409899	Bacteria; ; Cyanobacteria; ; Chroococcales; Microcystaceae; Microcystis
0.41708719005406386	0.7390164667788522	0.3655259384715161	0.6508243726266314	Eukaryota; Metazoa; Arthropoda; Insecta; Thysanoptera; Thripidae; Thrips
0.6650151707603573	0.8382690103844157	0.5581184259245477	0.7942224715287594	Bacteria; ; Firmicutes; Clostridia; Thermoanaerobacterales; Thermoanaerobacteraceae; Thermanaeromonas
0.4902024280098851	0.7702489279842034	0.43566203948733145	0.7154575994397563	Eukaryota; ; Euglenozoa; Euglenida; Euglenales; Euglenaceae; Cryptoglena
0.5741977326477058	0.8005746092988371	0.38283007644357653	0.7114171047864634	Bacteria; ; Firmicutes; Bacilli; Bacillales; Planococcaceae; Planococcus
0.4787109483079436	0.7590367401758944	0.18198105721913774	0.5722404476794989	Bacteria; ; Proteobacteria; Deltaproteobacteria; Myxococcales; Anaeromyxobacteraceae; Anaeromyxobacter
0.40103252860126093	0.7324408425423843	0.3390107740599458	0.633198051263354	Eukaryota; Fungi; Ascomycota; Dothideomycetes; Mycosphaerellales; Mycosphaerellaceae; Sonderhenia
0.5093867013275766	0.7721835073206279	0.35400596551769825	0.6767110279076647	Eukaryota; Viridiplantae; Streptophyta; Magnoliopsida; Caryophyllales; Chenopodiaceae; Beta
0.5221157854648693	0.7788938495224572	0.442098061610373	0.7153530233809507	Eukaryota; Viridiplantae; Chlorophyta; Chlorophyceae; Sphaeropleales; Neochloridaceae; Chlorotetraedron
0.6237230858335624	0.8206529769876632	0.5055622900980995	0.7645633200794207	Bacteria; ; Cyanobacteria; ; Synechococcales; Merismopediaceae; Synechocystis
0.2514536216097982	0.6477583607525672	0.420843325465535	0.7326018700991733	Bacteria; ; Actinobacteria; Actinobacteria; Micrococcales; Microbacteriaceae; Microbacterium
0.024169107679985254	0.5895431215520938	0.026173917778071355	0.37515735199990397	Eukaryota; Metazoa; Arthropoda; Ostracoda; Podocopida; Cyprididae; Cyprideis
0.9099098301230669	0.948849741491571	0.5801588217621209	0.8225758212614374	Bacteria; ; Firmicutes; Bacilli; Bacillales; Bacillaceae; Virgibacillus
0.5602926668564561	0.7935245200474653	0.45921836487113243	0.7347295796740059	Bacteria; ; Cyanobacteria; ; Oscillatoriales; Microcoleaceae; Planktothrix
0.4599871606367683	0.7558354498314109	0.40234813687717663	0.6822726042503698	Eukaryota; Viridiplantae; Streptophyta; Magnoliopsida; Gentianales; Rubiaceae; Psydrax
0.4750895462110029	0.7644192043598607	0.48422111314567795	0.7710470160418217	Bacteria; ; Bacteroidetes; Bacteroidia; Bacteroidales; Prevotellaceae; Prevotella
0.38525993116687995	0.7253635543190968	0.3364168835182707	0.6405164179710451	Bacteria; ; Firmicutes; Tissierellia; Tissierellales; Tissierellaceae; Sporanaerobacter
0.5339062917235649	0.7825514899339988	0.4475470664700422	0.7258105274293162	Bacteria; ; Cyanobacteria; ; Nostocales; Nostocaceae; Anabaena
0.5505491202039497	0.7900663943710184	0.5199168722687139	0.7666753631661278	Eukaryota; Metazoa; Arthropoda; Insecta; Coleoptera; Scarabaeidae; Onthophagus
0.9929009372713891	0.9958512965801035	0.9103025219710978	0.9682212839910467	Bacteria; ; Firmicutes; Clostridia; Clostridiales; Lachnospiraceae; Roseburia
0.5679376907420601	0.7969311918977527	0.5115672872812868	0.7635472684953049	Bacteria; ; ; ; ; ; Thermobaculum
0.4250556604126338	0.7398826159646088	0.3984220359383802	0.6732530541298126	Eukaryota; Viridiplantae; Streptophyta; Magnoliopsida; Poales; Poaceae; Chloris
0.652096188813839	0.8298494498092618	0.6151423935128986	0.8306530721553337	Eukaryota; Viridiplantae; Streptophyta; Magnoliopsida; Poales; Poaceae; Chrysopogon
0.5393327656544215	0.785002749439453	0.4713913969814679	0.7359837246355999	Eukaryota; Viridiplantae; Streptophyta; Magnoliopsida; Poales; Poaceae; Hyparrhenia
0.43409410358840766	0.7438844368514053	0.38891482721818293	0.6675713150352042	Eukaryota; Viridiplantae; Streptophyta; Magnoliopsida; Pandanales; Stemonaceae; Croomia
0.0381649664236001	0.5944824378241292	0.027187442078063163	0.3189999270728635	Bacteria; ; Fusobacteria; Fusobacteriia; Fusobacteriales; Fusobacteriaceae; Ilyobacter
0.5316399945628115	0.7829660090923226	0.47929764439438094	0.7383141999449031	Eukaryota; Viridiplantae; Streptophyta; Polypodiopsida; Ophioglossales; Ophioglossaceae; Botrypus
0.2528804908440879	0.6695089110054259	0.15998659305868138	0.5429397449603096	Bacteria; ; Chloroflexi; Anaerolineae; Anaerolineales; Anaerolineaceae; Anaerolinea
0.6036032015397035	0.812535174704031	0.5156173738621388	0.7661485026449631	Eukaryota; ; Rhodophyta; Florideophyceae; Ceramiales; Delesseriaceae; Apoglossum
0.5713200564513545	0.7976173110210405	0.49895648973981765	0.758198590378478	Bacteria; ; Proteobacteria; Gammaproteobacteria; Enterobacterales; Enterobacteriaceae; Candidatus Ishikawaella
0.1650766453689808	0.6440986594026132	0.05706868307175635	0.4409386970155756	Bacteria; ; Proteobacteria; Betaproteobacteria; Neisseriales; Chromobacteriaceae; Laribacter
0.5132626932772858	0.7748648797041963	0.48296131464305614	0.7421429566225672	Eukaryota; Metazoa; Mollusca; Cephalopoda; Octopoda; Alloposidae; Haliphron
0.42138893456771653	0.7365856586262645	0.3187438564927832	0.6549046444864212	Bacteria; ; Actinobacteria; Actinobacteria; Micromonosporales; Micromonosporaceae; Salinispora
0.33404168069287277	0.7043157991808816	0.28982842668013914	0.6011160545624799	Eukaryota; Viridiplantae; Streptophyta; Magnoliopsida; Ranunculales; Berberidaceae; Gymnospermium
0.5519251941562688	0.791485743258361	0.4340549919873054	0.7167468237828062	Eukaryota; Viridiplantae; Streptophyta; Magnoliopsida; Caryophyllales; Caryophyllaceae; Honckenya
0.5478675460040224	0.7869709196599973	0.48360659970466263	0.7498410680944103	Eukaryota; Fungi; Basidiomycota; Pucciniomycetes; Pucciniales; Phakopsoraceae; Phakopsora
0.5389477456539388	0.784195498905376	0.46767912353257013	0.7365604221367554	Bacteria; ; Cyanobacteria; ; Nostocales; Rivulariaceae; Microchaete
0.4303356235469916	0.7399056541289462	0.3352637217941066	0.6458270705395137	Bacteria; ; Cyanobacteria; ; Oscillatoriales; Microcoleaceae; Trichodesmium
0.6674245066641968	0.8404815351355834	0.5843904517716186	0.8121052323988427	Bacteria; ; Proteobacteria; Alphaproteobacteria; Rhodospirillales; Rhodospirillaceae; Tistrella
0.12220063713036905	0.6254602786463022	0.06935792780943663	0.40178106665199126	Bacteria; ; Thermodesulfobacteria; Thermodesulfobacteria; Thermodesulfobacteriales; Thermodesulfobacteriaceae; Thermodesulfatator
0.6030670704896584	0.8112742404918891	0.2745985701988284	0.6332405676399396	Bacteria; ; Proteobacteria; Betaproteobacteria; Nitrosomonadales; Sulfuricellaceae; Sulfuriferula
0.5604795433207176	0.7935477295976593	0.4884681199044387	0.7506616877505591	Eukaryota; Viridiplantae; Streptophyta; Magnoliopsida; Ranunculales; Ranunculaceae; Leptopyrum
0.09311800206695559	0.614017018336867	0.0511973572261716	0.4231799907281971	Bacteria; ; Cyanobacteria; ; Synechococcales; Prochloraceae; Prochlorococcus
0.5336074257990273	0.7850811183213766	0.4738330023824154	0.7414556916824061	Eukaryota; ; Rhodophyta; Florideophyceae; Gracilariales; Gracilariaceae; Gracilaria
0.4590881964654673	0.7541781021903079	0.4080268602334834	0.7028397191327247	Bacteria; ; Proteobacteria; Gammaproteobacteria; Chromatiales; Chromatiaceae; Nitrosococcus
0.38544941587634524	0.7255570309298162	0.34888636563015546	0.634230978865875	Eukaryota; Viridiplantae; Streptophyta; Polytrichopsida; Polytrichales; Polytrichaceae; Polytrichadelphus
0.6797160129624767	0.8439024270454899	0.6455213654835219	0.844415623612288	Bacteria; ; Proteobacteria; Alphaproteobacteria; Rhizobiales; Methylocystaceae; Methylocystis
0.543812027181901	0.787699759200086	0.3826051168366244	0.6962027173086472	Bacteria; ; Gemmatimonadetes; Gemmatimonadetes; Gemmatimonadales; Gemmatimonadaceae; Gemmatimonas
0.5922338795189883	0.8085505676833835	0.5395695871669921	0.7799572399740765	Eukaryota; Viridiplantae; Streptophyta; Magnoliopsida; Poales; Poaceae; Melinis
0.46897784344869187	0.7570090531404374	0.4181560069458327	0.6996263862599412	Eukaryota; ; ; Cryptophyceae; Pyrenomonadales; Chroomonadaceae; Chroomonas
0.28511559240386297	0.6828632332867892	0.23732595557518538	0.5652392039350871	Eukaryota; Fungi; Ascomycota; Lecanoromycetes; Lecanorales; Cladoniaceae; Cladonia
0.5806260567948792	0.805759254343719	0.5323475472813326	0.7742447330807603	Bacteria; ; Planctomycetes; Candidatus Brocadiae; Candidatus Brocadiales; Candidatus Brocadiaceae; Candidatus Kuenenia
0.6840328302831148	0.8462221796378674	0.40895034936508873	0.7139925500748253	Bacteria; ; Proteobacteria; Gammaproteobacteria; Thiotrichales; Piscirickettsiaceae; Piscirickettsia
0.3565099868516296	0.7140781848953102	0.31266737464907607	0.6193168829548822	Eukaryota; Viridiplantae; Streptophyta; Magnoliopsida; Lamiales; Acanthaceae; Andrographis
0.4296747188201235	0.7408061422569623	0.2841374317648497	0.631418408743658	Eukaryota; Fungi; Ascomycota; Sordariomycetes; Hypocreales; Cordycipitaceae; Beauveria
0.09939753225986116	0.6175481464409536	0.07738413884975501	0.4668520261410405	Bacteria; ; Spirochaetes; Spirochaetia; Spirochaetales; Spirochaetaceae; Spirochaeta
0.3492903952728712	0.714046033608964	0.290394605526563	0.6005658968732792	Eukaryota; Viridiplantae; Streptophyta; Magnoliopsida; Fagales; Betulaceae; Ostrya
0.533939250853597	0.7831918238139371	0.4622222372939046	0.7290503809544586	Eukaryota; Metazoa; Arthropoda; Insecta; Hymenoptera; Halictidae; Dufourea
0.5741067488662484	0.8016320761803049	0.485752757602525	0.7484194018805098	Eukaryota; Viridiplantae; Streptophyta; Magnoliopsida; Myrtales; Myrtaceae; Rhodamnia
0.7503028637307488	0.8753615641516094	0.6329593171884468	0.8388275293260457	Bacteria; ; Actinobacteria; Actinobacteria; Actinomycetales; Actinomycetaceae; Pauljensenia
0.5400206132322453	0.7826824671027672	0.289028344520283	0.6437184736542034	Bacteria; ; Firmicutes; Clostridia; Clostridiales; Clostridiales Family XVI. Incertae Sedis; Carboxydocella
0.3966504388795427	0.7322478210891799	0.37773678495697705	0.6596816612574119	Eukaryota; Viridiplantae; Streptophyta; Cycadopsida; Cycadales; Zamiaceae; Ceratozamia
0.0405097918766672	0.6010773811389163	0.005888966230634231	0.2882652697051429	Bacteria; ; Firmicutes; Bacilli; Lactobacillales; Leuconostocaceae; Leuconostoc
0.3225330021393385	0.6996573914524147	0.28746039509975735	0.5806653453284726	Bacteria; ; Proteobacteria; Betaproteobacteria; Burkholderiales; Comamonadaceae; Alicycliphilus
0.5553686210158436	0.7925844786535945	0.516580298645327	0.7676655945998431	Eukaryota; Metazoa; Arthropoda; Insecta; Diptera; Ceratopogonidae; Culicoides
0.5578704770171343	0.7940049204915216	0.47835854252793586	0.7405499507604699	Bacteria; ; Firmicutes; Clostridia; Clostridiales; Lachnospiraceae; Hespellia
0.5558463032714674	0.7938177952070196	0.5085879628125782	0.7588887728145592	Eukaryota; Viridiplantae; Streptophyta; Magnoliopsida; Malpighiales; Euphorbiaceae; Jatropha
0.33788828492490136	0.7073566609770533	0.3038605975339275	0.6055003693273923	Eukaryota; Viridiplantae; Streptophyta; Bryopsida; Dicranales; Calymperaceae; Mitthyridium
0.3845979954324029	0.7244998388650868	0.3304460793172374	0.6265885525128145	Eukaryota; Fungi; Zoopagomycota; Entomophthoromycetes; Entomophthorales; Entomophthoraceae; Pandora
0.5429420429993574	0.7872820398249117	0.5008053615135973	0.7572298845074681	Eukaryota; Fungi; Basidiomycota; Pucciniomycetes; Pucciniales; Sphaerophragmiaceae; Austropuccinia
0.3561338685356796	0.7058613285895492	0.32817699396514344	0.6701093161386015	Bacteria; ; Firmicutes; Bacilli; Lactobacillales; Leuconostocaceae; Oenococcus
0.378595945625429	0.7252420261548658	0.32107779885922977	0.6261902203815806	Eukaryota; Fungi; Basidiomycota; Tremellomycetes; Trichosporonales; Trichosporonaceae; Vanrija
0.507901010506997	0.772167602937318	0.45627537159255893	0.7249618400101557	Eukaryota; Viridiplantae; Streptophyta; Charophyceae; Charales; Characeae; Nitella
0.5012674858848245	0.7718247977994517	0.43643426036928046	0.7112926723153631	Eukaryota; Viridiplantae; Streptophyta; Magnoliopsida; Saxifragales; Saxifragaceae; Saxifraga
0.457977196569525	0.7522741283073034	0.40687406398505793	0.6917033122013031	Bacteria; ; Proteobacteria; Alphaproteobacteria; Rhizobiales; Aurantimonadaceae; Aurantimonas
0.7056037431932258	0.854506105159403	0.47366659985126913	0.7630360281310299	Bacteria; ; Firmicutes; Bacilli; Bacillales; Bacillaceae; Oceanobacillus
0.31166631426959884	0.6949195791996815	0.2305738422544032	0.5701843886862524	Eukaryota; ; Rhodophyta; Bangiophyceae; Bangiales; Bangiaceae; Neoporphyra
0.5637175866889609	0.79604299642383	0.5348395584438941	0.7728230734932187	Eukaryota; Fungi; Ascomycota; Dothideomycetes; Pleosporales; Pleosporaceae; Stemphylium
0.29048849900826057	0.6803066710207285	0.1110113392017846	0.508995631161371	Bacteria; ; Proteobacteria; Deltaproteobacteria; Myxococcales; Myxococcaceae; Corallococcus
0.24588577260372474	0.6452621617895349	0.0719562858565368	0.4695920008580474	Bacteria; ; Firmicutes; Clostridia; Clostridiales; Lachnospiraceae; Pseudobutyrivibrio
0.06255058490204775	0.6047240986653717	0.022192597096105212	0.3715375888111122	Bacteria; ; Bacteroidetes; Bacteroidia; Bacteroidales; Paludibacteraceae; Paludibacter
0.565418726151957	0.7972881684659352	0.47870716209994824	0.7393271783104637	Eukaryota; Viridiplantae; Streptophyta; Magnoliopsida; Aquifoliales; Aquifoliaceae; Ilex
0.5193081488169945	0.7779151589776733	0.4790849955438077	0.7399591785123215	Eukaryota; Viridiplantae; Streptophyta; Polytrichopsida; Polytrichales; Polytrichaceae; Pogonatum
0.521697840425691	0.7797287853044511	0.43053076015431097	0.7132349628680362	Eukaryota; ; Bacillariophyta; Bacillariophyceae; Bacillariales; Bacillariaceae; Fragilariopsis
0.519876904052774	0.777771613118922	0.47845480959738873	0.7458842167493681	Bacteria; ; Deinococcus-Thermus; Deinococci; Thermales; Thermaceae; Marinithermus
0.08131404906327687	0.6091075296212619	0.06160792337020204	0.44409144982345433	Bacteria; ; Fusobacteria; Fusobacteriia; Fusobacteriales; Leptotrichiaceae; Sneathia
0.3215263937581746	0.6939987545335242	0.16828512876050136	0.5532009927233498	Bacteria; ; Deinococcus-Thermus; Deinococci; Thermales; Thermaceae; Oceanithermus
0.0891032463038124	0.6119125155479489	0.04788771759793605	0.3982501908630209	Bacteria; ; Calditrichaeota; Calditrichae; Calditrichales; Calditrichaceae; Caldithrix
0.1652900437142427	0.6397223807536911	0.09835831997337333	0.4682522460218668	Bacteria; ; Proteobacteria; Gammaproteobacteria; Oceanospirillales; Oceanospirillaceae; Thalassolituus
0.11102613619875518	0.6203182540184775	0.06574440504424361	0.4510718474843475	Bacteria; ; Proteobacteria; Gammaproteobacteria; Oceanospirillales; Oceanospirillaceae; Oleispira
0.43704539126638337	0.7417637939211504	0.39173446637968296	0.6818408354798808	Bacteria; ; Proteobacteria; Betaproteobacteria; ; ; Candidatus Tremblaya
0.27072990299711835	0.6589412388993103	0.25668260382113534	0.6292108875662643	Bacteria; ; Firmicutes; Bacilli; Bacillales; Paenibacillaceae; Paenibacillus
0.5402562946174067	0.791118812200866	0.4910820679906598	0.7424928325206782	Eukaryota; Viridiplantae; Chlorophyta; Ulvophyceae; Bryopsidales; Halimedaceae; Flabellia
0.5017145726325322	0.7689548380561304	0.45431206965591076	0.7231921906548346	Eukaryota; Viridiplantae; Chlorophyta; Ulvophyceae; Bryopsidales; Halimedaceae; Udotea
0.5608544459775592	0.7986286633077139	0.4714121106109753	0.7438225297350609	Eukaryota; ; Rhodophyta; Florideophyceae; Ceramiales; Dasyaceae; Dictyurus
0.2441358785078462	0.6690261140168317	0.12250744000095204	0.5200487205060633	Bacteria; ; Firmicutes; Tissierellia; Tissierellales; Peptoniphilaceae; Finegoldia
0.5222202472109698	0.7795490044230222	0.4218705718490589	0.7061966286969341	Eukaryota; ; Rhodophyta; Florideophyceae; Ceramiales; Dasyaceae; Halydictyon
0.5945541965290642	0.8066472530090373	0.5084427162161149	0.7655611504296088	Bacteria; ; Firmicutes; Bacilli; Lactobacillales; Aerococcaceae; Facklamia
0.2971745771232552	0.6817518747291549	0.16002948129907354	0.5575157556548335	Bacteria; ; Proteobacteria; Gammaproteobacteria; Pasteurellales; Pasteurellaceae; Actinobacillus
0.35041038735419056	0.7150211830344875	0.29163055599106597	0.6015077934330391	Eukaryota; ; ; ; ; Collodictyonidae; Collodictyon
0.4601544158938442	0.7530192314407141	0.35038099831051484	0.6699260811093722	Bacteria; ; Firmicutes; Clostridia; Clostridiales; Peptostreptococcaceae; Peptostreptococcus
[truncated: 1,556 more rows]
