# Supplementary material for: Exploring the utility of bioaerosol metagenomics compared to PCRs for swine pathogen surveillance
Source: Front Microbiomes. 2024 Oct 4;3:1439108. doi: 10.3389/frmbi.2024.1439108 (PMC12993622; doi:10.3389/frmbi.2024.1439108)
Supplement: Supplementary file 3 [file DataSheet3.csv]

kw.ep	kw.eBH	glm.ep	glm.eBH	family
0.24286409522993452	0.6326342973737978	0.19575430417641276	0.5199274702862534	Eukaryota; Viridiplantae; Streptophyta; Magnoliopsida; Lamiales; Phrymaceae
0.2550403149558516	0.6421681618680765	0.24322712716584646	0.545221301336415	Eukaryota; Viridiplantae; Streptophyta; Magnoliopsida; Lamiales; Pedaliaceae
0.606291792824531	0.8000775845040675	0.5628855441690956	0.7781239722219235	Eukaryota; Viridiplantae; Streptophyta; Magnoliopsida; Dipsacales; Adoxaceae
0.20196894048813768	0.618542538072728	0.14387620170173407	0.5034774911947191	Bacteria; ; Verrucomicrobia; Verrucomicrobiae; Verrucomicrobiales; Verrucomicrobiaceae
0.563216217344694	0.7806798126541408	0.49519231533786506	0.7348415246472602	Eukaryota; ; Rhodophyta; Florideophyceae; Nemaliales; Scinaiaceae
0.4588244861814109	0.7304086004791406	0.3610390699945784	0.6556384802095356	Bacteria; ; Actinobacteria; Actinobacteria; Candidatus Nanopelagicales; Candidatus Nanopelagicaceae
0.5244144187034112	0.7650597557538885	0.3755939659073731	0.6745937959557482	Bacteria; ; Proteobacteria; Alphaproteobacteria; Rhizobiales; Methylocystaceae
0.4941426990885743	0.7492634462805304	0.3432822428215502	0.6575030403181727	Bacteria; ; Chloroflexi; Anaerolineae; Anaerolineales; Anaerolineaceae
0.5305251283807925	0.7640088699445559	0.33118002845263317	0.639352899907191	Bacteria; ; Actinobacteria; Actinobacteria; Sporichthyales; Sporichthyaceae
0.6331992810462412	0.8100361054246666	0.567831915158635	0.7830565507250941	Eukaryota; Fungi; Ascomycota; Pezizomycetes; Pezizales; Tuberaceae
0.5756641911449758	0.7862572768804788	0.5220515107146171	0.7489697688024948	Eukaryota; Viridiplantae; Streptophyta; Magnoliopsida; Dilleniales; Dilleniaceae
0.5008130130098608	0.7519783111445787	0.4395733115321413	0.6942204179940059	Eukaryota; Viridiplantae; Streptophyta; Magnoliopsida; Nymphaeales; Cabombaceae
0.6338919669872428	0.813410537674842	0.5455582655616649	0.7770232840641117	Bacteria; ; Firmicutes; Bacilli; Bacillales; Alicyclobacillaceae
0.6271244770820402	0.8108771907896254	0.5223900984561131	0.7562193677455269	Eukaryota; Viridiplantae; Streptophyta; Magnoliopsida; Proteales; Nelumbonaceae
0.7728299926844499	0.8642549702907018	0.9530358064419078	0.9813958377445849	Bacteria; ; Proteobacteria; Gammaproteobacteria; Xanthomonadales; Xanthomonadaceae
0.6835582488594971	0.8324163562555961	0.577366181822908	0.7935271632222641	Eukaryota; Viridiplantae; Streptophyta; Magnoliopsida; Ericales; Theaceae
0.5481737800958113	0.773275866889814	0.5003923789957663	0.7365517406952531	Eukaryota; ; Rhodophyta; Florideophyceae; Nemaliales; Nemaliaceae
0.420866367552161	0.714159426164753	0.3718030264635435	0.6395066257352718	Eukaryota; Viridiplantae; Streptophyta; Magnoliopsida; Acorales; Acoraceae
0.4330073310463236	0.7192676164412797	0.2900421423761244	0.6123491725606983	Bacteria; ; Proteobacteria; Betaproteobacteria; Nitrosomonadales; Thiobacillaceae
0.5953817609948615	0.7967123138082327	0.4825477153969511	0.7274639965723778	Bacteria; ; Proteobacteria; Oligoflexia; Silvanigrellales; Silvanigrellaceae
0.8189739004204211	0.892251777264435	0.5679620103103982	0.7963494196131508	Bacteria; ; Proteobacteria; Gammaproteobacteria; Pseudomonadales; Pseudomonadaceae
0.25817901416681754	0.6458970407304712	0.23002922773407655	0.5717265598710097	Bacteria; ; Proteobacteria; Betaproteobacteria; Rhodocyclales; Azonexaceae
0.614768735888539	0.8027835810409392	0.4707942424929003	0.7264014998814973	Bacteria; ; Proteobacteria; Zetaproteobacteria; Mariprofundales; Mariprofundaceae
0.38592692161157965	0.7016379192770451	0.3653587588197946	0.6271766710871433	Eukaryota; Fungi; Basidiomycota; Cystobasidiomycetes; Cystobasidiales; Cystobasidiaceae
0.5718718902067765	0.7864617233622575	0.6779421598653894	0.8559132113178828	Bacteria; ; Actinobacteria; Actinobacteria; Micrococcales; Microbacteriaceae
0.16676249367766918	0.6006906310493737	0.07504481269993608	0.41572824119756774	Bacteria; ; Planctomycetes; Phycisphaerae; Sedimentisphaerales; Anaerohalosphaeraceae
0.5160383002845796	0.7624125595023578	0.4406428143022846	0.6884135784324236	Archaea; ; Euryarchaeota; Methanopyri; Methanopyrales; Methanopyraceae
0.4438849879265404	0.7276280253537175	0.253075202278929	0.5911938500786279	Bacteria; ; Cyanobacteria; ; Nostocales; Calotrichaceae
0.4180607886570693	0.7148447686980527	0.34221396160229794	0.6264526612765793	Eukaryota; Fungi; Ascomycota; Leotiomycetes; Thelebolales; Thelebolaceae
0.5209294281975064	0.7601665610839677	0.46822865317118456	0.7157222495851466	Eukaryota; Viridiplantae; Streptophyta; Magnoliopsida; Rosales; Urticaceae
0.39603834756127676	0.7074060205215223	0.19750469091154008	0.543438925629875	Viruses; Shotokuvirae; Cressdnaviricota; Arfiviricetes; Cirlivirales; Circoviridae
0.3103443034909068	0.6667154540630884	0.2717164926341055	0.5897572997600644	Bacteria; ; Proteobacteria; Gammaproteobacteria; Chromatiales; Thioalkalispiraceae
0.5579552508261159	0.7772895910567357	0.5024437176040002	0.7387618154043696	Eukaryota; Viridiplantae; Chlorophyta; Ulvophyceae; Bryopsidales; Ostreobiaceae
0.3917378729172362	0.7019239888718792	0.3386849173230216	0.6147819238535196	Eukaryota; Viridiplantae; Chlorophyta; Ulvophyceae; Bryopsidales; Bryopsidaceae
0.8099008826637529	0.8934670052112321	0.7295272160261854	0.877660785923297	Viruses; Shotokuvirae; Cressdnaviricota; Repensiviricetes; Geplafuvirales; Genomoviridae
0.3335948135367261	0.6762178428403343	0.28372689749007257	0.5837486005362442	Eukaryota; Fungi; Ascomycota; Lecanoromycetes; Lecanorales; Ramalinaceae
0.5637171942297127	0.7792358453955212	0.47809582341809287	0.7255684587911095	Bacteria; ; Cyanobacteria; ; Nostocales; Hapalosiphonaceae
0.49179232728644245	0.7501442739699657	0.42142425646444676	0.6797785981952134	Eukaryota; ; Rhodophyta; Florideophyceae; Gigartinales; Kallymeniaceae
0.2531426266388733	0.6212538883470581	0.09625973992238727	0.4628295650018846	Bacteria; ; Proteobacteria; Betaproteobacteria; Rhodocyclales; Zoogloeaceae
0.2861257904405432	0.6563093217756567	0.20844189716064865	0.5084122324179909	Eukaryota; ; Rhodophyta; Florideophyceae; Ceramiales; Rhodomelaceae
0.06127835031440252	0.5594639799750604	0.025281290621993798	0.353578970557321	Bacteria; ; Bacteroidetes; Bacteroidia; Marinilabiliales; Prolixibacteraceae
0.5044131769229381	0.7574661460624852	0.44794337227957537	0.7020151352104428	Eukaryota; Fungi; Chytridiomycota; Chytridiomycetes; Chytridiales; Chytriomycetaceae
0.4341247226847619	0.7170754337735822	0.26755146990106593	0.5965986152410522	Bacteria; ; Planctomycetes; Phycisphaerae; Phycisphaerales; Phycisphaeraceae
0.5296744290736053	0.7645810915765417	0.48112884795489036	0.7236356888642983	Eukaryota; Fungi; Ascomycota; Sordariomycetes; Diaporthales; Cryphonectriaceae
0.3321068918177677	0.6762185133273803	0.3085466044741867	0.5824753259364941	Eukaryota; Metazoa; Arthropoda; Arachnida; Araneae; Zodariidae
0.8863317503114976	0.9363820967929899	0.7697446193418819	0.8979472251121834	Eukaryota; Viridiplantae; Streptophyta; Magnoliopsida; Poales; Bromeliaceae
0.3571967059047986	0.6781664304530042	0.6581422925310672	0.8417394752287817	Bacteria; ; Actinobacteria; Actinobacteria; Micromonosporales; Micromonosporaceae
0.46300931472463325	0.7355606864241772	0.40500450428290075	0.6726260237656149	Eukaryota; ; ; Eustigmatophyceae; Eustigmatales; Eustigmataceae
0.39519107012294824	0.7068798201027656	0.3787539513507464	0.6292613061855555	Eukaryota; Viridiplantae; Streptophyta; Magnoliopsida; Zingiberales; Marantaceae
0.9025288474525517	0.9418490722555659	0.9243199339670112	0.9697989162145634	Bacteria; ; Firmicutes; Clostridia; Clostridiales; Eubacteriaceae
0.6002158849315938	0.7987442843035597	0.5553914858025975	0.7750438820945907	Eukaryota; Viridiplantae; Streptophyta; Magnoliopsida; Zingiberales; Musaceae
0.5314862878435802	0.7678837629141128	0.4554215513726924	0.699209769725647	Eukaryota; Viridiplantae; Streptophyta; Magnoliopsida; Zingiberales; Lowiaceae
0.37612665817354124	0.6933308222140262	0.3677763249493734	0.642504975659232	Bacteria; ; Chloroflexi; Ktedonobacteria; Thermogemmatisporales; Thermogemmatisporaceae
0.404031444327344	0.7055735142706064	0.3602422063904332	0.6345390899777392	Eukaryota; ; Rhodophyta; Florideophyceae; Batrachospermales; Batrachospermaceae
0.1858404611858206	0.6086753531171312	0.17503567357160185	0.5323409077906218	Eukaryota; Viridiplantae; Streptophyta; Magnoliopsida; Asparagales; Amaryllidaceae
0.39867136582917345	0.7081975134682238	0.3472764407728115	0.6264919756928197	Eukaryota; Metazoa; Arthropoda; Arachnida; Trombidiformes; Erythraeidae
0.5099605124921045	0.7585824633122349	0.45364274055609405	0.7029277658018726	Eukaryota; Metazoa; Arthropoda; Arachnida; Trombidiformes; Trochometridiidae
0.3406658741753673	0.6801047405001074	0.2954295920098088	0.5829331728179196	Eukaryota; Metazoa; Arthropoda; Arachnida; Trombidiformes; Cheyletidae
0.5514947887866953	0.7764368112415398	0.4723578048186235	0.7196002237586205	Eukaryota; Metazoa; Arthropoda; Arachnida; Sarcoptiformes; Oehserchestidae
0.4676233096593761	0.7348247975630124	0.38455165419357207	0.6731606086196444	Bacteria; ; Chlamydiae; Chlamydiia; Parachlamydiales; Parachlamydiaceae
0.6136593278424318	0.8027397963750612	0.6736919242576708	0.8418594618215202	Eukaryota; Viridiplantae; Streptophyta; Magnoliopsida; Asparagales; Asparagaceae
0.6294472226036206	0.8100790444516733	0.5792099432343242	0.784693764500839	Bacteria; ; Balneolaeota; Balneolia; Balneolales; Balneolaceae
0.18344512246354597	0.6093810869435858	0.12279662387096318	0.41600268989851114	Eukaryota; Fungi; Ascomycota; Pneumocystidomycetes; Pneumocystidales; Pneumocystidaceae
0.4434511822074927	0.726559306948259	0.3795565818398255	0.6523478899876384	Eukaryota; Fungi; Ascomycota; Lecanoromycetes; ; Phlyctidaceae
0.4777960661326665	0.7417016369046234	0.4372993982292247	0.694041755330812	Eukaryota; Metazoa; Arthropoda; Insecta; Coleoptera; Melyridae
0.48904088813365443	0.7438755658587651	0.41144042175703344	0.6712097513650419	Eukaryota; Metazoa; Arthropoda; Insecta; Coleoptera; Elateridae
0.3785643911195943	0.6974514266758985	0.3151274081071827	0.6033355106614169	Eukaryota; Metazoa; Arthropoda; Insecta; Coleoptera; Dermestidae
0.5597039854611038	0.7782750225123883	0.5010726488514087	0.7391581284663754	Eukaryota; Metazoa; Arthropoda; Insecta; Coleoptera; Jacobsoniidae
0.5032564296827893	0.7530734506869442	0.42207294140452073	0.6811163555659783	Eukaryota; Metazoa; Arthropoda; Insecta; Coleoptera; Cerylonidae
0.5132992893336948	0.7592216540706475	0.4752352716867167	0.7175295332597588	Eukaryota; Metazoa; Arthropoda; Insecta; Coleoptera; Propalticidae
0.5031282428025287	0.7532135708418126	0.43465053912879215	0.6925613428540998	Eukaryota; Metazoa; Arthropoda; Insecta; Coleoptera; Thymalidae
0.5471158583612987	0.7729326625417392	0.47295254094475525	0.7187633138859154	Eukaryota; Metazoa; Arthropoda; Insecta; Coleoptera; Trogidae
0.48325085332633455	0.7447771039215335	0.40255197848503355	0.6649479476723285	Eukaryota; Metazoa; Arthropoda; Insecta; Coleoptera; Elmidae
0.15442172318698877	0.6007647398000889	0.07048240904687574	0.42547966114372576	Bacteria; ; Proteobacteria; Gammaproteobacteria; Alteromonadales; Idiomarinaceae
0.28132984144707235	0.6396730923096058	0.17883580730825255	0.5323629651172888	Bacteria; ; Proteobacteria; Alphaproteobacteria; Sphingomonadales; Erythrobacteraceae
0.5685335210346169	0.782772760883007	0.5138791812677872	0.7467108122880619	Eukaryota; ; Oomycota; ; Pythiales; Pythiaceae
0.43633926625458824	0.7238781777000702	0.39051066906352955	0.6561308335709168	Eukaryota; Fungi; Blastocladiomycota; Blastocladiomycetes; Blastocladiales; Blastocladiaceae
0.6373448093467442	0.8131589963764588	0.5361026190947074	0.7615263306282942	Eukaryota; Fungi; Mucoromycota; Mucoromycetes; Mucorales; Phycomycetaceae
0.3590730870306517	0.6911272607314961	0.32774803211625836	0.5969681636895157	Eukaryota; Fungi; Mucoromycota; Mucoromycetes; Mucorales; Cunninghamellaceae
0.5577348748558941	0.7759974616594327	0.5414539582299452	0.7662650670138135	Eukaryota; Fungi; Ascomycota; Schizosaccharomycetes; Schizosaccharomycetales; Schizosaccharomycetaceae
0.09420435736132841	0.5738475962781882	0.04174908956742984	0.3832433636384288	Eukaryota; Fungi; Ascomycota; Saccharomycetes; Saccharomycetales; Phaffomycetaceae
0.8004243388527692	0.8925584466335594	0.7009100711207873	0.8583596974036435	Eukaryota; Fungi; Ascomycota; Saccharomycetes; Saccharomycetales; Pichiaceae
0.5041291951440721	0.7558085011829834	0.4176810858788813	0.6796381152425724	Viruses; ; ; ; ; Polydnaviridae
0.5403901805004169	0.7690632690602635	0.41587180146294683	0.6825064044363095	Eukaryota; ; Evosea; Eumycetozoa; Acytosteliales; Acytosteliaceae
0.09557662924593488	0.5708524541120489	0.055399555568119006	0.36446887641194886	Bacteria; ; Candidatus Saccharibacteria; Candidatus Saccharimonia; Candidatus Nanosynbacterales; Candidatus Nanosynbacteraceae
0.7347463353832523	0.8525846330073003	0.8853991625607481	0.9539685189131052	Bacteria; ; Bacteroidetes; Bacteroidia; Bacteroidales; Odoribacteraceae
0.48216576634981073	0.74484835891543	0.4051248908973759	0.6701364420782497	Eukaryota; Viridiplantae; Streptophyta; Magnoliopsida; Lamiales; Bignoniaceae
0.09629253765505236	0.5723995645047498	0.03989147262952273	0.3601430071030633	Bacteria; ; Thermotogae; Thermotogae; Petrotogales; Petrotogaceae
0.3666653764367536	0.6915917063484099	0.24022351852876433	0.5768300600699557	Bacteria; ; Proteobacteria; Oligoflexia; Bacteriovoracales; Halobacteriovoraceae
0.14192711802202396	0.5902217375343418	0.1352624676843164	0.5031589180206925	Bacteria; ; Actinobacteria; Coriobacteriia; Coriobacteriales; Atopobiaceae
0.3864762307712319	0.7122500073107	0.21981125161836684	0.5679038629419727	Bacteria; ; Firmicutes; Clostridia; Clostridiales; Oscillospiraceae
0.38309068710016275	0.7016583991459199	0.3355097065978309	0.6161112550959579	Eukaryota; ; Bacillariophyta; Fragilariophyceae; Licmophorales; Licmophoraceae
0.5349925948111883	0.7685882617834143	0.4527003931923989	0.7095433070022771	Viruses; Shotokuvirae; Cossaviricota; Papovaviricetes; Sepolyvirales; Polyomaviridae
0.28149510345186346	0.6531210951320485	0.2632700159815097	0.5587880787237434	Eukaryota; Fungi; Basidiomycota; Agaricomycetes; Agaricales; Mycenaceae
0.20897679875138847	0.615848293046541	0.10716497796281296	0.46261263526486096	Eukaryota; Fungi; Ascomycota; Saccharomycetes; Saccharomycetales; Saccharomycetaceae
0.46284774825208347	0.7352255138660162	0.4335684117252302	0.6930418337829993	Eukaryota; Fungi; Ascomycota; Saccharomycetes; Saccharomycetales; Saccharomycopsidaceae
0.3299169788850556	0.6739396412406135	0.30505904237925713	0.5763130014223806	Bacteria; ; Proteobacteria; Alphaproteobacteria; Kordiimonadales; Kordiimonadaceae
0.5476838652514503	0.7758410760735438	0.49089597533235735	0.7262117671614187	Bacteria; ; Proteobacteria; Alphaproteobacteria; Rickettsiales; Candidatus Deianiraeaceae
0.5088029982379149	0.7564111272830468	0.3624265717369255	0.665735804836784	Bacteria; ; Actinobacteria; Actinobacteria; Micrococcales; Beutenbergiaceae
0.09122077132780203	0.5683271785600612	0.05983936099879384	0.4218396936017466	Eukaryota; Fungi; Ascomycota; Saccharomycetes; Saccharomycetales; Debaryomycetaceae
0.7061113616360866	0.8463025938157039	0.7095462794287024	0.8631650409689876	Bacteria; ; Firmicutes; Clostridia; Clostridiales; Vallitaleaceae
0.33439101067028654	0.6770504242330705	0.31669724506206964	0.5878218568033443	Eukaryota; Fungi; Basidiomycota; Tremellomycetes; Tremellales; Cuniculitremaceae
0.36936284055924257	0.6920906079172063	0.2696695927420998	0.5687515737091599	Bacteria; ; Proteobacteria; Gammaproteobacteria; Salinisphaerales; Salinisphaeraceae
0.6262103585892521	0.8093951424389777	0.5201430036985639	0.7677371573414491	Viruses; Sangervirae; Phixviricota; Malgrandaviricetes; Petitvirales; Microviridae
0.18886512120497811	0.6094362855709814	0.11723809484457708	0.4606053725122525	Bacteria; ; Bacteroidetes; Saprospiria; Saprospirales; Saprospiraceae
0.41889379219331013	0.7160270553910503	0.37990954154825657	0.6509655702294715	Viruses; Loebvirae; Hofneiviricota; Faserviricetes; Tubulavirales; Inoviridae
0.5182180260076655	0.7590688544771662	0.4672224830406704	0.7068692000532328	Eukaryota; Metazoa; Arthropoda; Insecta; Lepidoptera; Riodinidae
0.6093709564541443	0.79924598524454	0.5228911330861051	0.7528853229038172	Bacteria; ; Candidatus Sumerlaeota; Candidatus Sumerlaeia; Candidatus Sumerlaeales; Candidatus Sumerlaeaceae
0.41545981663531034	0.7151589717363659	0.3537402371558878	0.6318815364088455	Eukaryota; Fungi; Ascomycota; Dothideomycetes; Tubeufiales; Tubeufiaceae
0.4916440071100071	0.7497838572341919	0.39745992798963947	0.6747932228273501	Archaea; ; Thaumarchaeota; ; Nitrosopumilales; Nitrosopumilaceae
0.555399527177345	0.7785126680759725	0.48158303176083095	0.7229091610036188	Eukaryota; Metazoa; Arthropoda; Insecta; Diptera; Chironomidae
0.36751105556718555	0.6924805739366927	0.22768367938650438	0.5594430778907103	Eukaryota; Fungi; Ascomycota; Leotiomycetes; ; Myxotrichaceae
0.42837458597066375	0.719284209637545	0.37079168626484144	0.6434594351417926	Eukaryota; Fungi; Ascomycota; Lecanoromycetes; Pertusariales; Pertusariaceae
0.3163745064714373	0.6550423157836319	0.18253016549800166	0.5318290903235795	Bacteria; ; Proteobacteria; Deltaproteobacteria; Bradymonadales; Bradymonadaceae
0.24872489380319193	0.6417482212371814	0.11448434800161161	0.47229184625827525	Bacteria; ; Proteobacteria; Gammaproteobacteria; Nevskiales; Sinobacteraceae
0.044606256036601545	0.5525906717958706	0.009602743680679166	0.2801731102746037	Eukaryota; Fungi; Ascomycota; Sordariomycetes; Sordariales; Sordariaceae
0.3099375513563923	0.6669509912675435	0.21565168657979106	0.5285529824785629	Viruses; ; Uroviricota; Caudoviricetes; Caudovirales; Ackermannviridae
0.27097371056741676	0.6472242481983255	0.16298982395475525	0.49187977658040044	Eukaryota; Viridiplantae; Chlorophyta; Ulvophyceae; Bryopsidales; Halimedaceae
0.22878619903089442	0.6329142623693815	0.17675885852253712	0.501548985526778	Eukaryota; Fungi; Basidiomycota; Tremellomycetes; Tremellales; Cryptococcaceae
0.588621712397561	0.7912633915324274	0.5466118833087295	0.7680794966811783	Bacteria; ; Bacteroidetes; Cytophagia; Cytophagales; Fulvivirgaceae
0.4601289745062613	0.7334147930259427	0.4334581363295931	0.6788520151128316	Eukaryota; Fungi; Basidiomycota; Tremellomycetes; Tremellales; Tremellaceae
0.6007590061107524	0.7962205129498492	0.5360525621351796	0.757415759249722	Eukaryota; Fungi; Basidiomycota; Tremellomycetes; Tremellales; Trimorphomycetaceae
0.5886629688124138	0.7918022288903933	0.52324188136396	0.754545986243743	Eukaryota; Fungi; Basidiomycota; Exobasidiomycetes; Georgefischeriales; Tilletiariaceae
0.41042235260458076	0.7108281253716332	0.354428481382093	0.6391104714355487	Eukaryota; Fungi; Basidiomycota; Pucciniomycetes; Pucciniales; Pucciniaceae
0.5837096249106737	0.7890604506385049	0.5403503899457471	0.7624777927796924	Eukaryota; Fungi; Basidiomycota; Agaricomycetes; Agaricales; Pleurotaceae
0.20766656591022598	0.6147766380586956	0.10937544025199832	0.4653748203050147	Archaea; ; Euryarchaeota; Halobacteria; Natrialbales; Natrialbaceae
0.3337370999375804	0.6783632301139965	0.377727140765185	0.6638883762765545	Eukaryota; Fungi; Basidiomycota; Agaricomycetes; Polyporales; Polyporaceae
0.23653524488097116	0.631934072781916	0.19732492258037557	0.49156460627213255	Eukaryota; Fungi; Basidiomycota; Agaricomycetes; Agaricales; Schizophyllaceae
0.28092290736912334	0.6389466389319287	0.7344510036958594	0.8820027840091887	Bacteria; ; Proteobacteria; Alphaproteobacteria; Rhizobiales; Rhizobiaceae
0.4962414996593121	0.7486763392068068	0.40375735683612335	0.6772250322144439	Eukaryota; Fungi; Basidiomycota; Agaricomycetes; Agaricales; Agaricaceae
0.6416185741776452	0.8146472438893397	0.5924225627013989	0.7984419797113214	Eukaryota; Fungi; Ascomycota; Leotiomycetes; Helotiales; Hyaloscyphaceae
0.5751995437649385	0.790050543951757	0.4922435421067387	0.7327051053174753	Eukaryota; Fungi; Basidiomycota; Agaricomycetes; Agaricales; Psathyrellaceae
0.4821471813089726	0.7441442648604153	0.4712021986333326	0.7085295673919538	Eukaryota; Metazoa; Arthropoda; Insecta; Diptera; Dolichopodidae
0.47962446543675347	0.7451084818622801	0.44113875723923346	0.692335374027863	Eukaryota; ; Rhodophyta; Florideophyceae; Rhodogorgonales; Rhodogorgonaceae
0.6305745670891029	0.8111402611435841	0.5147866937221399	0.748051718007135	Eukaryota; ; Rhodophyta; Florideophyceae; Hapalidiales; Hapalidiaceae
0.5796224744774485	0.7868303573541948	0.5191405894168962	0.7520861647434076	Eukaryota; Viridiplantae; Chlorophyta; Chlorophyceae; Tetrasporales; Palmellaceae
0.4252749336652973	0.7198395288847758	0.35655600840600365	0.6224678239488869	Eukaryota; Fungi; Ascomycota; Lecanoromycetes; Lecanorales; Parmeliaceae
0.5859383445075578	0.7886475144380105	0.5325995604417441	0.7587105038694938	Eukaryota; Fungi; Ascomycota; Leotiomycetes; Helotiales; Pleuroascaceae
0.47174088674452463	0.7412568727648189	0.2806515248224839	0.6048650825807977	Bacteria; ; Firmicutes; Bacilli; Bacillales; Thermoactinomycetaceae
0.4741634345554164	0.7362411682433846	0.3447641975183653	0.6376542056414515	Bacteria; ; Chloroflexi; Ktedonobacteria; Ktedonobacterales; Thermosporotrichaceae
0.5081946724542455	0.7582249020414903	0.45684318452711814	0.7075219638982564	Eukaryota; Metazoa; Arthropoda; Insecta; Hymenoptera; Figitidae
0.26765633470917044	0.6301265489903273	0.4143554835635	0.7082977001981418	Viruses; ; Uroviricota; Caudoviricetes; Caudovirales; Myoviridae
0.4306641225158601	0.721022114073885	0.4112626523686753	0.6703776766243744	Eukaryota; Metazoa; Arthropoda; Insecta; Coleoptera; Carabidae
0.33013986092558617	0.6735275050607165	0.21629075297533817	0.5644093694231106	Bacteria; ; Proteobacteria; Betaproteobacteria; Burkholderiales; Sutterellaceae
0.0832645166635507	0.5639537569958448	0.10469605353755053	0.4715502163671804	Viruses; ; Uroviricota; Caudoviricetes; Caudovirales; Herelleviridae
0.5909838610931145	0.7905432444878978	0.5323741501775023	0.7574225690559717	Viruses; Shotokuvirae; Cressdnaviricota; Arfiviricetes; Cremevirales; Smacoviridae
0.6176040533590196	0.8069332816553777	0.5709980339428095	0.7804082730785143	Eukaryota; Fungi; Ascomycota; Eurotiomycetes; Onygenales; Arthrodermataceae
0.4586528073601449	0.7328989470185427	0.503658542660233	0.7466260936749529	Eukaryota; Fungi; Ascomycota; Dothideomycetes; Dothideales; Saccotheciaceae
0.6654873063751776	0.8275873157367155	0.5446467753689171	0.7794583513270359	Bacteria; ; Proteobacteria; Alphaproteobacteria; Rhodobacterales; Rhodobacteraceae
0.2531131296426593	0.6236540615544333	0.1326684731541353	0.49817702176833184	Eukaryota; Fungi; Ascomycota; Dothideomycetes; Pleosporales; Pleosporaceae
0.4892327695988146	0.7471088841865028	0.43834495073951085	0.6974755504972173	Eukaryota; Metazoa; Nematoda; Chromadorea; Strongylida; Chabertiidae
0.353202107363128	0.6845835538642105	0.3597618078784016	0.6363779677547248	Viruses; ; ; ; ; Pithoviridae
0.5374439722650045	0.7697208400948435	0.49745280786875484	0.7320914198085835	Viruses; Bamfordvirae; Nucleocytoviricota; Megaviricetes; Pimascovirales; Marseilleviridae
0.39209042018707835	0.7028999185458371	0.2673810800753499	0.6053147442668205	Bacteria; ; Firmicutes; Clostridia; Clostridiales; Clostridiales Family XIII. Incertae Sedis
0.24231134070461818	0.6174399336383565	0.13965591257543805	0.5038605769915074	Bacteria; ; Firmicutes; Tissierellia; Tissierellales; Tissierellaceae
0.32584886762690546	0.6720170694173899	0.2388857995773886	0.5610632196123385	Bacteria; ; Chloroflexi; Ktedonobacteria; Ktedonobacterales; Ktedonosporobacteraceae
0.7006813884337028	0.8482551300936677	0.6748702164412336	0.842826120572212	Eukaryota; Metazoa; Arthropoda; Arachnida; Sarcoptiformes; Acaridae
0.6979296377271441	0.8424088024599323	0.5909110689120116	0.8012933985702339	Eukaryota; ; Euglenozoa; Kinetoplastea; Trypanosomatida; Trypanosomatidae
0.3024332892293063	0.6598780515507543	0.18815109183244536	0.5413502813386989	Bacteria; ; Planctomycetes; Planctomycetia; Pirellulales; Lacipirellulaceae
0.22030116507840733	0.6296449126657016	0.15155302406126037	0.4909175976831887	Bacteria; ; Planctomycetes; Planctomycetia; Pirellulales; Pirellulaceae
0.6284088232575317	0.8111717499806885	0.5526467283297883	0.770108138495751	Eukaryota; ; Parabasalia; ; Trichomonadida; Trichomonadidae
0.4892141229119254	0.7512043377882243	0.3986996070280802	0.6717924640533883	Bacteria; ; Proteobacteria; Alphaproteobacteria; Rhizobiales; Lichenihabitantaceae
0.3043091930350742	0.6650483154509478	0.2585219714249214	0.5729866208927986	Eukaryota; ; Discosea; ; Longamoebia; Acanthamoebidae
0.2262682082563177	0.622978752383672	0.15409246946538302	0.5151433484010758	Bacteria; ; Proteobacteria; Gammaproteobacteria; Chromatiales; Chromatiaceae
0.3482709278772922	0.6833894102066163	0.2159836392802022	0.5540055475063099	Eukaryota; ; Evosea; ; Mastigamoebida; Entamoebidae
0.3768810781187044	0.6858738751200061	0.4735177819820965	0.7351662665062696	Bacteria; ; Firmicutes; Clostridia; Clostridiales; Clostridiales Family XVII. Incertae Sedis
0.27856129360461673	0.6531963449826443	0.23455887035633233	0.5708396198963508	Bacteria; ; Cyanobacteria; ; Chroococcales; Aphanothecaceae
0.4069358154026712	0.7063480947409281	0.399370895606896	0.6651805985869749	Eukaryota; ; Heterolobosea; ; ; Vahlkampfiidae
0.6727422641686348	0.8274607509573344	0.6451037747531864	0.836715147818115	Bacteria; ; Proteobacteria; Alphaproteobacteria; Rhizobiales; Bradyrhizobiaceae
0.4901187396502375	0.7481312899917472	0.4267072428999897	0.6807908463295009	Eukaryota; ; Tubulinea; Elardia; Euamoebida; Amoebidae
0.27367002354067826	0.6407185289873025	0.1975486276386889	0.54980191395986	Eukaryota; ; Apicomplexa; Conoidasida; Eucoccidiorida; Eimeriidae
0.5833408700792656	0.7893766354718225	0.5293520021938204	0.7628276022102267	Eukaryota; ; Apicomplexa; Conoidasida; Eucoccidiorida; Cryptosporidiidae
0.9011692810545803	0.9455203409591924	0.533287953473864	0.7693829313741827	Bacteria; ; Proteobacteria; Deltaproteobacteria; Myxococcales; Archangiaceae
0.6919326243527161	0.8404526760799943	0.47031419721920215	0.7352077691961753	Eukaryota; ; Apicomplexa; Aconoidasida; Haemosporida; Plasmodiidae
0.3229908809842992	0.6570834357368893	0.33361689003250516	0.6482556126043769	Bacteria; ; Proteobacteria; Alphaproteobacteria; Rhizobiales; Phyllobacteriaceae
0.22630071574611035	0.6314793431641501	0.1686118650717554	0.48425053754593794	Eukaryota; ; Apicomplexa; Aconoidasida; Piroplasmida; Babesiidae
0.561376564001802	0.7821605910264858	0.4686429135196064	0.7221386205542776	Viruses; Orthornavirae; Negarnaviricota; Monjiviricetes; Mononegavirales; Paramyxoviridae
0.5024225375590425	0.7519047990874226	0.41984602141890787	0.679690807368213	Eukaryota; ; Apicomplexa; Aconoidasida; Piroplasmida; Theileriidae
0.29748734128200105	0.6579646455361748	0.2696600981997534	0.5777423901832753	Eukaryota; ; Ciliophora; Oligohymenophorea; Peniculida; Parameciidae
0.5737396375434907	0.787865958607763	0.42118275745844824	0.6921794906951217	Eukaryota; ; Ciliophora; Oligohymenophorea; Hymenostomatida; Tetrahymenidae
0.372637937289916	0.6963546847411216	0.3397539062353297	0.6123997480143754	Eukaryota; Metazoa; Porifera; Demospongiae; Suberitida; Halichondriidae
0.6416488432684077	0.8185085880491819	0.5731399063593562	0.787348718999063	Eukaryota; Metazoa; Cnidaria; Hydrozoa; Anthoathecata; Hydridae
0.4882961165780173	0.7425893874675843	0.424864753679946	0.6807600266074363	Eukaryota; Metazoa; Cnidaria; Anthozoa; Actiniaria; Actiniidae
0.6503235194911862	0.8189121342529707	0.5074632880336482	0.7539513446465083	Bacteria; ; Proteobacteria; Alphaproteobacteria; Rhizobiales; Beijerinckiaceae
0.5141849139963393	0.7584497013532584	0.48620234132096235	0.7302760620024936	Eukaryota; Metazoa; Platyhelminthes; Trematoda; Strigeidida; Schistosomatidae
0.41617865949119986	0.7129796244193282	0.3653954871794593	0.6341409420862624	Eukaryota; Viridiplantae; Streptophyta; Jungermanniopsida; Jungermanniales; Lepidoziaceae
0.5008264005853162	0.7553222103419641	0.46129052191268444	0.7085266944163867	Eukaryota; Metazoa; Arthropoda; Insecta; Hemiptera; Coreidae
0.5781875382424911	0.7876154677637462	0.514728159124313	0.7476598920956974	Eukaryota; Metazoa; Platyhelminthes; Cestoda; Cyclophyllidea; Taeniidae
0.30269010207321706	0.6659959770097481	0.2122374046894361	0.527123367248509	Eukaryota; Metazoa; Nematoda; Chromadorea; Rhabditida; Panagrolaimidae
0.6441961873551612	0.8156030335607172	0.5575200332666865	0.7760795143694901	Bacteria; ; Proteobacteria; Alphaproteobacteria; Emcibacterales; Emcibacteraceae
0.3973350964239592	0.7056434127134068	0.3396435395850382	0.6112540990955838	Eukaryota; Viridiplantae; Chlorophyta; Chlorophyceae; Sphaeropleales; Hydrodictyaceae
0.9318387429660848	0.963838383748415	0.6164257791367551	0.8146491998527806	Bacteria; ; Proteobacteria; Alphaproteobacteria; Rhizobiales; Aurantimonadaceae
0.663792955679688	0.8270744977398315	0.4331810978909761	0.7082790691487095	Eukaryota; Metazoa; Nematoda; Chromadorea; Rhabditida; Rhabditidae
0.3767546029116088	0.7054181986394497	0.22428415201310117	0.5709214183628943	Bacteria; ; Bacteroidetes; Bacteroidia; Bacteroidales; Rikenellaceae
0.25360394248832957	0.6341440857252436	0.15870453186869304	0.5128024179457731	Eukaryota; Fungi; Ascomycota; Sordariomycetes; Sordariales; Chaetomiaceae
0.43365836180746853	0.7237830120542319	0.32305993006544104	0.6277019456795021	Eukaryota; Metazoa; Nematoda; Chromadorea; Strongylida; Haemonchidae
0.5185062959884051	0.7614049770132124	0.44427321708037304	0.7003596759699903	Eukaryota; Metazoa; Nematoda; Chromadorea; Rhabditida; Meloidogynidae
0.2669171475537863	0.6478094650635069	0.2255321542513822	0.5153376211692466	Eukaryota; Metazoa; Nematoda; Enoplea; Trichinellida; Trichinellidae
0.5253458277043084	0.7625445412665635	0.4800975999123713	0.719240908413711	Eukaryota; Metazoa; Annelida; Clitellata; Hirudinida; Glossiphoniidae
0.6284587425513702	0.8117482798218434	0.5506484605197679	0.7705714294485805	Eukaryota; Metazoa; Mollusca; Gastropoda; Aplysiida; Aplysiidae
0.333930114939574	0.6675696526766912	0.1643450761647791	0.5223213531466744	Bacteria; ; Proteobacteria; Gammaproteobacteria; Xanthomonadales; Rhodanobacteraceae
0.4848962032299731	0.7428913016884842	0.4256599920766161	0.6855532470191515	Eukaryota; Metazoa; Arthropoda; Malacostraca; Amphipoda; Pontogammaridae
0.6500946926102197	0.8193286971702151	0.7094754739233157	0.8666668484907301	Bacteria; ; Actinobacteria; Actinobacteria; Micrococcales; Bogoriellaceae
0.6104740800447531	0.8014188576079047	0.5751116259433411	0.7872335284248935	Eukaryota; Metazoa; Mollusca; Gastropoda; ; Planorbidae
0.1924520839776661	0.612537582695352	0.10671470756019626	0.45776555019154896	Bacteria; ; Proteobacteria; Epsilonproteobacteria; Campylobacterales; Thiovulaceae
0.17706537874488154	0.6067785751239665	0.09293110126159666	0.43302643567099525	Bacteria; ; Bacteroidetes; Bacteroidia; Bacteroidales; Tenuifilaceae
0.2762789587025707	0.6510606341893385	0.11983866426672575	0.4720247154937237	Eukaryota; Metazoa; Mollusca; Bivalvia; Pectinida; Pectinidae
0.39024394923541	0.6992970569083985	0.23985153244353147	0.557453802471879	Bacteria; ; Proteobacteria; Betaproteobacteria; ; Casimicrobiaceae
0.5519482561533231	0.7786007603887223	0.8104471186249782	0.9172123094635748	Bacteria; ; Actinobacteria; Actinobacteria; Micrococcales; Cellulomonadaceae
0.521430569919797	0.7637651136653371	0.4834730835828348	0.7191593536661136	Eukaryota; Metazoa; Mollusca; Cephalopoda; Sepiida; Sepiolidae
0.5247789049687084	0.7641354386887553	0.44238491281229864	0.6955512300583048	Eukaryota; Metazoa; Arthropoda; Branchiopoda; Anostraca; Artemiidae
0.06483278189236072	0.5593321028242914	0.0344921363014566	0.37585108153864416	Bacteria; ; Proteobacteria; Gammaproteobacteria; Alteromonadales; Colwelliaceae
0.2243583523822856	0.6303530668725632	0.15610176939260084	0.4729467235407673	Eukaryota; Metazoa; Arthropoda; Malacostraca; Decapoda; Penaeidae
0.5028210642194809	0.7524009667006305	0.4188703652112041	0.6804767661424856	Eukaryota; Metazoa; Arthropoda; Malacostraca; Decapoda; Parastacidae
0.5708794619362971	0.7866657874461834	0.46718019300981584	0.7185715094621801	Eukaryota; Metazoa; Arthropoda; Merostomata; Xiphosura; Limulidae
0.8514967325248691	0.9216993282669419	0.7048672317701479	0.858996397291671	Bacteria; ; Planctomycetes; Planctomycetia; Gemmatales; Gemmataceae
0.5169658513474283	0.7618457213436799	0.45689935395939657	0.7085443241363437	Eukaryota; Metazoa; Arthropoda; Arachnida; Araneae; Ctenidae
0.29233374527875233	0.6582251756928044	0.2297034889356656	0.5520540447429758	Eukaryota; Metazoa; Arthropoda; Arachnida; Ixodida; Ixodidae
0.5965102357761539	0.7962474378601679	0.47401796720188294	0.724335453776673	Eukaryota; Metazoa; Arthropoda; Arachnida; Sarcoptiformes; Pyroglyphidae
0.552010273013283	0.7736909180816662	0.4820922906022408	0.7266758478000325	Bacteria; ; Chloroflexi; Tepidiformia; Tepidiformales; Tepidiformaceae
0.2846604918594604	0.6368737774568564	0.14490239390815424	0.5035744315050504	Bacteria; ; Proteobacteria; Gammaproteobacteria; Cellvibrionales; Halieaceae
0.2486454768229156	0.6357291260589332	0.16501737935740268	0.4810399834856569	Eukaryota; Metazoa; Arthropoda; Insecta; Orthoptera; Gryllidae
0.38277531875800225	0.6984959951755615	0.31091939393060875	0.6297370662192384	Eukaryota; Metazoa; Arthropoda; Insecta; Hemiptera; Aphididae
0.520128352628023	0.7630140418474551	0.5006563306157494	0.7326405059448164	Eukaryota; Metazoa; Arthropoda; Insecta; Hemiptera; Aleyrodidae
0.18743353390688716	0.608605272509915	0.053964402768325044	0.4137346014401497	Bacteria; ; Bacteroidetes; Sphingobacteriia; Sphingobacteriales; Sphingobacteriaceae
0.792493375159082	0.8760433182495246	0.6113922827349678	0.8131450690417474	Eukaryota; Fungi; Ascomycota; Saccharomycetes; Saccharomycetales; Dipodascaceae
0.3868938989869771	0.6992773682530837	0.3277615801112124	0.604470573373712	Eukaryota; Metazoa; Arthropoda; Insecta; Coleoptera; Lampyridae
0.5818964912462322	0.7877592261070975	0.5541149672859138	0.7764949693580875	Eukaryota; Metazoa; Arthropoda; Insecta; Coleoptera; Tenebrionidae
0.4150268938025702	0.7173337009709365	0.36781963651945043	0.6292562262838277	Viruses; ; ; ; ; Adintoviridae
0.5845215599271051	0.788772226069582	0.5176488408351748	0.752617836040113	Eukaryota; Metazoa; Arthropoda; Insecta; Lepidoptera; Bombycidae
0.5457032819520704	0.7761383838242545	0.466301892724491	0.7393358640440956	Bacteria; ; Bacteroidetes; Bacteroidia; Bacteroidales; Muribaculaceae
0.49106055823504025	0.7495165260888862	0.4364674843925652	0.6926513249342209	Eukaryota; Metazoa; Arthropoda; Insecta; Lepidoptera; Sphingidae
0.8015581968523479	0.889253921164177	0.7242489324230492	0.8730755207737876	Bacteria; ; Actinobacteria; Actinobacteria; Streptosporangiales; Streptosporangiaceae
0.4322767566084019	0.7155547359331205	0.6692930508466801	0.8432172699319332	Eukaryota; Metazoa; Arthropoda; Insecta; Diptera; Culicidae
0.4119080059416266	0.7109029910282437	0.36602787037558493	0.6300111237136161	Eukaryota; Metazoa; Porifera; Homoscleromorpha; Homosclerophorida; Oscarellidae
0.41321089726018567	0.7128379148214321	0.3437427074771132	0.6213077787829762	Eukaryota; Metazoa; Arthropoda; Arachnida; Trombidiformes; Hydryphantidae
0.5550777916542259	0.7799282644712672	0.8461687042071608	0.9370012754703934	Bacteria; ; Proteobacteria; Gammaproteobacteria; Thiotrichales; Piscirickettsiaceae
0.7736618936495263	0.876780407369065	0.6984142446118634	0.8615659829541069	Bacteria; ; Actinobacteria; Actinobacteria; Micrococcales; Ruaniaceae
0.670895938209226	0.8271935468853212	0.47187137523400147	0.7294072672584095	Eukaryota; Metazoa; Arthropoda; Insecta; Diptera; Drosophilidae
0.563815321192408	0.783483348575317	0.32536046318559186	0.6375435844535453	Bacteria; ; Proteobacteria; Gammaproteobacteria; Cellvibrionales; Microbulbiferaceae
0.784291649318629	0.8721158832344241	0.8601016203124947	0.9425675230871863	Bacteria; ; Actinobacteria; Coriobacteriia; Eggerthellales; Eggerthellaceae
0.316904422545306	0.6714354830910768	0.2815987537603134	0.5629891828880382	Viruses; ; Uroviricota; Caudoviricetes; Caudovirales; Drexlerviridae
0.22080578500986134	0.6228969465595036	0.12604503881127788	0.4914049710910617	Bacteria; ; Proteobacteria; Alphaproteobacteria; Rhodospirillales; Acetobacteraceae
0.4200798742851434	0.7133390882136027	0.3729972341174282	0.6414842680041771	Viruses; Bamfordvirae; Preplasmiviricota; Maveriviricetes; Priklausovirales; Lavidaviridae
0.6600301193787623	0.827796753132636	0.6229288514125232	0.81643315086461965	Eukaryota; Metazoa; Arthropoda; Insecta; Diptera; Muscidae
0.5492183706583024	0.774775693890094	0.4879705234544863	0.7248677772776936	Eukaryota; Viridiplantae; Streptophyta; Magnoliopsida; Proteales; Proteaceae
0.4229276737469713	0.7152925114440568	0.5127858638060713	0.7459451953365253	Bacteria; ; Nitrospinae; Nitrospinia; Nitrospinales; Nitrospinaceae
0.37420474433479034	0.6948045831124973	0.3643522590354186	0.6492326622595307	Eukaryota; Metazoa; Arthropoda; Insecta; Diptera; Calliphoridae
0.4501838958648002	0.7310609254073589	0.42700016380569095	0.6800325376349666	Eukaryota; Metazoa; Arthropoda; Insecta; Diptera; Glossinidae
0.47105253016162224	0.7400502011799275	0.4397751821104702	0.6886467443907528	Eukaryota; Metazoa; Arthropoda; Insecta; Hymenoptera; Pteromalidae
0.4444799153139413	0.7263866511697721	0.3810517012569242	0.6531671569854368	Eukaryota; Metazoa; Arthropoda; Insecta; Hymenoptera; Vespidae
0.6113776329015096	0.8031491425075287	0.5272735710623557	0.7543999732777446	Bacteria; ; Proteobacteria; Gammaproteobacteria; Methylococcales; Methylothermaceae
0.5487581536585174	0.7764331197305848	0.47164468428492756	0.7082524698914987	Eukaryota; Metazoa; Arthropoda; Insecta; Siphonaptera; Pulicidae
0.3480473844676418	0.6833127716131061	0.23215046034113937	0.5399480492519068	Eukaryota; Metazoa; Arthropoda; Insecta; Coleoptera; Chrysomelidae
0.5484372996499471	0.7758336202249577	0.4731141119023099	0.7114916697143775	Eukaryota; Metazoa; Brachiopoda; Lingulata; Lingulida; Lingulidae
0.5053612926690167	0.7534506030366377	0.4614153606757056	0.7075481684106808	Eukaryota; Metazoa; Brachiopoda; Rhynchonellata; Terebratulida; Cancellothyrididae
0.8674487330936781	0.9248016225171115	0.38034578583592277	0.6794296462463197	Bacteria; ; Proteobacteria; Betaproteobacteria; Nitrosomonadales; Sulfuricellaceae
0.4889920652479215	0.746708238625736	0.41945701834927934	0.6853707532647473	Bacteria; ; ; ; ; Candidatus Chazhemtobacteraceae
0.5508405142391611	0.7776328340376581	0.4587744906081775	0.7095520533300943	Eukaryota; Metazoa; Placozoa; ; ; Trichoplacidae
0.2884546269987654	0.6417251213937297	0.19653197107213716	0.5489746298713529	Bacteria; ; Actinobacteria; Actinobacteria; Micrococcales; Dermatophilaceae
0.503879005790669	0.7529573207442515	0.44248551312674955	0.6937404272391744	Viruses; Bamfordvirae; Nucleocytoviricota; Pokkesviricetes; Chitovirales; Poxviridae
0.42112515287177416	0.7158640233991127	0.35477287593556944	0.6342217067990553	Eukaryota; Fungi; Ascomycota; Dothideomycetes; Pleosporales; Dictyosporiaceae
0.8101577859498823	0.8910583426154047	0.8419818647272436	0.9332916147121226	Bacteria; ; Actinobacteria; Actinobacteria; Pseudonocardiales; Pseudonocardiaceae
0.24049609524048712	0.6354251112446394	0.18090056537358717	0.5214496866973141	Viruses; ; Peploviricota; Herviviricetes; Herpesvirales; Herpesviridae
0.5526579990868855	0.7771976537783286	0.4722532894335297	0.7183408335336258	Viruses; ; ; ; ; Baculoviridae
0.17620998516928493	0.6093155203458172	0.11717571231607236	0.4662044013606727	Bacteria; ; Proteobacteria; Gammaproteobacteria; Alteromonadales; Ferrimonadaceae
0.05633823959853413	0.5565767926441972	0.04696426526375204	0.3726483165878906	Bacteria; ; Proteobacteria; Epsilonproteobacteria; Nautiliales; Nitratiruptoraceae
0.41640119155536665	0.7167129806292298	0.357231786393392	0.629952778246161	Eukaryota; Fungi; Ascomycota; Dothideomycetes; Patellariales; Patellariaceae
0.677690618552256	0.8355494449481907	0.5313753965611288	0.7658493552711588	Bacteria; ; Proteobacteria; Betaproteobacteria; Nitrosomonadales; Usitatibacteraceae
0.6809547077496699	0.8357089680468454	0.6070407680457228	0.8066055290554408	Viruses; ; Uroviricota; Caudoviricetes; Caudovirales; Autographiviridae
0.4294908763659965	0.7231796761219401	0.360007944569013	0.6335111845809535	Viruses; Orthornavirae; Negarnaviricota; Insthoviricetes; Articulavirales; Orthomyxoviridae
0.626949510265767	0.8103917938806254	0.7061712768849377	0.8627081359576407	Viruses; ; Uroviricota; Caudoviricetes; Caudovirales; Demerecviridae
0.5279923777117997	0.7653422029300775	0.47142752425359674	0.7073074999642508	Viruses; Pararnavirae; Artverviricota; Revtraviricetes; Ortervirales; Retroviridae
0.5178277356330246	0.759293603844863	0.46610867510928194	0.7165386541156984	Viruses; Orthornavirae; Negarnaviricota; Ellioviricetes; Bunyavirales; Phenuiviridae
0.5970777080515948	0.7906475101968804	0.49633293054205047	0.7488607747746571	Eukaryota; ; ; Bigyra; Opalinata; Blastocystidae
0.5325580147401885	0.7677033847013985	0.44908612554570226	0.7062575268313254	Bacteria; ; Cyanobacteria; ; Synechococcales; Oculatellaceae
0.8721009275698258	0.9267445807683543	0.8859014790419129	0.9531319050571507	Bacteria; ; Actinobacteria; Actinobacteria; Propionibacteriales; Nocardioidaceae
0.20971395440269416	0.6202197247515323	0.09282841398850603	0.4395786890662531	Bacteria; ; Proteobacteria; Epsilonproteobacteria; Campylobacterales; Hydrogenimonaceae
0.5252270801340153	0.7641629599895745	0.47870451610434883	0.7194401246837107	Eukaryota; Viridiplantae; Streptophyta; Magnoliopsida; Amborellales; Amborellaceae
0.4531946632308876	0.7257940927158887	0.5678095299869051	0.7916706177731576	Bacteria; ; Actinobacteria; Actinobacteria; Streptosporangiales; Thermomonosporaceae
0.4598521774777964	0.7384030757956855	0.3456449073639464	0.6372587717889922	Eukaryota; Fungi; Ascomycota; Orbiliomycetes; Orbiliales; Orbiliaceae
0.5028867385780519	0.7533314915827116	0.4609228456167443	0.7028061475342804	Eukaryota; Viridiplantae; Streptophyta; Magnoliopsida; Laurales; Lauraceae
0.7617913826001569	0.8802145067065942	0.5748052807393504	0.784636608002098	Eukaryota; Viridiplantae; Streptophyta; Magnoliopsida; Gentianales; Rubiaceae
0.5331447118478141	0.767235367847683	0.5282882376610953	0.7540174860860385	Eukaryota; Viridiplantae; Streptophyta; Magnoliopsida; Fagales; Betulaceae
0.5330729963490306	0.7677759819820624	0.4538169838828928	0.7028194123100282	Eukaryota; Fungi; Chytridiomycota; Chytridiomycetes; Spizellomycetales; Powellomycetaceae
0.11546593156811401	0.577870268319204	0.07750590694720087	0.4004760039139318	Eukaryota; Fungi; Ascomycota; Dothideomycetes; Pleosporales; Phaeosphaeriaceae
0.6795964743390333	0.8336344919971544	0.6082032735226366	0.8048891267664413	Bacteria; ; Bacteroidetes; Flavobacteriia; Flavobacteriales; Cryomorphaceae
0.3919042457334172	0.7057938967761771	0.33737358225743674	0.6189353300272643	Eukaryota; Viridiplantae; Streptophyta; Magnoliopsida; Piperales; Saururaceae
0.5155110993572508	0.7567184879053532	0.4487029956149589	0.7044018309041954	Eukaryota; Viridiplantae; Streptophyta; Magnoliopsida; Asterales; Argophyllaceae
0.6368021442438772	0.8119479251627928	0.574496540326316	0.7856697706442858	Eukaryota; Viridiplantae; Streptophyta; Magnoliopsida; Myrtales; Lythraceae
0.32046412455097323	0.67420744494852	0.22210573706460573	0.5468484299965171	Bacteria; ; Proteobacteria; Gammaproteobacteria; Chromatiales; Wenzhouxiangellaceae
0.5236014058838281	0.7628665694273564	0.4339665236559369	0.689379428003617	Eukaryota; Viridiplantae; Streptophyta; Magnoliopsida; Gunnerales; Gunneraceae
0.3906299799324712	0.7138278330445842	0.3700648328942901	0.6809326613157843	Viruses; ; Uroviricota; Caudoviricetes; Caudovirales; Podoviridae
0.10207100852809868	0.5729011727219808	0.04868169187145167	0.38925901472465446	Bacteria; ; Bacteroidetes; Cytophagia; Cytophagales; Cyclobacteriaceae
0.5663134052934609	0.784665084368787	0.4852518780480821	0.7263371161496236	Eukaryota; Metazoa; Porifera; Demospongiae; Poecilosclerida; Mycalidae
0.3072043177973491	0.66363113260827	0.14050223875661344	0.4992324578674373	Bacteria; ; Proteobacteria; Epsilonproteobacteria; Campylobacterales; Sulfurovaceae
0.7613135297315976	0.8745402525988017	0.5763855796652326	0.7875966504282265	Eukaryota; Fungi; Ascomycota; Sordariomycetes; Glomerellales; Plectosphaerellaceae
0.6094744615484491	0.8019895907019265	0.5662432937819688	0.7795166143908875	Bacteria; ; Actinobacteria; Acidimicrobiia; Acidimicrobiales; Iamiaceae
0.5313443389950481	0.7660559998332765	0.4591595455882078	0.7110845895176581	Eukaryota; Metazoa; Arthropoda; Insecta; Hemiptera; Cixiidae
0.7344157530393253	0.8599760216515756	0.5997194606304651	0.804574710053423	Eukaryota; Metazoa; Arthropoda; Insecta; Lepidoptera; Nymphalidae
0.5049694975160829	0.7523096722202346	0.4096004575375085	0.6754766598714008	Eukaryota; ; Rhodophyta; Bangiophyceae; Porphyridiales; Porphyridiaceae
0.45578444127105394	0.7321497621642769	0.3890766606179154	0.6547950791699055	Bacteria; ; Proteobacteria; Gammaproteobacteria; Thiotrichales; Thiotrichaceae
0.3247757337491231	0.6745423468067571	0.28995995618962794	0.5866286786504646	Bacteria; ; Actinobacteria; Actinobacteria; Acidothermales; Acidothermaceae
0.6032254234405027	0.798244437391363	0.46557636841888483	0.7292398835935111	Bacteria; ; Proteobacteria; Deltaproteobacteria; Myxococcales; Polyangiaceae
0.38253629084911306	0.6994044004513421	0.16030236343756205	0.5216070862486072	Bacteria; ; Proteobacteria; Gammaproteobacteria; Legionellales; Legionellaceae
0.04549325700586471	0.5569394317250543	0.01173805771837439	0.3159529487335797	Bacteria; ; Bacteroidetes; Flavobacteriia; Flavobacteriales; Flavobacteriaceae
0.04674189368876343	0.5573842432936768	0.011554203860044883	0.3134855803514029	Bacteria; ; Proteobacteria; Epsilonproteobacteria; Campylobacterales; Campylobacteraceae
0.534652751187212	0.7667255903691469	0.36640689553348177	0.6580074265460315	Bacteria; ; Nitrospirae; Nitrospira; Nitrospirales; Nitrospiraceae
0.3622256161906759	0.6917336656677344	0.3020821221237998	0.5838221036438672	Eukaryota; Viridiplantae; Streptophyta; Magnoliopsida; Brassicales; Cleomaceae
0.6391379541991795	0.8147110290941456	0.5947349084299295	0.8078175268705298	Eukaryota; Metazoa; Arthropoda; Insecta; Diptera; Tephritidae
0.5090185183986786	0.758474918909059	0.44290455222160074	0.6891385605456949	Eukaryota; Metazoa; Arthropoda; Insecta; Hymenoptera; Encyrtidae
0.5004721657233281	0.7523600088803246	0.3597342265999271	0.6538338330751551	Eukaryota; Metazoa; Mollusca; Bivalvia; Ostreida; Ostreidae
0.18333949816833103	0.6070863428248873	0.06981579846435355	0.42902259543662274	Eukaryota; ; Apicomplexa; Conoidasida; Eucoccidiorida; Sarcocystidae
0.505010357010171	0.7524409023320313	0.43116473775883607	0.6875530915217254	Viruses; ; ; ; ; Nudiviridae
0.24821307898992376	0.6169030630474721	0.20260385047201754	0.5546957642728613	Bacteria; ; Firmicutes; Bacilli; Bacillales; Staphylococcaceae
0.27955944761077467	0.6467737663844085	0.14235796473900572	0.4971433137390879	Bacteria; ; Spirochaetes; Spirochaetia; Leptospirales; Leptospiraceae
0.3483897375181699	0.679709351932785	0.1356919526109474	0.5008079707622072	Bacteria; ; Bacteroidetes; ; Bacteroidetes Order II. Incertae sedis; Rhodothermaceae
0.042745817314602655	0.5563261428461385	0.006004605232068127	0.2696909661674401	Bacteria; ; Tenericutes; Mollicutes; Acholeplasmatales; Acholeplasmataceae
0.2977871761587189	0.6502608257459814	0.12762960048048974	0.49408992896057663	Bacteria; ; Proteobacteria; Gammaproteobacteria; Oceanospirillales; Halomonadaceae
0.5688998563167937	0.7824679643527643	0.4614896371782789	0.7171595592030814	Eukaryota; Viridiplantae; Streptophyta; Magnoliopsida; Dioscoreales; Dioscoreaceae
0.2693456128513547	0.6481880375206747	0.20590722388304153	0.5114449893073912	Bacteria; ; Chloroflexi; Chloroflexia; Herpetosiphonales; Herpetosiphonaceae
0.7071599293587901	0.8480862879437997	0.517816863203858	0.7572030651533717	Eukaryota; Viridiplantae; Streptophyta; Magnoliopsida; Vitales; Vitaceae
0.5501191236498774	0.7753962886251232	0.4803502249669265	0.7236442546724595	Eukaryota; Fungi; Basidiomycota; Agaricomycetes; Agaricales; Tricholomataceae
0.18319777055989567	0.6120154955332751	0.11943358195420763	0.47904900774628023	Eukaryota; Fungi; Basidiomycota; Microbotryomycetes; Sporidiobolales; Sporidiobolaceae
0.23305463160292153	0.6334039923560606	0.15016418824855546	0.5037330386695495	Eukaryota; Fungi; Ascomycota; Sordariomycetes; Ophiostomatales; Ophiostomataceae
0.30459446014376335	0.6635126376052024	0.2927761123903948	0.5621673978658969	Eukaryota; Fungi; Mucoromycota; Mucoromycetes; Mucorales; Mucoraceae
0.5965553853574138	0.7953340281720551	0.49541338015629666	0.7405811912678191	Eukaryota; ; Perkinsozoa; ; Perkinsida; Perkinsidae
0.3850278207553925	0.7014389219808489	0.32459840439575866	0.6113971895149616	Eukaryota; Fungi; Microsporidia; ; ; Enterocytozoonidae
0.5710565417497804	0.782925330730758	0.48990486592375887	0.7238854028138186	Eukaryota; ; Heterolobosea; ; ; Psalteriomonadidae
0.5453959516511246	0.7727637127892071	0.4743891422394306	0.720000806084089	Eukaryota; Viridiplantae; Chlorophyta; Nephroselmidophyceae; Nephroselmidales; Nephroselmidaceae
0.48896464130769873	0.7450808387835018	0.45836957892348057	0.6999523787079308	Eukaryota; ; Rhodophyta; Compsopogonophyceae; Compsopogonales; Compsopogonaceae
0.49188788241421766	0.7506514588994356	0.4188233011360906	0.6703646284721758	Eukaryota; ; Rhodophyta; Florideophyceae; Gelidiales; Pterocladiaceae
0.6006720924190335	0.7998980021033336	0.5120874429879881	0.7446589846783459	Eukaryota; ; Rhodophyta; Florideophyceae; Plocamiales; Plocamiaceae
0.4183027936470377	0.7123559571740662	0.39888188666500995	0.6646458657077875	Eukaryota; ; Rhodophyta; Florideophyceae; Halymeniales; Halymeniaceae
0.5298235024273067	0.7642003106812941	0.46860277154833085	0.717249228750658	Eukaryota; ; Rhodophyta; Florideophyceae; Hildenbrandiales; Hildenbrandiaceae
0.5380165745841146	0.7698573576009783	0.4552743018726753	0.7047374744468081	Viruses; Pararnavirae; Artverviricota; Revtraviricetes; Ortervirales; Caulimoviridae
0.1322119933705279	0.5889648986756867	0.06052504625085213	0.4052272743810995	Eukaryota; Fungi; Ascomycota; Sordariomycetes; Glomerellales; Glomerellaceae
0.4889380846302869	0.7444443570314876	0.44293119687359966	0.6891046590761128	Eukaryota; Viridiplantae; Streptophyta; Polypodiopsida; Hymenophyllales; Hymenophyllaceae
0.6036079778714032	0.8000766536521793	0.5393387040818192	0.7576122621845619	Eukaryota; Metazoa; Arthropoda; Arachnida; Trombidiformes; Tetranychidae
0.6958561405623752	0.84265815619651	0.5703328824984081	0.7875078833847973	Bacteria; ; Chloroflexi; Thermomicrobia; Thermomicrobiales; Thermomicrobiaceae
0.9181365726192948	0.9540319428411665	0.569335505032049	0.796624902017133	Bacteria; ; Firmicutes; Tissierellia; Tissierellales; Peptoniphilaceae
0.22770383488417256	0.630880820764787	0.18851616801880977	0.48927340424104254	Eukaryota; Fungi; Ascomycota; Eurotiomycetes; Onygenales; Onygenaceae
0.1469902655499714	0.5927023604911617	0.09067005952071139	0.42998826929519635	Eukaryota; Fungi; Ascomycota; Sordariomycetes; Hypocreales; Ophiocordycipitaceae
0.6074269513795812	0.8023219765270005	0.5005528111324367	0.7391980015465408	Eukaryota; Metazoa; Arthropoda; Insecta; Lepidoptera; Pieridae
0.8171991347382682	0.8909788567554954	0.816696582424284	0.9241951507456382	Bacteria; ; Actinobacteria; Actinobacteria; Bifidobacteriales; Bifidobacteriaceae
0.5784901490670611	0.7890304819036646	0.5775541173199287	0.8006266796042915	Bacteria; ; Proteobacteria; Betaproteobacteria; Burkholderiales; Alcaligenaceae
0.4972933443274035	0.7516512305856015	0.4466976435910077	0.699061908488558	Eukaryota; Viridiplantae; Chlorophyta; Chlorophyceae; Chlamydomonadales; Pleurastraceae
0.36172643647346137	0.6911239513266507	0.31008486519302925	0.5748886681076649	Eukaryota; Viridiplantae; Chlorophyta; Ulvophyceae; Ulotrichales; Ulotrichaceae
0.6626119541458089	0.8247975574507288	0.3800275920617654	0.6855330792916446	Eukaryota; Viridiplantae; Streptophyta; Magnoliopsida; Malvales; Malvaceae
0.6047364556790595	0.7992440493103704	0.5250155254568311	0.7541183042620279	Eukaryota; Viridiplantae; Streptophyta; Pinopsida; Araucariales; Araucariaceae
0.5131968259333627	0.7568630574407126	0.4704519377013062	0.7156443056369002	Eukaryota; Fungi; Ascomycota; Leotiomycetes; Erysiphales; Erysiphaceae
0.5122805015631311	0.7572525507666806	0.4413340349063888	0.6922876554677021	Eukaryota; Metazoa; Arthropoda; Arachnida; Mesostigmata; Phytoseiidae
0.56006520175051	0.7785925684662199	0.49595265137110756	0.7348142609672695	Eukaryota; ; Rhodophyta; Compsopogonophyceae; Erythropeltidales; Erythrotrichiaceae
0.51588946222829	0.7586856107184883	0.43664039201694105	0.6983104224717628	Eukaryota; ; Euglenozoa; Kinetoplastea; Neobodonida; Rhynchomonadidae
0.5197563445626863	0.7608824091834059	0.47268349603402127	0.7176190874741398	Eukaryota; Metazoa; Arthropoda; Branchiopoda; Diplostraca; Daphniidae
0.19743840697439366	0.6113190489379311	0.07700357609895923	0.4451032674190816	Bacteria; ; Proteobacteria; Deltaproteobacteria; Desulfuromonadales; Geobacteraceae
0.8522965851242414	0.9139013398921252	0.7229392446655798	0.8740273108164073	Bacteria; ; Proteobacteria; Alphaproteobacteria; Rhizobiales; Brucellaceae
0.8379344578100418	0.9141659824823958	0.2600494914124681	0.5974279561270752	Bacteria; ; Firmicutes; Clostridia; Clostridiales; Heliobacteriaceae
0.5992419071571523	0.7964049126578256	0.5499310514834937	0.7733001099035124	Eukaryota; Fungi; Ascomycota; Sordariomycetes; Hypocreales; Clavicipitaceae
0.4835441083501459	0.7475780331331218	0.4204377134704174	0.6755091504448311	Bacteria; ; Coprothermobacterota; Coprothermobacteria; Coprothermobacterales; Coprothermobacteraceae
0.5476191089701432	0.7734327880816804	0.2900326441363779	0.6135772957375811	Bacteria; ; Proteobacteria; Betaproteobacteria; Nitrosomonadales; Nitrosomonadaceae
0.592208645327192	0.7932626482097849	0.5200837806172218	0.7443382254740596	Eukaryota; Viridiplantae; Chlorophyta; Ulvophyceae; Dasycladales; Polyphysaceae
0.6295248208330093	0.8114648010036047	0.7132609031710158	0.8667383089854297	Eukaryota; Viridiplantae; Streptophyta; Magnoliopsida; Solanales; Convolvulaceae
0.3636724689774042	0.6930575354877144	0.3313929038733613	0.6047964601538237	Eukaryota; Metazoa; Mollusca; Gastropoda; Lepetellida; Haliotidae
0.4736512314807404	0.7420657143010141	0.42227545937358885	0.6870446920591804	Viruses; Orthornavirae; Duplornaviricota; Resentoviricetes; Reovirales; Reoviridae
0.2766524303148747	0.6501461267486248	0.28989912377236554	0.5804009001903828	Eukaryota; Fungi; Ascomycota; Sordariomycetes; Magnaporthales; Magnaporthaceae
0.579444194063622	0.7884715536844803	0.4693884701522868	0.7150073353202143	Eukaryota; Metazoa; Arthropoda; Insecta; Blattodea; Rhinotermitidae
0.9627299206747926	0.9776467335816915	0.7912269955657872	0.910324296792162	Bacteria; ; Actinobacteria; Actinobacteria; Corynebacteriales; Nocardiaceae
0.5251668092795022	0.7655493984936715	0.47001353629323683	0.7090406183486669	Eukaryota; Metazoa; Arthropoda; Insecta; Hymenoptera; Tenthredinidae
0.39796122414879403	0.7051077167129572	0.35376695909260264	0.620788237313039	Eukaryota; ; Endomyxa; Phytomyxea; Plasmodiophorida; Plasmodiophoridae
0.3842053696859052	0.6990041084502195	0.31984666852653626	0.6053122382107319	Eukaryota; Viridiplantae; Streptophyta; Bryopsida; Bryales; Bryaceae
0.52586684382515	0.7636072852926931	0.4362324111525317	0.6970470956659551	Eukaryota; Fungi; Basidiomycota; Agaricomycetes; Boletales; Pisolithaceae
0.297166487025204	0.6624887661203192	0.279706873841832	0.5669971439707584	Eukaryota; Metazoa; Priapulida; Priapulimorpha; Priapulimorphida; Priapulidae
0.5069738980085292	0.7520438570874478	0.4756615780080961	0.7218661500423116	Eukaryota; Metazoa; Mollusca; Cephalopoda; Octopoda; Octopodidae
0.40642663093493503	0.70853391049296	0.4068003687935972	0.6716190618936322	Eukaryota; Viridiplantae; Streptophyta; Magnoliopsida; Caryophyllales; Caryophyllaceae
0.3988399108293312	0.7078571071051224	0.3317390941039712	0.6182337644783181	Eukaryota; Fungi; Ascomycota; Sordariomycetes; Xylariales; Xylariaceae
0.5381781845290089	0.7710478869249379	0.47392760358801544	0.7189937392765297	Eukaryota; ; ; Glaucocystophyceae; Gloeochaetales; Gloeochaetaceae
0.515030762805868	0.7574314167032499	0.4674668576021173	0.7090886201185274	Eukaryota; ; Euglenozoa; Euglenida; Euglenales; Euglenaceae
0.3964175348049109	0.7165171313036642	0.3270966682237779	0.6517169529667318	Bacteria; ; Proteobacteria; Gammaproteobacteria; Enterobacterales; Enterobacteriaceae
0.5194140437798168	0.7632457381070336	0.46452220112841597	0.7046485715330042	Eukaryota; Metazoa; Arthropoda; Insecta; Diptera; Sciaridae
0.4788876611472105	0.741724778903731	0.4387357456753262	0.6923292777226255	Eukaryota; ; Rhodophyta; Florideophyceae; Nemastomatales; Schizymeniaceae
0.5093181051276608	0.7599658424185565	0.45060541210452854	0.6980497032797796	Eukaryota; ; Rhodophyta; Florideophyceae; Gigartinales; Phyllophoraceae
0.24821307898992376	0.6169030630474721	0.12257323616365043	0.4919280998857883	Eukaryota; Viridiplantae; Streptophyta; Magnoliopsida; Poales; Poaceae
0.5460882790115041	0.7736264598731426	0.46510439730855724	0.7130327797343737	Eukaryota; Viridiplantae; Chlorophyta; Pyramimonadophyceae; Pyramimonadales; Pyramimonadaceae
0.275454469208315	0.6500873304068596	0.23463112607728526	0.555659031543228	Archaea; ; Euryarchaeota; Methanococci; Methanococcales; Methanococcaceae
0.401877304742454	0.7096159987239048	0.37772224919374814	0.6396602763105751	Eukaryota; Metazoa; Annelida; Clitellata; Hirudinida; Erpobdellidae
0.26261051257586776	0.6473120739693488	0.24324603102550085	0.5299433551590939	Eukaryota; Viridiplantae; Streptophyta; Magnoliopsida; Lamiales; Lamiaceae
0.7153994564792292	0.8447945038239537	0.5706607089711577	0.7956636695421737	Bacteria; ; Proteobacteria; Gammaproteobacteria; Enterobacterales; Hafniaceae
0.4939575684810484	0.7496397221292408	0.44625100277136076	0.6952981745086607	Eukaryota; Metazoa; Arthropoda; Insecta; Diptera; Cecidomyiidae
0.3127133767305787	0.6691433040389008	0.26412832782255596	0.5571400216352833	Eukaryota; Fungi; Basidiomycota; Agaricomycetes; Agaricales; Lyophyllaceae
0.557239491173822	0.7789365948157584	0.49740130343338695	0.7359103366259012	Eukaryota; Fungi; Basidiomycota; Agaricomycetes; Russulales; Stereaceae
0.09639432749352006	0.5732642317007145	0.04696095048857868	0.39313184639954624	Eukaryota; Fungi; Ascomycota; Leotiomycetes; Helotiales; Sclerotiniaceae
0.38198557308792713	0.6981109276571125	0.14864767528311915	0.5111693489287569	Bacteria; ; Proteobacteria; Gammaproteobacteria; Enterobacterales; Erwiniaceae
0.35212554845965693	0.6865078162172713	0.2560754580316117	0.5675806840675993	Eukaryota; Metazoa; Arthropoda; Hexanauplia; Pedunculata; Pollicipedidae
0.54043278075112	0.7724525163130891	0.48069365417324633	0.7176544538667913	Eukaryota; Metazoa; Arthropoda; Insecta; Coleoptera; Coccinellidae
0.34537026461935993	0.6778862053054332	0.41016487033916776	0.7057375716080561	Eukaryota; Fungi; Ascomycota; Eurotiomycetes; Eurotiales; Aspergillaceae
0.553102340317306	0.7802149830302165	0.506544237205549	0.7321374207087663	Eukaryota; Viridiplantae; Streptophyta; Magnoliopsida; Ranunculales; Lardizabalaceae
0.5586402008406173	0.782703963648225	0.48990266062770177	0.7241211917215489	Eukaryota; Viridiplantae; Streptophyta; Mesostigmatophyceae; Mesostigmatales; Mesostigmataceae
0.9168679328807257	0.9510137949550712	0.5268570623286083	0.7744249632346488	Bacteria; ; Proteobacteria; Gammaproteobacteria; Enterobacterales; Morganellaceae
0.7900282443070278	0.8927349242705276	0.4633809034032182	0.7241856160559393	Bacteria; ; Actinobacteria; Rubrobacteria; Rubrobacterales; Rubrobacteraceae
0.3754967113420204	0.6928302357552273	0.31180546600947767	0.6121815656300075	Eukaryota; Viridiplantae; Streptophyta; Magnoliopsida; Arecales; Arecaceae
0.1287814510630936	0.5840132930602016	0.07816033888549685	0.3920142113423958	Bacteria; ; Firmicutes; Clostridia; Halanaerobiales; Halobacteroidaceae
0.8178885733356784	0.8987750892483269	0.6327991789928709	0.8255560353727762	Bacteria; ; Proteobacteria; Gammaproteobacteria; Enterobacterales; Yersiniaceae
0.24821307898992376	0.6169030630474721	0.31447830672504734	0.637938966918565	Bacteria; ; Actinobacteria; Actinobacteria; Micrococcales; Dermabacteraceae
0.6833723811477967	0.836647471181666	0.6239777417644287	0.8177177235343516	Bacteria; ; Actinobacteria; Actinobacteria; Micrococcales; Jonesiaceae
0.339596989186283	0.6835802778411219	0.313987406176936	0.5996228588280177	Eukaryota; Viridiplantae; Streptophyta; Magnoliopsida; Sapindales; Sapindaceae
0.4111248825851275	0.7100462569951569	0.27363594623459664	0.5940698434249384	Eukaryota; ; Evosea; Eumycetozoa; Dictyosteliales; Dictyosteliaceae
0.39809195861392915	0.707395715456322	0.3466045904030148	0.6257853217318171	Eukaryota; Viridiplantae; Chlorophyta; Chlorophyceae; Chlamydomonadales; Haematococcaceae
0.28729491293900683	0.6588999252376346	0.18640542609574517	0.5073418773732238	Eukaryota; ; Rhodophyta; Bangiophyceae; Cyanidiales; Cyanidiaceae
0.6805266473100519	0.8372277880363697	0.5634536289121251	0.7831257464522378	Eukaryota; Metazoa; Cnidaria; Anthozoa; Actiniaria; Edwardsiidae
0.6139040448912907	0.8041933441021577	0.49612836644947994	0.7381124455289866	Bacteria; ; Proteobacteria; Deltaproteobacteria; Desulfovibrionales; Desulfohalobiaceae
0.3115282576526446	0.6687790200042547	0.2153677448260895	0.5248940112714169	Eukaryota; Fungi; Chytridiomycota; Neocallimastigomycetes; Neocallimastigales; Neocallimastigaceae
0.5267522114016006	0.7660634753747586	0.45541425067839475	0.7003941794988475	Viruses; ; ; ; ; Plasmaviridae
0.541949438177369	0.7718254757963247	0.46728376493175144	0.7137442954385677	Eukaryota; Viridiplantae; Streptophyta; Magnoliopsida; Poales; Juncaceae
0.4982277691220549	0.751975625927174	0.43075886096910876	0.6861134067926973	Archaea; ; Thaumarchaeota; ; Cenarchaeales; Cenarchaeaceae
0.5254961670686092	0.7634735995408779	0.5098721673744355	0.74084788387763	Eukaryota; Fungi; Basidiomycota; Agaricomycetes; Agaricales; Physalacriaceae
0.18162166591117207	0.6108516747885058	0.13928989447960227	0.4878094492284985	Bacteria; ; Proteobacteria; Gammaproteobacteria; Chromatiales; Thioalkalibacteraceae
0.4786803606976939	0.7424917346920191	0.4600425800773555	0.704248896001091	Eukaryota; ; ; ; Jakobida; Histionidae
0.38626417626732823	0.7025393236174989	0.3093711699518506	0.5881954356972494	Eukaryota; Metazoa; Cnidaria; Anthozoa; Scleractinia; Merulinidae
0.2932789506952081	0.659696764793983	0.2666176007509032	0.5509525718178602	Eukaryota; Viridiplantae; Streptophyta; Magnoliopsida; Gentianales; Apocynaceae
0.5034521933136252	0.7554179897075151	0.46065947080016406	0.704940606829567	Eukaryota; ; Rhodophyta; Florideophyceae; Corallinales; Corallinaceae
0.5145872028562447	0.7590030189990408	0.46322107298374104	0.7110713214106014	Eukaryota; ; Rhodophyta; Florideophyceae; Sporolithales; Sporolithaceae
0.443430391811445	0.7263449238222457	0.1565656576420606	0.5184991200357899	Bacteria; ; Proteobacteria; Gammaproteobacteria; Aeromonadales; Aeromonadaceae
0.569340592144846	0.783349858627998	0.5007096350499926	0.7395266595057561	Eukaryota; Viridiplantae; Streptophyta; Magnoliopsida; Liliales; Melanthiaceae
0.5187059573351853	0.7603578390131105	0.4803202949872558	0.7179296123477718	Eukaryota; Viridiplantae; Streptophyta; Magnoliopsida; Ranunculales; Menispermaceae
0.5524293322304397	0.7765996106718394	0.45784496604594344	0.7025915455474064	Archaea; ; Candidatus Thermoplasmatota; Thermoplasmata; Thermoplasmatales; Thermoplasmataceae
0.3830030669196693	0.6973665776850859	0.28887674240629363	0.5989695785435873	Eukaryota; Fungi; Ascomycota; Dothideomycetes; Venturiales; Venturiaceae
0.2124561219601161	0.6216771169157501	0.12770185646924342	0.45368240548860667	Eukaryota; Metazoa; Cnidaria; Anthozoa; Scleractinia; Pocilloporidae
0.4818508911769106	0.7427536179591522	0.4446945794090004	0.6981728693201353	Eukaryota; Viridiplantae; Streptophyta; Magnoliopsida; Saxifragales; Hamamelidaceae
0.6480674127142738	0.8208371832349501	0.4322487387877392	0.705095900955492	Eukaryota; Metazoa; Nematoda; Chromadorea; Strongylida; Ancylostomatidae
0.08419636216243137	0.5652989202674447	0.04210719023933441	0.2991437259721295	Eukaryota; Viridiplantae; Streptophyta; Magnoliopsida; Fagales; Juglandaceae
0.5441770845307073	0.771682309613991	0.4896179774354665	0.7309356451852185	Eukaryota; Viridiplantae; Chlorophyta; Chlorophyceae; Chaetopeltidales; Chaetopeltidaceae
0.4897145664873291	0.7488454757757592	0.4498256397530918	0.702998098052958	Eukaryota; Viridiplantae; Streptophyta; Magnoliopsida; Saxifragales; Cynomoriaceae
0.13426726636528577	0.5958166847571486	0.09609856661526517	0.4603753659726318	Bacteria; ; Firmicutes; Clostridia; Clostridiales; Peptococcaceae
0.3353009365476214	0.6772588847913731	0.26053724681956386	0.5797957091315872	Eukaryota; Viridiplantae; Streptophyta; Magnoliopsida; Alismatales; Araceae
0.47119180780308273	0.7384361796269893	0.4106149289086755	0.6714335770324209	Eukaryota; Metazoa; Arthropoda; Insecta; Lepidoptera; Plutellidae
0.7976767122345881	0.8790887775099953	0.8989471431842834	0.960377555333771	Bacteria; ; Firmicutes; Bacilli; Lactobacillales; Aerococcaceae
0.5128856178277675	0.7579904724238309	0.4569151432604114	0.7131425716670567	Eukaryota; Metazoa; Arthropoda; Arachnida; Sarcoptiformes; Sarcoptidae
0.14693351035227506	0.5931758578394537	0.06235069641302574	0.41891052161152653	Bacteria; ; Spirochaetes; Spirochaetia; Brachyspirales; Brachyspiraceae
0.5155834312159553	0.7599997188649307	0.4525725200436126	0.6956575611327349	Eukaryota; ; ; Phaeophyceae; Fucales; Fucaceae
0.5908811869455143	0.792958239082129	0.4980045490215922	0.7370771940722782	Eukaryota; Viridiplantae; Streptophyta; Bryopsida; Hypnales; Pylaisiaceae
0.24481764415056312	0.6322081414394156	0.1530955510445354	0.5146754479322814	Bacteria; ; Proteobacteria; Gammaproteobacteria; Vibrionales; Vibrionaceae
0.30957744444246227	0.6617944689153401	0.1849896055915276	0.5367378500769341	Bacteria; ; Actinobacteria; Actinobacteria; Nakamurellales; Nakamurellaceae
0.4705097686950602	0.7391577917204325	0.4367255375122483	0.69418778824874094	Bacteria; ; Actinobacteria; Acidimicrobiia; Acidimicrobiales; Acidimicrobiaceae
0.3027091642199826	0.6640103609083561	0.310922888375778	0.5960372166595833	Eukaryota; Fungi; Ascomycota; Saccharomycetes; Saccharomycetales; Ascoideaceae
0.5208878205817645	0.7634472938989024	0.4637930992342083	0.7066193541068	Archaea; ; Crenarchaeota; Thermoprotei; Desulfurococcales; Pyrodictiaceae
0.5755799678298841	0.7853608250372323	0.4421256536976589	0.7012233355937444	Bacteria; ; Cyanobacteria; ; Chroococcidiopsidales; Chroococcidiopsidaceae
0.4600017058244413	0.7339044417035462	0.4105682776940251	0.6722453045567793	Bacteria; ; Cyanobacteria; ; Pleurocapsales; Hyellaceae
0.5208935100356773	0.7629756323516962	0.4484796076025999	0.7044262568491735	Eukaryota; Viridiplantae; Streptophyta; Magnoliopsida; Ericales; Ebenaceae
0.44699154719079787	0.7280692509571068	0.36728127443656655	0.6326616388455656	Eukaryota; Viridiplantae; Streptophyta; Magnoliopsida; Ericales; Symplocaceae
0.39123031976348027	0.7057574039345449	0.35707497856363335	0.6220017621054962	Eukaryota; Viridiplantae; Streptophyta; Magnoliopsida; Alismatales; Hydrocharitaceae
0.0885854264847752	0.5665308811486458	0.049404298494279346	0.3711410392796172	Eukaryota; Viridiplantae; Streptophyta; Magnoliopsida; Sapindales; Anacardiaceae
0.6705996448177345	0.8286287505266228	0.5010289436736062	0.744045893817213	Eukaryota; ; ; Cryptophyceae; Pyrenomonadales; Geminigeraceae
0.5617282201433031	0.7793831178043681	0.46522377547061783	0.7138097438514529	Eukaryota; Viridiplantae; Chlorophyta; Chlorophyceae; Oedogoniales; Oedogoniaceae
0.49790558333879836	0.7522429484996509	0.45291588640695596	0.7073283953078537	Eukaryota; Viridiplantae; Chlorophyta; Chlorophyceae; Chaetophorales; Chaetophoraceae
0.4611137165529452	0.7332287581300467	0.40422460294795615	0.6753447565687457	Eukaryota; Viridiplantae; Chlorophyta; Chlorophyceae; Tetrasporales; Tetrasporaceae
0.2562947277572899	0.6320760963106369	0.16279984520011972	0.5227671874375576	Eukaryota; Fungi; Ascomycota; Sordariomycetes; Hypocreales; Nectriaceae
0.4654377138522763	0.7368981456598565	0.45831019955869756	0.7026162334130451	Eukaryota; Metazoa; Platyhelminthes; Trematoda; Plagiorchiida; Dicrocoeliidae
0.5079056748087256	0.755503172301816	0.44463626711868526	0.6953298968497696	Eukaryota; ; Ciliophora; Spirotrichea; Urostylida; Urostylidae
0.45181180199066495	0.7310560171274637	0.3697870048628823	0.6512567193631172	Archaea; ; Euryarchaeota; Archaeoglobi; Archaeoglobales; Archaeoglobaceae
0.3928401632014165	0.7040498038772874	0.34117328097830774	0.6196132405156696	Eukaryota; Fungi; Mucoromycota; Mucoromycetes; Mucorales; Rhizopodaceae
0.3317971759739316	0.6712771004768867	0.25435716068495207	0.5768074088794463	Eukaryota; Viridiplantae; Streptophyta; Magnoliopsida; Fagales; Fagaceae
0.574131694523121	0.7840125130788688	0.5094234282831404	0.7378809281617904	Eukaryota; Fungi; Microsporidia; ; ; Unikaryonidae
0.4097333360763624	0.711589349024087	0.3455398688393868	0.6264213223246439	Eukaryota; Viridiplantae; Streptophyta; Magnoliopsida; Liliales; Campynemataceae
0.5008319272461775	0.7567041981098618	0.41313244752630324	0.6791203989894371	Eukaryota; Viridiplantae; Streptophyta; Magnoliopsida; Liliales; Philesiaceae
0.5304549288967951	0.7660178327187985	0.4418538884286934	0.6982343327212354	Eukaryota; ; Bacillariophyta; Mediophyceae; Lithodesmiales; Lithodesmiaceae
0.4794439935527129	0.745402638994393	0.4140782588833179	0.6731866469065911	Eukaryota; Viridiplantae; Streptophyta; Magnoliopsida; Ericales; Primulaceae
0.6527466660955114	0.8205478807477778	0.6911153552611944	0.85609315592259	Bacteria; ; Actinobacteria; Actinobacteria; Micrococcales; Sanguibacteraceae
0.42063278700339685	0.7151509485626503	0.37862425498014496	0.6355264782903357	Eukaryota; Metazoa; Mollusca; Bivalvia; Nuculida; Nuculidae
0.7323443100181404	0.8605118041251261	0.46941334218209196	0.7363536290427649	Bacteria; ; Chloroflexi; Dehalococcoidia; Dehalococcoidales; Dehalococcoidaceae
0.5202965567404932	0.7632739767670762	0.47488050610496946	0.7196628557632196	Eukaryota; Metazoa; Arthropoda; Insecta; Phasmatodea; Timematidae
0.5373447140679611	0.7725046289411484	0.47495562474207426	0.7126156702437136	Eukaryota; ; ; Phaeophyceae; Desmarestiales; Desmarestiaceae
0.39201456298621756	0.7144039217350058	0.19491435443933056	0.5490918671163241	Bacteria; ; Proteobacteria; Gammaproteobacteria; Pasteurellales; Pasteurellaceae
0.4543038024472192	0.7305461286115355	0.3889391609671369	0.6611885430450954	Eukaryota; Metazoa; Arthropoda; Arachnida; Mesostigmata; Varroidae
0.43778279449275964	0.7207128169148863	0.3862259425416035	0.6408737760218659	Eukaryota; Viridiplantae; Streptophyta; Magnoliopsida; Alismatales; Alismataceae
0.12851596586117384	0.5869054336517127	0.0743262994187135	0.40289007078186173	Bacteria; ; Aquificae; Aquificae; Desulfurobacteriales; Desulfurobacteriaceae
0.5772881025434716	0.7883774910383882	0.4980998953050313	0.734934353476521	Eukaryota; Fungi; Ascomycota; Dothideomycetes; Dothideales; Dothioraceae
0.530590638577823	0.7668918576641892	0.4500520186530823	0.6995348712024333	Eukaryota; Fungi; Mucoromycota; Mortierellomycetes; Mortierellales; Mortierellaceae
0.5566821620456719	0.7784548968869895	0.48324943932670705	0.7309026837609971	Eukaryota; Metazoa; Nematoda; Chromadorea; Rhabditida; Setariidae
0.42577770600859677	0.7213842194849209	0.3398969908205733	0.6234134992118936	Eukaryota; Viridiplantae; Streptophyta; Magnoliopsida; Zygophyllales; Zygophyllaceae
0.622175295684083	0.8092039902252761	0.4438945070190811	0.709302015134617	Eukaryota; ; Oomycota; ; Peronosporales; Peronosporaceae
0.3052738178780856	0.6614293299735268	0.18023520571196	0.5324899920324672	Bacteria; ; Proteobacteria; Gammaproteobacteria; Legionellales; Coxiellaceae
0.026842755573613975	0.5417291729449344	0.020676875749448757	0.30207934660765673	Eukaryota; Metazoa; Arthropoda; Ostracoda; Podocopida; Darwinulidae
0.5812720941723463	0.7886617512497034	0.4670208917958599	0.7197314688221604	Eukaryota; Metazoa; Arthropoda; Insecta; Lepidoptera; Noctuidae
0.6281280486099976	0.8088011306735633	0.543155786886214	0.7631276382866305	Eukaryota; Metazoa; Cnidaria; Anthozoa; Scleractinia; Acroporidae
0.5700695731351005	0.7831565842198343	0.3107168704364376	0.6302811325632811	Bacteria; ; Proteobacteria; Alphaproteobacteria; Rickettsiales; Rickettsiaceae
0.651444278900666	0.8226671254152278	0.5962069118851677	0.7984717865005776	Eukaryota; Viridiplantae; Streptophyta; Magnoliopsida; Myrtales; Myrtaceae
0.5993930454021567	0.7993504400766092	0.5322310836566264	0.7607978172663209	Eukaryota; ; Ciliophora; Litostomatea; Vestibuliferida; Balantidiidae
0.5009396603399278	0.7529308734301308	0.4426442274061943	0.7038291025102508	Bacteria; ; Chlamydiae; Chlamydiia; Parachlamydiales; Waddliaceae
0.40142745732793256	0.7091431997665764	0.2877824513547825	0.603647923177761	Eukaryota; Fungi; Basidiomycota; Ustilaginomycetes; Ustilaginales; Ustilaginaceae
0.08557896100227573	0.5648971446878307	0.06724055459428158	0.43355254160212575	Bacteria; ; Actinobacteria; Coriobacteriia; Coriobacteriales; Coriobacteriaceae
0.5021625039093698	0.7518463452665403	0.45368997384470555	0.7026606791802971	Eukaryota; ; Euglenozoa; Kinetoplastea; Eubodonida; Bodonidae
0.5103139995702765	0.7556604751831164	0.43136153739539995	0.6956259054266083	Eukaryota; Metazoa; Arthropoda; Insecta; Lepidoptera; Papilionidae
0.5526261972208025	0.7790436182275281	0.38827979332772006	0.6936705772791616	Bacteria; ; Bacteroidetes; Bacteroidia; Bacteroidales; Bacteroidaceae
0.5533312135700942	0.7779102955402144	0.45416694935161384	0.7176966782067267	Eukaryota; Fungi; Basidiomycota; Malasseziomycetes; Malasseziales; Malasseziaceae
0.7438115832399742	0.8639999277343328	0.6335218816544873	0.8243191160744119	Eukaryota; Metazoa; Arthropoda; Insecta; Coleoptera; Curculionidae
0.49610751467465336	0.7556983040729673	0.3115918691123005	0.6390763400648363	Bacteria; ; Bacteroidetes; Bacteroidia; Bacteroidales; Tannerellaceae
0.470326443012818	0.740769997607647	0.48211275200093623	0.7248994060655386	Eukaryota; Viridiplantae; Streptophyta; Magnoliopsida; Malpighiales; Passifloraceae
0.25286688213497766	0.6342026651154974	0.09406081897524297	0.46237319053997195	Bacteria; ; Bacteroidetes; Chitinophagia; Chitinophagales; Chitinophagaceae
0.2885607167055169	0.6599383131665234	0.2300299118327898	0.5359993733181903	Eukaryota; Metazoa; Arthropoda; Insecta; Hemiptera; Cimicidae
0.6216842569464798	0.8078902993040095	0.5838539791156415	0.7874330722871087	Eukaryota; Fungi; Basidiomycota; Agaricomycetes; Boletales; Coniophoraceae
0.43538598979853577	0.7246870766641634	0.3992351168619892	0.6511089945093614	Eukaryota; Viridiplantae; Streptophyta; Magnoliopsida; Saxifragales; Saxifragaceae
0.49365989516474834	0.7429925759731774	0.5263521879067621	0.7586763303555631	Bacteria; ; Proteobacteria; Deltaproteobacteria; Myxococcales; Kofleriaceae
0.1600562404658818	0.6017251487479909	0.12743592329812894	0.48240164840428834	Bacteria; ; Proteobacteria; Gammaproteobacteria; Alteromonadales; Moritellaceae
0.25039295977967374	0.629260935896549	0.12948191992938204	0.4927984093647711	Bacteria; ; Fibrobacteres; Fibrobacteria; Fibrobacterales; Fibrobacteraceae
0.46861221481824233	0.7395840878999548	0.40288696419394515	0.6665404501120638	Eukaryota; Fungi; Basidiomycota; Agaricomycetes; Polyporales; Laetiporaceae
0.16604589691492846	0.6050864090989589	0.10456170484773658	0.4749107297585644	Bacteria; ; Bacteroidetes; Bacteroidia; Bacteroidales; Porphyromonadaceae
0.530647008719793	0.7694110827227433	0.47147527731835037	0.7161408198588239	Eukaryota; Viridiplantae; Streptophyta; Magnoliopsida; Asparagales; Hyacinthaceae
0.5099291533504543	0.7566775970484799	0.4365965696327719	0.6980062083253198	Archaea; ; Candidatus Thermoplasmatota; Thermoplasmata; Thermoplasmatales; Picrophilaceae
0.3023633079980579	0.6648243936946926	0.3672135487063523	0.6521979226105047	Eukaryota; Fungi; Basidiomycota; Tremellomycetes; Trichosporonales; Trichosporonaceae
0.5470589342774915	0.7745355905075022	0.5339995995408314	0.7566745579679961	Eukaryota; Metazoa; Arthropoda; Insecta; Hymenoptera; Formicidae
0.41640412331720944	0.7105827039783386	0.4668095401382323	0.737907236857731	Bacteria; ; Chlamydiae; Chlamydiia; Chlamydiales; Chlamydiaceae
0.38352950863396923	0.6995654764537411	0.3783452994640241	0.6418139353586757	Bacteria; ; Chlamydiae; Chlamydiia; Parachlamydiales; Simkaniaceae
0.6513152817075938	0.8231882805475982	0.5834716005142376	0.7918729381583843	Archaea; ; Euryarchaeota; Methanomicrobia; Methanomicrobiales; Methanocorpusculaceae
0.7710572017720464	0.8750803065066248	0.7493993048091382	0.8867265501542163	Archaea; ; Euryarchaeota; Methanomicrobia; Methanomicrobiales; Methanomicrobiaceae
0.2690881719600007	0.6481672937840818	0.15239243102565508	0.4923138963393434	Bacteria; ; Proteobacteria; Deltaproteobacteria; Desulfurellales; Desulfurellaceae
1	1	0.9459324900557792	0.9788302241001995	Bacteria; ; Firmicutes; Clostridia; Clostridiales; Ruminococcaceae
0.25017701889555033	0.6225873100627919	0.18216120513354633	0.5390798930337015	Bacteria; ; Actinobacteria; Actinobacteria; Micrococcales; Micrococcaceae
0.544099959749935	0.7760749396792292	0.43029212285896346	0.6954581324965	Eukaryota; Metazoa; Platyhelminthes; Cestoda; Cyclophyllidea; Hymenolepididae
0.07140246817601296	0.5616805824400944	0.023474475119274613	0.35298208030506373	Bacteria; ; Fusobacteria; Fusobacteriia; Fusobacteriales; Fusobacteriaceae
0.3939082954807376	0.7028513706013763	0.3530415902032052	0.6372727541139829	Eukaryota; Viridiplantae; Streptophyta; Magnoliopsida; Magnoliales; Magnoliaceae
0.12306985204028532	0.5846227386129629	0.07106813512146054	0.4079410248074908	Bacteria; ; Firmicutes; Clostridia; Thermoanaerobacterales; Thermoanaerobacteraceae
0.42548586744325495	0.7182500263367692	0.38224993034391613	0.6432710057984936	Eukaryota; Fungi; Basidiomycota; Agaricomycetes; Boletales; Serpulaceae
0.18185310778316766	0.6128243495957081	0.11395126969277593	0.4269025253143871	Bacteria; ; Proteobacteria; Alphaproteobacteria; Holosporales; Holosporaceae
0.5038443818580003	0.7567097376792774	0.45007216166965885	0.6994106802639243	Eukaryota; Viridiplantae; Streptophyta; Magnoliopsida; Lamiales; Scrophulariaceae
0.37010612710540336	0.6932310990309738	0.2331399676130787	0.5650849734785429	Bacteria; ; Firmicutes; Clostridia; Clostridiales; Syntrophomonadaceae
0.5069457983875789	0.7549153641297235	0.3996377446084666	0.670268502105732	Eukaryota; Metazoa; Arthropoda; Hexanauplia; Calanoida; Temoridae
0.18831381949783846	0.6109322411555349	0.1796124196332789	0.469780858899004	Eukaryota; Viridiplantae; Streptophyta; Lycopodiopsida; Selaginellales; Selaginellaceae
0.494220399934442	0.747960729064378	0.45291218462410504	0.700069513947822	Eukaryota; ; ; Synurophyceae; Ochromonadales; Ochromonadaceae
0.5527091583097129	0.7753685190975436	0.48960254008479037	0.7207752076317029	Eukaryota; Metazoa; Mollusca; Gastropoda; Neogastropoda; Conidae
0.1884901566520265	0.6078602594452728	0.07169010744085114	0.4374110955940797	Bacteria; ; Proteobacteria; Gammaproteobacteria; Aeromonadales; Succinivibrionaceae
0.35723692931023393	0.6876649721554532	0.32706978375916135	0.6031460932998605	Eukaryota; Fungi; Basidiomycota; Tremellomycetes; Cystofilobasidiales; Cystofilobasidiaceae
0.44776642697365865	0.7303550047462738	0.3980202639148099	0.6565200375566819	Eukaryota; Fungi; Ascomycota; Lecanoromycetes; Pertusariales; Icmadophilaceae
0.25196196378686153	0.6393389513328608	0.19538873253896866	0.5210710340399014	Bacteria; ; Proteobacteria; Alphaproteobacteria; Holosporales; Candidatus Paracaedibacteraceae
0.6459364646299148	0.8197607603145289	0.5429044896599882	0.7671474238313744	Eukaryota; Metazoa; Arthropoda; Insecta; Lepidoptera; Crambidae
0.36748609158577433	0.6911385889361268	0.30551136593711753	0.5900577422917667	Eukaryota; Viridiplantae; Streptophyta; Haplomitriopsida; Treubiales; Treubiaceae
0.5546982929385398	0.7764002537799998	0.4948882557632816	0.7335333617311646	Eukaryota; Viridiplantae; Streptophyta; Magnoliopsida; Asterales; Campanulaceae
0.3697676393143374	0.6897799617456992	0.21029306082686325	0.5613596956056928	Bacteria; ; Proteobacteria; Deltaproteobacteria; Desulfobacterales; Desulfobulbaceae
0.5232687107069691	0.763177553212586	0.4716433390126718	0.7132644217869055	Eukaryota; ; Ciliophora; Spirotrichea; Sporadotrichida; Oxytrichidae
0.5132468350682531	0.7581067579661919	0.4506568689517003	0.7021734601254124	Eukaryota; Metazoa; Arthropoda; Insecta; Hymenoptera; Xyelidae
0.45671663525354705	0.7294925656626342	0.4012142269818642	0.6629011752196015	Eukaryota; Metazoa; Rotifera; Monogononta; Ploima; Brachionidae
0.5524050424657656	0.7725814019277154	0.4853345159104098	0.7210744736257061	Archaea; ; Candidatus Thermoplasmatota; Thermoplasmata; Thermoplasmatales; Ferroplasmaceae
0.24821307898992376	0.6169030630474721	0.16343877787435065	0.5239647713361165	Bacteria; ; Proteobacteria; Deltaproteobacteria; Desulfovibrionales; Desulfovibrionaceae
0.6984552952260349	0.8353420423376811	0.4091051163061403	0.7067883960101716	Bacteria; ; Firmicutes; Bacilli; Bacillales; Bacillaceae
0.26750274649375966	0.646287885442445	0.2366710109658078	0.5456030905158287	Eukaryota; Metazoa; Platyhelminthes; Cestoda; Diphyllobothriidea; Diphyllobothriidae
0.5823076854056174	0.7913595024542431	0.46464276469694854	0.7246919066220644	Eukaryota; Fungi; Ascomycota; Dothideomycetes; Pleosporales; Didymellaceae
0.2523253227132064	0.6203172068918074	0.11507946334231652	0.4840088719552245	Bacteria; ; Firmicutes; Negativicutes; Acidaminococcales; Acidaminococcaceae
0.49107668179374775	0.749363032590458	0.4449131370495278	0.6937640765451565	Viruses; Bamfordvirae; Nucleocytoviricota; Megaviricetes; Pimascovirales; Iridoviridae
0.5728687808365933	0.787024318166024	0.4490290255964482	0.728931119299952	Bacteria; ; Firmicutes; Negativicutes; Veillonellales; Veillonellaceae
0.47174121918143463	0.743834341445247	0.6412658466469462	0.8247777532128746	Eukaryota; Fungi; Ascomycota; Sordariomycetes; Hypocreales; Hypocreaceae
0.5874640282129913	0.7918768057133847	0.5458034484287869	0.768359003590042	Eukaryota; Fungi; Ascomycota; Leotiomycetes; Helotiales; Helotiaceae
0.1733808666848195	0.6072268159679037	0.11747026331809257	0.4461279076372244	Bacteria; ; Cyanobacteria; ; Pleurocapsales; Dermocarpellaceae
0.4086243377472657	0.7141375528750831	0.34974092297003384	0.6218713323629468	Eukaryota; ; Parabasalia; ; Trichonymphida; Teranymphidae
0.42871755589174254	0.7195071164744046	0.3817721991198436	0.6546558341251805	Eukaryota; Fungi; Basidiomycota; Agaricomycetes; Polyporales; Dacryobolaceae
0.4757141808846015	0.7410540735061301	0.4162622759327166	0.6819358008026748	Eukaryota; Fungi; Basidiomycota; Agaricomycetes; Gloeophyllales; Gloeophyllaceae
0.5628826235882177	0.7808136274473388	0.4645036416728987	0.7177166283825797	Eukaryota; ; Rhodophyta; Florideophyceae; Gigartinales; Hypneaceae
0.42712666939826127	0.7222995014579683	0.3943793546072645	0.6546640192940637	Eukaryota; Metazoa; Arthropoda; Insecta; Blattodea; Kalotermitidae
0.12230119880970777	0.580820874072157	0.06695811483935667	0.4238109519424231	Bacteria; ; Spirochaetes; Spirochaetia; Spirochaetales; Borreliaceae
0.4402839298835643	0.7243496944738309	0.3696007541861519	0.6431679517068855	Eukaryota; Viridiplantae; Streptophyta; Magnoliopsida; Caryophyllales; Amaranthaceae
0.35674279020050587	0.6908858500135104	0.3010436861330449	0.59069983268953	Eukaryota; Viridiplantae; Streptophyta; Magnoliopsida; Ericales; Lecythidaceae
0.4901520108195838	0.7495655435870905	0.44169491108313774	0.6881039048099996	Eukaryota; ; Evosea; ; Mastigamoebida; Mastigamoebidae
0.4067400622842921	0.7059954276912824	0.3716883702285761	0.651611400700551	Eukaryota; Metazoa; Arthropoda; Insecta; Hemiptera; Delphacidae
0.5736282974222319	0.7869400809724864	0.35165561831796	0.653842928749594	Bacteria; ; Proteobacteria; Gammaproteobacteria; Chromatiales; Halothiobacillaceae
0.40741371377932656	0.7094268504724289	0.3395886768535708	0.6199295306560592	Eukaryota; ; ; Xanthophyceae; Vaucheriales; Vaucheriaceae
0.14661309088751467	0.6057015666366345	0.10119927576621068	0.4710597698943178	Bacteria; ; Fusobacteria; Fusobacteriia; Fusobacteriales; Leptotrichiaceae
0.5918795036104505	0.7960040859117657	0.5173187335060583	0.7470393430151164	Eukaryota; Fungi; Chytridiomycota; Chytridiomycetes; Spizellomycetales; Spizellomycetaceae
0.4337667995303927	0.7215544939618933	0.3988399345780737	0.6453292994006311	Eukaryota; Fungi; Blastocladiomycota; Blastocladiomycetes; Blastocladiales; Catenariaceae
0.24392382663953188	0.637493402125003	0.1457168024005328	0.49698593712143185	Archaea; ; Euryarchaeota; Thermococci; Thermococcales; Thermococcaceae
0.5885381856545878	0.7912727491470463	0.5259377978057831	0.7569885470517899	Eukaryota; Metazoa; Arthropoda; Insecta; Coleoptera; Silphidae
0.31304396815712954	0.6695002508179949	0.28858696656823124	0.5822232499250106	Eukaryota; ; Apicomplexa; Conoidasida; Eugregarinorida; Gregarinidae
0.5180035437760135	0.758926060040632	0.4453893687491013	0.695717627285859	Eukaryota; ; Rhodophyta; Compsopogonophyceae; Rhodochaetales; Rhodochaetaceae
0.5481700040893107	0.775649959706766	0.49652467130594197	0.7329222567929538	Eukaryota; Viridiplantae; Chlorophyta; Palmophyllophyceae; Prasinococcales; Prasinococcaceae
0.3706324005137946	0.6923274091116262	0.30695784858719083	0.6101681466730535	Eukaryota; ; Oomycota; ; Saprolegniales; Saprolegniaceae
0.4663607268294629	0.7378453845063867	0.39262702055704707	0.6640647629840019	Eukaryota; Fungi; Ascomycota; Dothideomycetes; Mycosphaerellales; Dissoconiaceae
0.5679924881188818	0.7857373537442773	0.5091362078373772	0.7400063273300472	Eukaryota; Viridiplantae; Streptophyta; Jungermanniopsida; Pallaviciniales; Hymenophytaceae
0.33565271316299106	0.6763665890056982	0.25564098183764516	0.5581989041410972	Eukaryota; Metazoa; Arthropoda; Arachnida; Araneae; Theridiidae
0.5466970312590613	0.7736413172466311	0.5049016282369212	0.7389400583010086	Eukaryota; ; Ciliophora; Litostomatea; Haptorida; Spathidiidae
0.5600840638609335	0.7807611245350523	0.45072102967925115	0.7076277983528614	Eukaryota; Metazoa; Nematoda; Chromadorea; Rhabditida; Alloionematidae
0.8484145850717544	0.9165302098099827	0.8895922586860419	0.9561417142014194	Bacteria; ; Firmicutes; Clostridia; Clostridiales; Lachnospiraceae
0.15145720624662773	0.5939872512981622	0.0902435786717165	0.4490890791331708	Bacteria; ; Proteobacteria; Alphaproteobacteria; Rickettsiales; Anaplasmataceae
0.5385777222400315	0.7710680368648423	0.47195571102695166	0.7210845244641357	Eukaryota; Metazoa; Arthropoda; Insecta; Coleoptera; Nitidulidae
0.642871705317253	0.8215334466101705	0.5012897287938933	0.7412763827655778	Bacteria; ; Proteobacteria; Oligoflexia; Bdellovibrionales; Bdellovibrionaceae
0.2623200082406137	0.6465897938391117	0.14614234624765415	0.49122077582048856	Bacteria; ; Proteobacteria; Oligoflexia; Bacteriovoracales; Bacteriovoracaceae
0.22593944205858632	0.6285463701786757	0.19572899106962632	0.48524217538113024	Eukaryota; Viridiplantae; Streptophyta; Magnoliopsida; Ericales; Ericaceae
0.7501548269913433	0.8676990444408246	0.7623328040838837	0.8934783722489874	Bacteria; ; Cyanobacteria; ; Oscillatoriales; Microcoleaceae
0.5653366673619743	0.7842066464572068	0.560187406159589	0.7920061321298177	Bacteria; ; Proteobacteria; Betaproteobacteria; Burkholderiales; Burkholderiaceae
0.5549443817016576	0.7753982182044364	0.4600114608767231	0.7225140480302042	Bacteria; ; Thermotogae; Thermotogae; Thermotogales; Thermotogaceae
0.5322184130971415	0.76789766752747	0.4430239934518059	0.6960671859452022	Eukaryota; ; Haptista; Haptophyta; Pavlovales; Pavlovaceae
0.5326164137066928	0.7671706015564945	0.451562810468375	0.7041924273406709	Eukaryota; Viridiplantae; Streptophyta; Magnoliopsida; Petrosaviales; Petrosaviaceae
0.9718856690274604	0.983973234780544	0.6807558885650393	0.857001753775562	Bacteria; ; Firmicutes; Negativicutes; Selenomonadales; Selenomonadaceae
0.6699637218138392	0.829594329729359	0.46908902438411465	0.7236285091989244	Bacteria; ; Chloroflexi; Chloroflexia; Chloroflexales; Roseiflexaceae
0.5258098787784077	0.7649503610495886	0.45760766327288693	0.7128688955479427	Eukaryota; Metazoa; Arthropoda; Insecta; Phthiraptera; Pediculidae
0.4481146746613159	0.7286510381116769	0.3910351294202575	0.6597481302948853	Eukaryota; Viridiplantae; Streptophyta; Magnoliopsida; Lamiales; Gesneriaceae
0.5731232547907322	0.7845021558470991	0.6921167074884473	0.8563059487013336	Eukaryota; Fungi; Ascomycota; Eurotiomycetes; Eurotiales; Trichocomaceae
0.3595389144999617	0.6894898281291337	0.3176520178272352	0.5946546396180263	Eukaryota; Metazoa; Arthropoda; Insecta; Hemiptera; Liviidae
0.26145017444853624	0.6287950845656474	0.11950023709307252	0.487321376906962	Bacteria; ; Proteobacteria; Epsilonproteobacteria; Campylobacterales; Helicobacteraceae
0.5735801349297888	0.7849194884847813	0.5171378181737468	0.7491207007262815	Eukaryota; ; ; Phaeophyceae; Fucales; Sargassaceae
0.6498662965157102	0.8186572881904797	0.5532444367378837	0.7751639829445764	Viruses; Bamfordvirae; Preplasmiviricota; Tectiliviricetes; Rowavirales; Adenoviridae
0.301925706646789	0.6612616520496429	0.17378639704362156	0.5172008862587467	Bacteria; ; Bacteroidetes; Cytophagia; Cytophagales; Bernardetiaceae
0.58779002149328	0.7937874333743781	0.5139309457744934	0.7430636694831464	Eukaryota; Metazoa; Arthropoda; Insecta; Hemiptera; Fulgoridae
0.22080845020585985	0.6264096576634981	0.17151625034028753	0.4875503030799304	Eukaryota; Metazoa; Nematoda; Chromadorea; Rhabditida; Strongyloididae
0.39647460388028577	0.706696516248741	0.24177039005076134	0.5758686443404205	Bacteria; ; Bacteroidetes; Cytophagia; Cytophagales; Marivirgaceae
0.10287157794336008	0.575736118224523	0.08614684386852356	0.43666484730908317	Bacteria; ; Actinobacteria; Actinobacteria; Kineosporiales; Kineosporiaceae
0.020921335337793955	0.5397535050912631	0.010465849419704056	0.24353419030342363	Bacteria; ; Proteobacteria; Deltaproteobacteria; Desulfovibrionales; Desulfomicrobiaceae
0.5170155765239413	0.761052413401227	0.4570008942223597	0.7036090212345798	Eukaryota; Fungi; Zoopagomycota; Harpellomycetes; Harpellales; Legeriomycetaceae
0.28070866261015226	0.6500502593556459	0.16351815345974804	0.5189964933575232	Bacteria; ; Chloroflexi; Caldilineae; Caldilineales; Caldilineaceae
0.45316192452796195	0.7303505721623347	0.4294272392822522	0.6882928357005212	Eukaryota; Metazoa; Arthropoda; Insecta; Thysanoptera; Thripidae
0.4817110236451038	0.7434988323194401	0.4212621372844496	0.6742738912579647	Eukaryota; ; Euglenozoa; Euglenida; Euglenales; Phacaceae
0.5349168786613324	0.7693079104381116	0.4692822529055045	0.7169808391150568	Eukaryota; Metazoa; Arthropoda; Insecta; Blattodea; Termopsidae
0.49423728105614306	0.7508025295873872	0.4146722185266884	0.6740842770087385	Eukaryota; ; ; ; Malawimonadida; Malawimonadidae
0.49619721874483363	0.7514351381728532	0.43219530083366614	0.6919451530299109	Eukaryota; Viridiplantae; Streptophyta; Magnoliopsida; Pandanales; Velloziaceae
0.1274835769501199	0.5875277505660066	0.09983220585767866	0.41110556436251694	Eukaryota; Metazoa; Arthropoda; Insecta; Diptera; Diopsidae
0.2396033078410521	0.635063325931598	0.22532109186476185	0.5114112979607762	Eukaryota; Fungi; Basidiomycota; Agaricomycetes; Polyporales; Sparassidaceae
0.55327765111106475	0.778133052418735	0.4960629316313124	0.7305188943836	Eukaryota; Viridiplantae; Streptophyta; Jungermanniopsida; Porellales; Radulaceae
0.32825785757659104	0.6727489567682058	0.30582386131692885	0.5803353627577272	Eukaryota; ; Rhodophyta; Stylonematophyceae; Stylonematales; Stylonemataceae
0.46357459759132047	0.7366528541469233	0.4226885411075834	0.6836856465592813	Eukaryota; Metazoa; Ctenophora; Nuda; Beroida; Beroidae
0.5565520861920192	0.7784195842650803	0.5584970287563097	0.775882034968936	Bacteria; ; Proteobacteria; Gammaproteobacteria; Oceanospirillales; Oleiphilaceae
0.37339490264487546	0.6938819033199083	0.33650459302004765	0.6073616335582609	Eukaryota; Viridiplantae; Chlorophyta; Mamiellophyceae; Monomastigales; Monomastigaceae
0.5350502191223617	0.7650487429270608	0.4773154676278629	0.7197400510834161	Eukaryota; Viridiplantae; Streptophyta; Klebsormidiophyceae; Klebsormidiales; Elakatotrichaceae
0.5562240999475394	0.7783364617973401	0.48272998211031964	0.730462776511341	Eukaryota; Metazoa; Arthropoda; Insecta; Hymenoptera; Agaonidae
0.5299373760862937	0.7661178367712596	0.4505118507513923	0.7011366592087498	Eukaryota; ; ; ; Jakobida; Jakobidae
0.167114002801105	0.6049791479106877	0.16948362329895691	0.4762852721357208	Eukaryota; Metazoa; Arthropoda; Insecta; Hymenoptera; Megachilidae
0.7625297944638512	0.8772114922682527	0.5457965819478152	0.767538096104242	Eukaryota; Viridiplantae; Chlorophyta; Chlorophyceae; Sphaeropleales; Selenastraceae
0.5481897436286752	0.7762153415663393	0.44189914925449403	0.7035495409417155	Eukaryota; ; ; Eustigmatophyceae; Eustigmatales; Monodopsidaceae
0.3976691550708155	0.7065570463725586	0.3693996624888977	0.6336873335250416	Eukaryota; Viridiplantae; Streptophyta; Magnoliopsida; Caryophyllales; Nyctaginaceae
0.7250368729214042	0.8564041301096611	0.6930285543305009	0.8553966330808946	Bacteria; ; Proteobacteria; Betaproteobacteria; Rhodocyclales; Rhodocyclaceae
0.6842079457224837	0.8379914786440938	0.6123853818544417	0.811587839940341	Eukaryota; Fungi; Ascomycota; Leotiomycetes; Helotiales; Mollisiaceae
0.4133600988864909	0.7160144068333812	0.31348338097899087	0.634363318646089	Eukaryota; Viridiplantae; Streptophyta; Magnoliopsida; Asterales; Asteraceae
0.8888945618791382	0.9350049741342364	0.5198636636914524	0.7698150197848705	Bacteria; ; Proteobacteria; Gammaproteobacteria; Alteromonadales; Shewanellaceae
0.31380474311839346	0.669537133821462	0.28454363785630243	0.5739065041854824	Eukaryota; Metazoa; Cnidaria; Anthozoa; Alcyonacea; Nephtheidae
0.400160844846751	0.7051595032052762	0.3581331016691992	0.6257506270246657	Eukaryota; Viridiplantae; Streptophyta; Magnoliopsida; Malvales; Dipterocarpaceae
0.41057202387559405	0.7102338464166684	0.36028933770196364	0.6239490730467216	Eukaryota; Viridiplantae; Streptophyta; Polypodiopsida; Polypodiales; Aspleniaceae
0.39433226407034994	0.7046697414364352	0.34168732158073123	0.6232018043079728	Eukaryota; Metazoa; Mollusca; Cephalopoda; Sepiida; Sepiidae
0.07205003056406108	0.5640331618725509	0.03586022208584706	0.34895859182276434	Bacteria; ; Proteobacteria; Gammaproteobacteria; Cellvibrionales; Cellvibrionaceae
0.4862556240311666	0.7482315292074905	0.44179524160442074	0.6933934005708392	Eukaryota; Viridiplantae; Chlorophyta; Trebouxiophyceae; Prasiolales; Koliellaceae
0.569337464586615	0.7871442274485746	0.4998676384965078	0.7379139532195058	Bacteria; ; Cyanobacteria; ; Synechococcales; Acaryochloridaceae
0.27165063003734435	0.6427525546517254	0.1628032461031469	0.5187084610151661	Bacteria; ; Chlorobi; Chlorobia; Chlorobiales; Chlorobiaceae
0.3356632548518213	0.6772807766921277	0.28770342470024923	0.5702305462175088	Eukaryota; Metazoa; Arthropoda; Collembola; Entomobryomorpha; Isotomidae
0.3740705398344787	0.6977274768061059	0.330402207835094	0.6023293747379571	Eukaryota; Viridiplantae; Streptophyta; Magnoliopsida; Piperales; Aristolochiaceae
0.23748582016976177	0.6333397193964224	0.29619237399757303	0.5953625278046614	Eukaryota; ; Rhodophyta; Florideophyceae; Ceramiales; Delesseriaceae
0.8073380710961122	0.8945052543244536	0.6160565872703637	0.8130764856695564	Bacteria; ; Proteobacteria; Gammaproteobacteria; Enterobacterales; Budviciaceae
0.544702553922817	0.7719251624853437	0.4457425929807581	0.7085937338005853	Eukaryota; ; Rhodophyta; Florideophyceae; Ceramiales; Ceramiaceae
0.3522127129676923	0.6846692903421373	0.26993671217079745	0.5857936637007695	Bacteria; ; Chloroflexi; Chloroflexia; Chloroflexales; Chloroflexaceae
0.4733546785165608	0.7405967057271774	0.3907943165162853	0.6644270704809924	Eukaryota; Metazoa; Arthropoda; Malacostraca; Decapoda; Palaemonidae
0.5316316169558712	0.7678872074743782	0.4893539648624868	0.7228959230341265	Eukaryota; ; Bacillariophyta; Coscinodiscophyceae; Thalassiosirales; Thalassiosiraceae
0.6664686996481546	0.8294382134125463	0.6050785737050502	0.8030193159586595	Eukaryota; Viridiplantae; Chlorophyta; Trebouxiophyceae; Trebouxiales; Trebouxiaceae
0.5272443234759232	0.7663888314982938	0.44578739678214063	0.7033743903166642	Eukaryota; Viridiplantae; Chlorophyta; Ulvophyceae; Ulotrichales; Tupiellaceae
0.4849111922712438	0.7479564654345956	0.41230751978436425	0.6820192701229512	Bacteria; ; Proteobacteria; Acidithiobacillia; Acidithiobacillales; Acidithiobacillaceae
0.6459614480751737	0.8187199189028399	0.5793479504944767	0.7946224469491818	Bacteria; ; Cyanobacteria; ; Chroococcales; Microcystaceae
0.49989941332850757	0.7503731074497233	0.21191565702477386	0.5625700069721682	Bacteria; ; Proteobacteria; Deltaproteobacteria; Myxococcales; Anaeromyxobacteraceae
0.3890393008776985	0.7030802796471285	0.15959796597108475	0.5146470789998494	Eukaryota; Viridiplantae; Streptophyta; Magnoliopsida; Caryophyllales; Chenopodiaceae
0.588903008444479	0.7929124804716124	0.4919703920558353	0.7361409989471529	Bacteria; ; Cyanobacteria; ; Synechococcales; Merismopediaceae
0.0364598919652434	0.5456750523468472	0.026016232293642715	0.3486822117390369	Eukaryota; Metazoa; Arthropoda; Ostracoda; Podocopida; Cyprididae
0.4792432953722425	0.7489990922735709	0.48992733873167266	0.7530165559669799	Bacteria; ; Bacteroidetes; Bacteroidia; Bacteroidales; Prevotellaceae
0.3319205105393432	0.6777391204181363	0.24831150492207524	0.5720135074475827	Eukaryota; Metazoa; Arthropoda; Insecta; Coleoptera; Scarabaeidae
0.3885726268814362	0.7010141176222969	0.3540535895634514	0.6229677355798853	Eukaryota; Viridiplantae; Streptophyta; Magnoliopsida; Pandanales; Stemonaceae
0.4841015546652018	0.7487930407701439	0.44797837129151696	0.6994114697825163	Eukaryota; Viridiplantae; Streptophyta; Polypodiopsida; Ophioglossales; Ophioglossaceae
0.2700621046437803	0.635255987432615	0.1883498044875928	0.542151288686634	Bacteria; ; Proteobacteria; Betaproteobacteria; Neisseriales; Chromobacteriaceae
0.5285156432457344	0.7654070103774756	0.49182289104632226	0.7214839361472952	Eukaryota; Metazoa; Mollusca; Cephalopoda; Octopoda; Alloposidae
0.43943946065519895	0.7249093576115201	0.3782673933757043	0.6453047587997766	Eukaryota; Viridiplantae; Streptophyta; Magnoliopsida; Ranunculales; Berberidaceae
0.5557923833909529	0.7788707684012652	0.47169766027609333	0.7144047708627432	Eukaryota; Fungi; Basidiomycota; Pucciniomycetes; Pucciniales; Phakopsoraceae
0.6395235438141205	0.813565810650013	0.6092778904351829	0.8040159613447214	Eukaryota; Viridiplantae; Streptophyta; Magnoliopsida; Ranunculales; Ranunculaceae
0.11596163905028768	0.5832888127322792	0.06223458177532844	0.406804973049292	Bacteria; ; Cyanobacteria; ; Synechococcales; Prochloraceae
0.5011849024467938	0.7544163757191856	0.4713515847431422	0.7078882423860172	Eukaryota; Viridiplantae; Streptophyta; Polytrichopsida; Polytrichales; Polytrichaceae
0.5329479575907807	0.7706193125902225	0.4884112418580977	0.7268195192557266	Eukaryota; ; ; Cryptophyceae; Pyrenomonadales; Chroomonadaceae
0.2770248235810658	0.6517376568372827	0.2575761300158595	0.5571114109301557	Eukaryota; Fungi; Ascomycota; Lecanoromycetes; Lecanorales; Cladoniaceae
0.5604183425032712	0.7817453403146906	0.5157560060296964	0.747550551148571	Bacteria; ; Planctomycetes; Candidatus Brocadiae; Candidatus Brocadiales; Candidatus Brocadiaceae
0.25361858624075007	0.6424234446641693	0.2347522191944173	0.53904295295106	Eukaryota; Viridiplantae; Streptophyta; Magnoliopsida; Lamiales; Acanthaceae
0.24169291205464905	0.6304616904475338	0.09323968905716457	0.44535817177008796	Eukaryota; Fungi; Ascomycota; Sordariomycetes; Hypocreales; Cordycipitaceae
0.5580997764909504	0.7788990210678194	0.48237539402314683	0.7252428454137173	Eukaryota; Metazoa; Arthropoda; Insecta; Hymenoptera; Halictidae
0.5816198158387107	0.7882357979319139	0.3214077379646382	0.6311561701453039	Bacteria; ; Firmicutes; Clostridia; Clostridiales; Clostridiales Family XVI. Incertae Sedis
0.40106777915729136	0.7093659388153375	0.3282946353521934	0.6108196902779345	Eukaryota; Viridiplantae; Streptophyta; Cycadopsida; Cycadales; Zamiaceae
0.5964962718252786	0.7973788919887994	0.4986921464874301	0.7390661768723593	Eukaryota; Metazoa; Arthropoda; Insecta; Diptera; Ceratopogonidae
0.39509750447596004	0.7080387931632226	0.34842427780472496	0.6179871638266712	Eukaryota; Viridiplantae; Streptophyta; Bryopsida; Dicranales; Calymperaceae
0.4022141192531313	0.7085404773893658	0.3450336273155428	0.6154524955954448	Eukaryota; Fungi; Zoopagomycota; Entomophthoromycetes; Entomophthorales; Entomophthoraceae
0.5477837651039267	0.7739994904141289	0.4828601584458426	0.7269030489849168	Eukaryota; Fungi; Basidiomycota; Pucciniomycetes; Pucciniales; Sphaerophragmiaceae
0.6408820358622815	0.8169928763327461	0.5308362927217335	0.7575890953044379	Eukaryota; Viridiplantae; Streptophyta; Charophyceae; Charales; Characeae
0.1981168511756741	0.6172386536349963	0.1308964283299111	0.4618875983442261	Eukaryota; ; Rhodophyta; Bangiophyceae; Bangiales; Bangiaceae
0.26912316608844455	0.6294769371449296	0.19250802824805904	0.5461990245990388	Bacteria; ; Proteobacteria; Deltaproteobacteria; Myxococcales; Myxococcaceae
0.0716032008530634	0.562153735845337	0.02502222336008388	0.3552693359746916	Bacteria; ; Bacteroidetes; Bacteroidia; Bacteroidales; Paludibacteraceae
0.5327351688980789	0.76677237498011	0.48863958094855375	0.7252152332157664	Eukaryota; Viridiplantae; Streptophyta; Magnoliopsida; Aquifoliales; Aquifoliaceae
0.5097331981883051	0.7566645058615449	0.4597194694030315	0.7107452547497635	Eukaryota; ; Bacillariophyta; Bacillariophyceae; Bacillariales; Bacillariaceae
0.2760166437455837	0.6387086975001537	0.14443198308885985	0.5053394437838303	Bacteria; ; Deinococcus-Thermus; Deinococci; Thermales; Thermaceae
0.09205381353345499	0.5747832072155723	0.050493034558327606	0.3805216762186822	Bacteria; ; Calditrichaeota; Calditrichae; Calditrichales; Calditrichaceae
0.2503734407365067	0.618183393684424	0.24272315780082993	0.5864898624928065	Bacteria; ; Firmicutes; Bacilli; Bacillales; Paenibacillaceae
0.5677875730138753	0.7856188485183246	0.4587828062827454	0.7115756615736322	Eukaryota; ; Rhodophyta; Florideophyceae; Ceramiales; Dasyaceae
0.3564147192813347	0.6921603184544444	0.3288822044418186	0.6016424634709732	Eukaryota; ; ; ; ; Collodictyonidae
0.4901212875465851	0.7477679335514614	0.5102777105968612	0.7378572151523185	Bacteria; ; Actinobacteria; Thermoleophilia; Solirubrobacterales; Conexibacteraceae
0.256300781896701	0.6412889708914347	0.10875406283614548	0.46583508537428503	Bacteria; ; Bacteroidetes; Flavobacteriia; Flavobacteriales; Crocinitomicaceae
0.5823614999691256	0.7909063659863514	0.523066921864496	0.7526926648561523	Eukaryota; Metazoa; Arthropoda; Insecta; Diptera; Syrphidae
0.41031463145084246	0.7129776371998251	0.34247742870652986	0.6177099278155693	Eukaryota; Viridiplantae; Streptophyta; Magnoliopsida; Cornales; Loasaceae
0.20130358478537097	0.6182602120769691	0.13062661173877593	0.49806474428181785	Bacteria; ; Proteobacteria; Betaproteobacteria; Neisseriales; Neisseriaceae
0.5190863459389813	0.7563449377363752	0.4853297318754358	0.7231384114433607	Eukaryota; ; ; Cryptophyceae; Pyrenomonadales; Pyrenomonadaceae
0.35579852748584623	0.6875399642716175	0.3295126808553028	0.5966633586171309	Eukaryota; ; Rhodophyta; Florideophyceae; Ceramiales; Spyridiaceae
0.43315988104395137	0.7243019368275577	0.3819837629550423	0.6615185530678336	Bacteria; ; Deferribacteres; Deferribacteres; Deferribacterales; Deferribacteraceae
0.08975751531346121	0.5694371351980585	0.04144194171307011	0.3661386160895188	Bacteria; ; Proteobacteria; Alphaproteobacteria; Pelagibacterales; Pelagibacteraceae
0.3026111594127866	0.6658470064745207	0.2597515247705213	0.5885461456055258	Bacteria; ; Actinobacteria; Actinobacteria; Micrococcales; Dermacoccaceae
0.5350572868151565	0.7704024392903789	0.46695294330329445	0.7137023575867584	Eukaryota; Viridiplantae; Streptophyta; Magnoliopsida; Zingiberales; Zingiberaceae
0.3545547855934191	0.6882166778069984	0.28914684733151086	0.5779613158472676	Archaea; ; Crenarchaeota; Thermoprotei; Acidilobales; Caldisphaeraceae
0.38785503019947093	0.703415027110927	0.3308726334352991	0.6122738745760973	Eukaryota; Viridiplantae; Streptophyta; Magnoliopsida; Poales; Xyridaceae
0.5236130676420104	0.76028918354608	0.40032015833859613	0.6751864838760798	Eukaryota; Metazoa; Arthropoda; Arachnida; Araneae; Eresidae
0.26468826999951917	0.6423377938516087	0.28044969995517804	0.5786254071590334	Eukaryota; Fungi; Basidiomycota; Agaricomycetes; Corticiales; Punctulariaceae
0.4150188434761873	0.7109875846693047	0.3895320275846295	0.6464418199620723	Eukaryota; Viridiplantae; Streptophyta; Magnoliopsida; Saxifragales; Crassulaceae
0.5450888761364764	0.7731922547402046	0.4839560395426436	0.7235178284141931	Eukaryota; Viridiplantae; Streptophyta; Magnoliopsida; Boraginales; Ehretiaceae
0.6516148857550256	0.8204711631241072	0.523956034347798	0.754327894174373	Eukaryota; Fungi; Basidiomycota; Pucciniomycetes; Pucciniales; Melampsoraceae
0.7626660193611161	0.8709518173669912	0.5991543703106869	0.8095830907270725	Bacteria; ; Proteobacteria; Gammaproteobacteria; Enterobacterales; Pectobacteriaceae
0.40119274457216214	0.704980576338939	0.3674312372672452	0.6360519665025649	Bacteria; ; Proteobacteria; Alphaproteobacteria; Parvularculales; Parvularculaceae
0.49642091627040374	0.7505076867348262	0.44671866960781015	0.6983180606300082	Eukaryota; Viridiplantae; Streptophyta; Polypodiopsida; Polypodiales; Dryopteridaceae
0.5375970906351505	0.7709241099715456	0.467896258790261	0.7125688714554004	Eukaryota; Viridiplantae; Streptophyta; Magnoliopsida; Saxifragales; Haloragaceae
0.5021389128666045	0.7546178594018066	0.46921111641362834	0.7089779225360876	Eukaryota; Fungi; Basidiomycota; Agaricomycetes; Hymenochaetales; Hymenochaetaceae
0.7429009667473917	0.8710032402462022	0.6400331410527493	0.8253395334713867	Eukaryota; Viridiplantae; Streptophyta; Magnoliopsida; Nymphaeales; Nymphaeaceae
0.5448386179291884	0.7719539391441977	0.5002101417848476	0.738110910554781	Eukaryota; ; Bacillariophyta; Fragilariophyceae; Fragilariales; Staurosiraceae
0.5318802912581546	0.7681482562066392	0.46689028681668476	0.7159821093788271	Eukaryota; ; Bacillariophyta; Mediophyceae; Toxariales; Toxariaceae
0.5531925654882133	0.7749695749147216	0.5348749947828841	0.7573072016691733	Eukaryota; Metazoa; Arthropoda; Insecta; Hymenoptera; Cephidae
0.5510684331485042	0.7761080514433025	0.48336180869644746	0.7288862697568989	Eukaryota; Fungi; Basidiomycota; Exobasidiomycetes; Exobasidiales; Cryptobasidiaceae
0.05907259340348023	0.5617652956528877	0.02401266230443761	0.344411646250133	Bacteria; ; Tenericutes; Mollicutes; Entomoplasmatales; Spiroplasmataceae
0.5761938945334626	0.7862475332599235	0.46954954321931686	0.7182434668340137	Eukaryota; Metazoa; Arthropoda; Hexanauplia; Siphonostomatoida; Caligidae
0.4580483401544049	0.7328077223778671	0.38039486521358273	0.6572289648441445	Eukaryota; Metazoa; Arthropoda; Insecta; Coleoptera; Cerambycidae
0.5128874270380723	0.754553975703367	0.4447084803372844	0.7021897263736626	Eukaryota; Metazoa; Arthropoda; Arachnida; Scorpiones; Buthidae
0.35840166805431545	0.688003654280436	0.2949000105837581	0.6165556409659781	Eukaryota; Fungi; Ascomycota; Dothideomycetes; Pleosporales; Leptosphaeriaceae
0.5341291191811877	0.7654841466397051	0.4663983178161297	0.7158537473819225	Eukaryota; Metazoa; Porifera; Demospongiae; Chondrillida; Chondrillidae
0.36961120360866706	0.6916351226606618	0.328514222200082	0.5963340576225415	Eukaryota; Viridiplantae; Streptophyta; Magnoliopsida; Caryophyllales; Aizoaceae
0.5361146531660903	0.7661978684667606	0.43522666531612203	0.6973105754600274	Bacteria; ; Proteobacteria; Gammaproteobacteria; ; Candidatus Competibacteraceae
0.34624055444631946	0.6832933038170407	0.29137460472723453	0.5749427107326616	Eukaryota; Metazoa; Arthropoda; Insecta; Hymenoptera; Orussidae
0.26772149444555593	0.6483341648821557	0.2820191543554259	0.5604018286772421	Eukaryota; Viridiplantae; Streptophyta; Magnoliopsida; Lamiales; Orobanchaceae
0.5942905405144954	0.797436703161515	0.5617909326101213	0.7763603106320307	Eukaryota; Fungi; Ascomycota; Sordariomycetes; Togniniales; Togniniaceae
0.9946757029535418	0.9966145420399273	0.9046069437355927	0.9617114393012256	Bacteria; ; Firmicutes; Bacilli; Lactobacillales; Streptococcaceae
0.603310730387475	0.8008348227358157	0.5368228436379926	0.7572940041636976	Eukaryota; Metazoa; Arthropoda; Insecta; Coleoptera; Buprestidae
0.5412028224704775	0.7714925773471555	0.46623982337862846	0.7124766750315381	Eukaryota; Metazoa; Mollusca; Gastropoda; ; Lottiidae
0.5673090231050395	0.7814759751369368	0.5258576574566195	0.7520683733507882	Bacteria; ; Firmicutes; Bacilli; Bacillales; Pasteuriaceae
0.5663312711060932	0.7811175984628915	0.4958722176369297	0.7325362266715207	Eukaryota; Metazoa; Arthropoda; Insecta; Hemiptera; Lachnidae
0.45361588406596426	0.7300333164857971	0.3751779884225965	0.6446974664201591	Eukaryota; Viridiplantae; Chlorophyta; Ulvophyceae; Ignatiales; Ignatiaceae
0.22032707124041268	0.626215175267174	0.19896950189646895	0.5157288432875223	Eukaryota; Fungi; Basidiomycota; Agaricomycetes; Polyporales; Phanerochaetaceae
0.5299551940058753	0.7668528555582325	0.4646837601218816	0.713042789241587	Eukaryota; Metazoa; Porifera; Calcarea; Leucosolenida; Leucosoleniidae
0.4778257084222876	0.7433727771026898	0.4538389127312446	0.7010992397560653	Eukaryota; Metazoa; Tardigrada; Eutardigrada; Parachela; Hypsibiidae
0.6149138851305428	0.8034372477403192	0.5284194640345844	0.7593457440604835	Eukaryota; ; ; Cryptophyceae; Cryptomonadales; Cryptomonadaceae
0.5548782412685617	0.7779064759720813	0.4903969830576464	0.7290778058930132	Eukaryota; Viridiplantae; Streptophyta; Magnoliopsida; Ericales; Sapotaceae
0.623175354636931	0.8099255274580489	0.5910501768587616	0.7931059904952393	Bacteria; ; Proteobacteria; Alphaproteobacteria; Rickettsiales; Candidatus Midichloriaceae
0.5559695118912876	0.7773205238348192	0.5000080589714738	0.7346181903006762	Eukaryota; Fungi; Basidiomycota; Tremellomycetes; Tremellales; Bulleribasidiaceae
0.4889629612464023	0.7485265455031208	0.415887764203696	0.6778889700739277	Eukaryota; Fungi; Microsporidia; ; ; Nosematidae
0.16892898296127765	0.6026995756892132	0.1543237074939381	0.46190319793417456	Eukaryota; Fungi; Basidiomycota; Agaricomycetes; Agaricales; Amanitaceae
0.4256310529062227	0.7184950101876566	0.38472925589899226	0.6512264411879118	Eukaryota; Viridiplantae; Streptophyta; Magnoliopsida; Magnoliales; Annonaceae
0.36975641371742457	0.6941622929847041	0.3059579697537488	0.5937415870885234	Eukaryota; Viridiplantae; Streptophyta; Magnoliopsida; Gentianales; Gentianaceae
0.12070973705697532	0.5843229751174348	0.06508524002095567	0.4120457692308606	Eukaryota; Fungi; Ascomycota; Dothideomycetes; Botryosphaeriales; Botryosphaeriaceae
0.3947907280133915	0.7085098166488385	0.3451328316515233	0.6157475865746521	Eukaryota; Fungi; Basidiomycota; Agaricomycetes; Agaricales; Tubariaceae
0.39031225714621326	0.705474048575466	0.35505604160391047	0.620111180678577	Eukaryota; ; Rhodophyta; Florideophyceae; Gigartinales; Dicranemataceae
0.35420823242101657	0.6878760767341587	0.18950150103793037	0.5443791963083436	Bacteria; ; Verrucomicrobia; Verrucomicrobiae; Verrucomicrobiales; Akkermansiaceae
0.5501898352253365	0.774013933335982	0.4840147518976164	0.7231100367942555	Eukaryota; ; ; Xanthophyceae; Mischococcales; Botryidiopsidaceae
0.6206321690241234	0.8065665551025684	0.539532707926736	0.7663983900426697	Bacteria; ; Cyanobacteria; ; Oscillatoriales; Gomontiellaceae
0.382579429375377	0.7009383314984504	0.2655278204331907	0.5821197493377173	Eukaryota; Viridiplantae; Chlorophyta; Mamiellophyceae; Mamiellales; Bathycoccaceae
0.140475726668315	0.5913244756530595	0.08446055888928372	0.41967702672771673	Bacteria; ; Bacteroidetes; Flavobacteriia; Flavobacteriales; Ichthyobacteriaceae
0.46392922745445314	0.7358137857272014	0.3871036707385358	0.6614124656373451	Archaea; ; Crenarchaeota; Thermoprotei; Acidilobales; Acidilobaceae
0.604958386512142	0.7997955505875423	0.5497837394964942	0.7681865886471488	Bacteria; ; Proteobacteria; Alphaproteobacteria; Holosporales; Caedimonadaceae
0.3436487658032237	0.6794240473934469	0.29063640908237776	0.5735751646836635	Eukaryota; Metazoa; Arthropoda; Insecta; Blattodea; Ectobiidae
0.22138649857936266	0.6254404077552325	0.25916655217843637	0.5759225142811997	Eukaryota; Fungi; Ascomycota; Dothideomycetes; Mycosphaerellales; Teratosphaeriaceae
0.5514213963943408	0.7773174944345994	0.45916315023372783	0.7045405286320161	Eukaryota; ; ; Phaeophyceae; Ectocarpales; Chordariaceae
0.6713422980658328	0.8261909979567026	0.6071926690470669	0.8073873433729243	Eukaryota; Metazoa; Arthropoda; Insecta; Lepidoptera; Carposinidae
0.7193065174002381	0.8514298403505144	0.6317242408504842	0.8243502923688476	Bacteria; ; Firmicutes; Clostridia; Thermoanaerobacterales; Thermoanaerobacterales Family IV. Incertae Sedis
0.10175119216544727	0.5739999437317861	0.04250379933976289	0.3731428384076416	Bacteria; ; Bacteroidetes; Flavobacteriia; Flavobacteriales; Schleiferiaceae
0.4195074085452047	0.7146270073951368	0.3672580262871213	0.6464860102523959	Eukaryota; Fungi; Ascomycota; Dothideomycetes; Venturiales; Sympoventuriaceae
0.5466833602827001	0.7760109358356005	0.4957694929515721	0.7366984866158589	Eukaryota; Viridiplantae; Streptophyta; Magnoliopsida; Zingiberales; Strelitziaceae
0.5400629927888195	0.7687275961377728	0.40195690400748474	0.6820205999372829	Bacteria; ; Proteobacteria; Alphaproteobacteria; Rhizobiales; Rhodobiaceae
0.5784871904427508	0.7898911640998024	0.512948016242196	0.7456193990135493	Eukaryota; ; Rhodophyta; Florideophyceae; Nemaliales; Liagoraceae
0.5200900768717395	0.76035388209763	0.4816154086704508	0.7204095894112599	Eukaryota; ; Bacillariophyta; Coscinodiscophyceae; Thalassiosirales; Stephanodiscaceae
0.7002282493275205	0.8463454725512999	0.3944303828574981	0.6923250743316622	Bacteria; ; Cyanobacteria; ; Synechococcales; Synechococcaceae
0.5654732584655682	0.7836367290670745	0.4786777546168187	0.7249470106565494	Eukaryota; ; Evosea; Eumycetozoa; Acytosteliales; Cavenderiaceae
0.5433500537048829	0.7729999369626158	0.4715822732248569	0.7130751882494806	Eukaryota; Fungi; Basidiomycota; Agaricomycetes; Agaricales; Clavariaceae
0.5562308154530428	0.7779482972880609	0.5054989692473394	0.7343318309749822	Eukaryota; Fungi; Basidiomycota; Tremellomycetes; Cystofilobasidiales; Mrakiaceae
0.32632142493510763	0.665979156643577	0.4232997463293585	0.6923846982725453	Bacteria; ; Cyanobacteria; ; Nostocales; Nostocaceae
0.7075490278533342	0.8466003484644474	0.6177239258276302	0.8134631728064504	Eukaryota; Fungi; Ascomycota; Eurotiomycetes; Eurotiales; Thermoascaceae
0.8921621733015395	0.9360854906114343	0.9075718383694552	0.9631438776202567	Bacteria; ; Firmicutes; Bacilli; Lactobacillales; Enterococcaceae
0.7153856299370716	0.8529515216037871	0.6035353922533372	0.8052256318292718	Bacteria; ; Firmicutes; Bacilli; Bacillales; Sporolactobacillaceae
0.5416794947308884	0.7719187255804043	0.45457917613823107	0.7041172034700411	Bacteria; ; Cyanobacteria; ; Spirulinales; Spirulinaceae
0.12488736643603329	0.5886483651311979	0.0629617691404974	0.42612956256208306	Bacteria; ; Actinobacteria; Actinobacteria; Micrococcales; Brevibacteriaceae
0.3736327972429441	0.6952258824293884	0.3132320093438168	0.5921010859237641	Eukaryota; Metazoa; Cnidaria; Hydrozoa; Leptothecata; Obeliidae
0.4367181997322081	0.7235152448048926	0.36408751566532677	0.6368758369719472	Eukaryota; Metazoa; Arthropoda; Malacostraca; Decapoda; Aeglidae
0.4396980705065214	0.7270340625317308	0.38683579447597394	0.656354593989085	Eukaryota; Metazoa; Platyhelminthes; Monogenea; Capsalidea; Capsalidae
0.6166662206874974	0.8062770111076445	0.5937881012180887	0.7958995796600085	Bacteria; ; Bacteroidetes; Cytophagia; Cytophagales; Amoebophilaceae
0.6285393526530128	0.8107910073319704	0.5322307368885459	0.7618580180394685	Eukaryota; ; Rhodophyta; Florideophyceae; Gigartinales; Choreocolacaceae
0.47094889302759	0.7362887656079677	0.4398200291181343	0.6949105074717166	Eukaryota; Viridiplantae; Streptophyta; Magnoliopsida; Malpighiales; Phyllanthaceae
0.310884058308015	0.6667522417496493	0.21023199904068562	0.5545867804713264	Bacteria; ; Actinobacteria; Actinobacteria; Glycomycetales; Glycomycetaceae
0.5708987902380791	0.784160712440812	0.5279304766045265	0.756189689994132	Eukaryota; Metazoa; Arthropoda; Insecta; Hemiptera; Pentatomidae
0.5303775001117631	0.7660311160545878	0.46295048778878467	0.7104589375162227	Bacteria; ; Actinobacteria; Actinobacteria; Corynebacteriales; Segniliparaceae
0.5487460396731765	0.7760460777274263	0.45843601521442007	0.7085491013068724	Eukaryota; Fungi; Basidiomycota; Microbotryomycetes; Microbotryales; Microbotryaceae
0.6427947729658292	0.8158724148133708	0.6650653173889396	0.8400136101118404	Bacteria; ; Cyanobacteria; ; Nostocales; Aphanizomenonaceae
0.5270385150148983	0.7632481399382369	0.4499859139549655	0.7077177780159615	Eukaryota; ; Evosea; Eumycetozoa; Physariida; Physaraceae
0.10595037172041379	0.5791554065509731	0.06951341488672581	0.3523746157616131	Bacteria; ; Proteobacteria; Epsilonproteobacteria; Nautiliales; Nautiliaceae
0.6027007461248318	0.7975549740622768	0.5950393758801918	0.7938385252195796	Bacteria; ; Firmicutes; Clostridia; Thermosediminibacterales; Thermosediminibacteraceae
0.35659612822335635	0.6870583845002407	0.2924339349122345	0.5802445314826433	Eukaryota; Viridiplantae; Streptophyta; Polypodiopsida; Gleicheniales; Gleicheniaceae
0.5464708210321836	0.7777017688841747	0.47801982477470356	0.7226562268707016	Eukaryota; Fungi; Ascomycota; Eurotiomycetes; Chaetothyriales; Cyphellophoraceae
0.5577348413623622	0.7766917381038161	0.47835332879699116	0.7233239239584393	Eukaryota; Metazoa; Arthropoda; Malacostraca; Amphipoda; Hyalellidae
0.04134812310129368	0.5467884296541773	0.022375461007480512	0.30566191176084684	Eukaryota; Viridiplantae; Chlorophyta; Mamiellophyceae; Mamiellales; Mamiellaceae
0.33930395312967276	0.6688478003810389	0.31700962689081097	0.6299198743873036	Bacteria; ; Actinobacteria; Actinobacteria; Frankiales; Frankiaceae
0.3935909748139181	0.705279117457871	0.3736804791289262	0.6315627617102854	Eukaryota; Viridiplantae; Streptophyta; Magnoliopsida; Lamiales; Plantaginaceae
0.3918141780343368	0.7050756742505367	0.3705545471029515	0.6462376813804055	Bacteria; ; Actinobacteria; Actinobacteria; Catenulisporales; Catenulisporaceae
0.5874476851554177	0.7917356737264252	0.48243369938256336	0.7277037754763527	Eukaryota; ; Rhodophyta; Florideophyceae; Gigartinales; Solieriaceae
0.13683846042651204	0.5887818730726943	0.10454145739045786	0.3882639548843318	Eukaryota; ; ; Phaeophyceae; Laminariales; Laminariaceae
0.6145128512775361	0.8054762607371864	0.6228561464148094	0.8170537903801854	Bacteria; ; Aquificae; Aquificae; Aquificales; Hydrogenothermaceae
0.20239451991852953	0.619742328774166	0.13960352861893924	0.47105700204474943	Archaea; ; Crenarchaeota; Thermoprotei; Sulfolobales; Sulfolobaceae
0.02891568303053988	0.5436993503101005	0.020811259390583998	0.34507233863502434	Bacteria; ; Proteobacteria; Gammaproteobacteria; Alteromonadales; Alteromonadaceae
0.039585350531173874	0.5483154614216464	0.024233896808941783	0.34218103563329094	Bacteria; ; Proteobacteria; Deltaproteobacteria; Syntrophobacterales; Syntrophaceae
0.5017698697819646	0.7507855529712031	0.4487344968372614	0.698029607123195	Eukaryota; ; Rhodophyta; Florideophyceae; Gelidiales; Gelidiaceae
0.07395420867970562	0.5637456062670908	0.036195451999277414	0.35659944151128403	Eukaryota; Fungi; Ascomycota; Sordariomycetes; Magnaporthales; Pyriculariaceae
0.40361353040233056	0.7116120030234893	0.3776175134401122	0.6296723434925156	Eukaryota; Metazoa; Nematoda; Chromadorea; Desmodorida; Monoposthiidae
0.6879018861994489	0.8389801041221603	0.6256454073743167	0.8145208670062918	Eukaryota; Fungi; Ascomycota; Sordariomycetes; Xylariales; Hypoxylaceae
0.5250244265517464	0.7643486688594545	0.4930079319578729	0.7217361242854641	Eukaryota; Viridiplantae; Streptophyta; Magnoliopsida; Rosales; Rhamnaceae
0.5475683940419092	0.77638545925863	0.4638254716782841	0.7135187412533758	Eukaryota; Metazoa; Arthropoda; Arachnida; Araneae; Uloboridae
0.4898198184696769	0.7498467553788841	0.4324818177025147	0.6877900204555643	Eukaryota; Metazoa; Arthropoda; Insecta; Hemiptera; Alydidae
0.6199182725726373	0.8073405338365038	0.48019887687724916	0.7308807679882476	Bacteria; ; Acidobacteria; Acidobacteriia; Bryobacterales; Solibacteraceae
0.5723396614855342	0.7841093311916382	0.4784701158227099	0.7211700715823542	Eukaryota; Viridiplantae; Chlorophyta; Chlorophyceae; Chlorosarcinales; Chlorosarcinaceae
0.586064684631987	0.7914198267982627	0.39774344685313023	0.6767244947251753	Bacteria; ; Deinococcus-Thermus; Deinococci; Trueperales; Trueperaceae
0.40532398580183804	0.7117578768846131	0.3183959934194452	0.602261154538125	Eukaryota; Fungi; Ascomycota; Sordariomycetes; Xylariales; Apiosporaceae
0.43485406384034836	0.721500262401076	0.32350294076613195	0.6189401345059395	Eukaryota; Fungi; Ascomycota; Pezizomycetes; Pezizales; Pyronemataceae
0.3108534630211033	0.6598483533924075	0.1836530506083806	0.5396416156276633	Bacteria; ; Proteobacteria; Alphaproteobacteria; Rhodospirillales; Rhodospirillaceae
0.559586015910532	0.7763977307279724	0.4896201880425322	0.723208123876066	Eukaryota; Metazoa; Annelida; Polychaeta; Sabellida; Sabellariidae
0.580248458631831	0.7900344404116081	0.5201450674668571	0.7543592085876117	Eukaryota; Metazoa; Arthropoda; Insecta; Diptera; Stratiomyidae
0.6856926305604162	0.8381811526142385	0.6492839713856114	0.833270089513738	Eukaryota; Fungi; Ascomycota; Eurotiomycetes; Chaetothyriales; Herpotrichiellaceae
0.1300920193807743	0.5841933099604047	0.07989724086672548	0.44256898818828194	Bacteria; ; Proteobacteria; Gammaproteobacteria; Chromatiales; Ectothiorhodospiraceae
0.4886686367175754	0.7475035583484578	0.4459529768198905	0.68898572394768	Eukaryota; ; Cercozoa; ; Cercomonadida; Cercomonadidae
0.5422390364904907	0.7703727792236615	0.46421178552625153	0.7110076801454724	Bacteria; ; Lentisphaerae; Lentisphaeria; Victivallales; Victivallaceae
0.5164132421120877	0.7584369232539099	0.4398552460659336	0.6844089368701026	Eukaryota; ; Haptista; Haptophyta; Isochrysidales; Isochrysidaceae
0.336477731602912	0.6784241201513301	0.16649664034645428	0.5211237865993329	Bacteria; ; Proteobacteria; Gammaproteobacteria; Alteromonadales; Psychromonadaceae
0.19367612319157515	0.6160944520830091	0.11478566178002872	0.4730383111159636	Bacteria; ; Proteobacteria; Deltaproteobacteria; Syntrophobacterales; Syntrophobacteraceae
0.565615095084014	0.780650515197043	0.4627851472337846	0.7178864286606588	Eukaryota; Fungi; Ascomycota; Eurotiomycetes; Verrucariales; Verrucariaceae
0.5605128739101413	0.7836660554204598	0.3339600874604347	0.6529376802784878	Bacteria; ; Firmicutes; Negativicutes; Selenomonadales; Sporomusaceae
0.5847379932437352	0.7901994691974256	0.38166876437476255	0.6687689415052942	Bacteria; ; Cyanobacteria; ; Nostocales; Rivulariaceae
0.2726077831716323	0.6455187659693263	0.22755914655001636	0.5091275288003141	Eukaryota; Fungi; Basidiomycota; Agaricomycetes; Boletales; Boletaceae
0.3436562418533313	0.6801272058109549	0.2778858778150131	0.5783318256736888	Bacteria; ; Firmicutes; Clostridia; Natranaerobiales; Natranaerobiaceae
0.5176613849721096	0.760009662423318	0.4464582371847826	0.6967725320028103	Eukaryota; Metazoa; Arthropoda; Malacostraca; Decapoda; Galatheidae
0.31852265573414784	0.6685479937879227	0.24200594933800326	0.5660627934948996	Bacteria; ; Cyanobacteria; ; Chroococcales; Cyanobacteriaceae
0.7556609773566064	0.8571076770297663	0.5565114029037601	0.7899775280330416	Bacteria; ; Firmicutes; Clostridia; Clostridiales; Peptostreptococcaceae
0.5495426582180933	0.7719840721892935	0.46579199002386434	0.7152368413908704	Eukaryota; ; Apicomplexa; Aconoidasida; Haemosporida; Haemoproteidae
0.46613416515569656	0.7384303328785085	0.4120670509334463	0.6683011220213175	Eukaryota; Viridiplantae; Streptophyta; Magnoliopsida; Geraniales; Geraniaceae
0.45566149956805585	0.7311167073306547	0.381977768669243	0.6676148491741186	Bacteria; ; Aquificae; Aquificae; Aquificales; Aquificaceae
0.24821307898992376	0.6169030630474721	0.48586104519251655	0.7505194335066223	Bacteria; ; Firmicutes; Clostridia; Clostridiales; Clostridiaceae
0.6168492474576972	0.806240701865748	0.5273505020404181	0.754346059698477	Eukaryota; Fungi; Ascomycota; Dothideomycetes; Pleosporales; Trematosphaeriaceae
0.4858956038535529	0.7446907106860693	0.18474500375842398	0.5374387588771167	Bacteria; ; Acidobacteria; Acidobacteriia; Acidobacteriales; Acidobacteriaceae
0.43018800678576985	0.7223985889817837	0.4055056338492429	0.6778832586040585	Eukaryota; Fungi; Ascomycota; Sordariomycetes; Xylariales; Sporocadaceae
0.07060036240999529	0.5639580650859206	0.04752956576969545	0.39999964391067044	Bacteria; ; Proteobacteria; Gammaproteobacteria; Alteromonadales; Pseudoalteromonadaceae
0.48244319365781374	0.7439700092782712	0.40865129860346455	0.6710499046289944	Eukaryota; Metazoa; Annelida; Polychaeta; Spionida; Poecilochaetidae
0.6318902010304831	0.8139204825591404	0.5832092120872855	0.7927048111597508	Bacteria; ; Verrucomicrobia; Opitutae; Puniceicoccales; Puniceicoccaceae
0.5510711330663246	0.7752564415765085	0.48593274779110396	0.7292064758517474	Bacteria; ; Cyanobacteria; ; Oscillatoriales; Cyanothecaceae
0.37620166422614754	0.6980172293608236	0.3230619728472733	0.5972703509141903	Eukaryota; Viridiplantae; Streptophyta; Magnoliopsida; Santalales; Ximeniaceae
0.5334912571258069	0.7712980332599354	0.3716859974386806	0.680001460267987	Bacteria; ; Bacteroidetes; Bacteroidia; Bacteroidales; Barnesiellaceae
0.03378624407161465	0.5451714427482107	0.017698766318744428	0.3351155934545968	Bacteria; ; Proteobacteria; Gammaproteobacteria; Oceanospirillales; Oceanospirillaceae
0.5949187188806248	0.7962157379199586	0.5102659569359591	0.7401822441427454	Eukaryota; Metazoa; Porifera; Demospongiae; Haplosclerida; Niphatidae
0.5453504367426243	0.7728801115247539	0.4952694485417694	0.7288728990882544	Eukaryota; Metazoa; Mollusca; Gastropoda; Architaenioglossa; Ampullariidae
0.19895727992458848	0.6168058538286088	0.1338447086176658	0.43812158414013647	Eukaryota; ; ; Dinophyceae; Peridiniales; Kryptoperidiniaceae
0.33786066832793876	0.6681241244751581	0.2822163663984208	0.6127872318912913	Bacteria; ; Proteobacteria; Alphaproteobacteria; Rhizobiales; Hyphomicrobiaceae
0.18057974795413653	0.6087238874833928	0.11726421846019545	0.4806661545592576	Bacteria; ; Firmicutes; Clostridia; Thermoanaerobacterales; Thermoanaerobacterales Family III. Incertae Sedis
0.26036282715964226	0.6447323922739036	0.17822866844934482	0.5221632146439201	Bacteria; ; Planctomycetes; Planctomycetia; Isosphaerales; Isosphaeraceae
0.14954332345380678	0.5997451556471441	0.08633990802775239	0.4565393694332143	Bacteria; ; Spirochaetes; Spirochaetia; Spirochaetales; Spirochaetaceae
0.45884529758089404	0.7345693679990515	0.41182800220690674	0.6712026461787717	Eukaryota; Viridiplantae; Streptophyta; Magnoliopsida; Malpighiales; Rhizophoraceae
0.4988080019818225	0.7510763437944471	0.4371766895713235	0.6961238657028599	Bacteria; ; Actinobacteria; Actinobacteria; Actinopolysporales; Actinopolysporaceae
0.491277622065778	0.7453209901109016	0.3990831716900115	0.67059265969682	Eukaryota; Viridiplantae; Chlorophyta; Trebouxiophyceae; Chlorellales; Oocystaceae
0.5158577936316923	0.7581083456230532	0.4547824452501861	0.7083006717439018	Bacteria; ; Proteobacteria; Betaproteobacteria; Ferrovales; Ferrovaceae
0.4870168952609485	0.7492190140086802	0.38348234638320783	0.6604458769740683	Eukaryota; Viridiplantae; Streptophyta; Magnoliopsida; Poales; Restionaceae
0.5086010792762503	0.7548467946712759	0.4798692720176865	0.7226390251416722	Bacteria; ; Proteobacteria; Gammaproteobacteria; Oceanospirillales; Litoricolaceae
0.5370643322329491	0.7708981659219132	0.44503665177056406	0.7025224985947208	Eukaryota; Metazoa; Arthropoda; Arachnida; Sarcoptiformes; Psoroptidae
0.5457746508957957	0.7692753554019103	0.4491670427911142	0.7031043984766645	Eukaryota; ; ; Synurophyceae; Synurales; Mallomonadaceae
0.36103988213069454	0.6852481722762142	0.22059458006996843	0.5577884445915682	Bacteria; ; Elusimicrobia; Elusimicrobia; Elusimicrobiales; Elusimicrobiaceae
0.5440283675694852	0.7725706689690514	0.44962527690103665	0.708849864432476	Eukaryota; ; Bacillariophyta; Fragilariophyceae; Licmophorales; Ulnariaceae
0.33956488807212626	0.6797875063348993	0.2529942604058462	0.5675952233721462	Bacteria; ; Proteobacteria; Gammaproteobacteria; Chromatiales; Granulosicoccaceae
0.5117316192489476	0.7599282670971138	0.44132331980017375	0.6932998540440013	Eukaryota; Metazoa; Arthropoda; Insecta; Hymenoptera; Diprionidae
0.43619510700716596	0.7225023333469544	0.36990573153007517	0.6494491993642556	Bacteria; ; Tenericutes; Mollicutes; Anaeroplasmatales; Anaeroplasmataceae
0.5779899491546862	0.7918339961205924	0.5012931280252994	0.7379163435198175	Eukaryota; Viridiplantae; Streptophyta; Polypodiopsida; Polypodiales; Pteridaceae
0.4121502516875211	0.7133803901928815	0.38637751722606845	0.6454195757475557	Eukaryota; ; Bacillariophyta; Coscinodiscophyceae; Chaetocerotales; Acanthocerataceae
0.2866149305098447	0.6539016994367873	0.2431054317653676	0.5212902634654528	Eukaryota; Metazoa; Nematoda; Chromadorea; Rhabditida; Neodiplogasteridae
0.11579343541116158	0.577217073322883	0.05768763572527246	0.40274593148472415	Bacteria; ; Proteobacteria; Deltaproteobacteria; Desulfarculales; Desulfarculaceae
0.48736688316843707	0.7470091237801304	0.3511756999115739	0.6432023896583502	Bacteria; ; Armatimonadetes; Chthonomonadetes; Chthonomonadales; Chthonomonadaceae
0.6147764473845776	0.8020999875584465	0.5729500562121865	0.7901000907816474	Bacteria; ; Cyanobacteria; ; Nostocales; Tolypothrichaceae
0.5118187272401654	0.7570881634666047	0.45368881006517414	0.7020690954237943	Eukaryota; Metazoa; Porifera; Demospongiae; Tetractinellida; Tetillidae
0.5296325357890721	0.766205087694315	0.4473051482094721	0.7009959858296079	Eukaryota; Metazoa; Porifera; Demospongiae; Tetractinellida; Geodiidae
0.22469872722317544	0.6281317138556656	0.3040102954884642	0.5711100773448166	Eukaryota; Viridiplantae; Streptophyta; Magnoliopsida; Celastrales; Celastraceae
0.64555585997667	0.8187853802593097	0.5771761841572214	0.7862711185661081	Eukaryota; ; Fornicata; ; Diplomonadida; Hexamitidae
0.7016598399294625	0.8449339445517976	0.5734242740541943	0.7875154531497345	Eukaryota; Metazoa; Arthropoda; Insecta; Hymenoptera; Braconidae
0.4304971517075798	0.7214002497369789	0.45066905435963295	0.710233375718334	Eukaryota; Fungi; Ascomycota; Dothideomycetes; Botryosphaeriales; Aplosporellaceae
0.535726403346789	0.7671954043044463	0.6346625115094513	0.8246936410612183	Bacteria; ; Proteobacteria; Gammaproteobacteria; Nevskiales; Steroidobacteraceae
0.3417058706698228	0.6731116451830274	0.5200518951492193	0.7312879977361877	Bacteria; ; Actinobacteria; Acidimicrobiia; Acidimicrobiales; Ilumatobacteraceae
0.3319124276862529	0.6759562316800521	0.2326532348937659	0.5586959851074236	Bacteria; ; Firmicutes; Tissierellia; Tissierellales; Gottschalkiaceae
0.5509310344679698	0.7774373173244749	0.46759993653389786	0.7100864596075407	Eukaryota; Metazoa; Arthropoda; Insecta; Diptera; Asilidae
0.5484090845205958	0.772734313192706	0.46767133482525536	0.7220680398349714	Eukaryota; Metazoa; Arthropoda; Insecta; Lepidoptera; Lasiocampidae
0.5273160911740878	0.7686296610604295	0.4397831133058673	0.6943941344014571	Eukaryota; Fungi; Ascomycota; Dothideomycetes; Acrospermales; Acrospermaceae
0.5963410616539624	0.7956055568574044	0.5030185108255131	0.7381239330170265	Eukaryota; Metazoa; Arthropoda; Arachnida; Sarcoptiformes; Histiostomatidae
0.5219443541272617	0.760630636400304	0.420839331748894	0.6829306947985965	Eukaryota; Metazoa; Arthropoda; Arachnida; Sarcoptiformes; Rosensteiniidae
0.33766112905313383	0.6792072961647155	0.2997934124963403	0.5821289604201334	Eukaryota; Metazoa; Arthropoda; Arachnida; Sarcoptiformes; Trouessartiidae
0.5061858544166248	0.7523912544160781	0.44369228507898195	0.6890739340227474	Eukaryota; Metazoa; Arthropoda; Arachnida; Sarcoptiformes; Xolalgidae
0.38701669202507827	0.6994493360737223	0.44373301234092355	0.6962096415764504	Archaea; ; Euryarchaeota; Methanomicrobia; Methanomicrobiales; Methanoregulaceae
0.2488122726913966	0.635852305251764	0.14963579026534854	0.47571259831566626	Bacteria; ; Actinobacteria; Actinobacteria; Geodermatophilales; Geodermatophilaceae
0.5841862395489933	0.7919037923648472	0.5285561392427358	0.75551090015302	Eukaryota; Metazoa; Arthropoda; Arachnida; Trombidiformes; Demodicidae
0.42800486739836424	0.719530246962487	0.38248467305905987	0.6429614570425205	Eukaryota; Fungi; Basidiomycota; Agaricomycetes; Russulales; Russulaceae
0.7562896521618404	0.8678180445407933	0.7155123917624158	0.8691480611161543	Bacteria; ; Cyanobacteria; ; Oscillatoriales; Oscillatoriaceae
0.5324318453066219	0.7692127651876692	0.45582303853774986	0.7032129322828226	Eukaryota; Metazoa; Arthropoda; Arachnida; Sarcoptiformes; Pteronyssidae
0.5187478080340903	0.763846782705443	0.4665923212174848	0.7058630958370306	Bacteria; ; Chlamydiae; Chlamydiia; Parachlamydiales; Criblamydiaceae
0.5834090447184739	0.790188138940961	0.5145986135428348	0.7472450408053787	Eukaryota; Viridiplantae; Streptophyta; Zygnemophyceae; Desmidiales; Desmidiaceae
0.9751532804498617	0.9850860745455372	0.44011096715260156	0.7243796434961998	Bacteria; ; Firmicutes; Bacilli; Bacillales; Planococcaceae
0.4572966518720751	0.7295915138803607	0.3852166099233024	0.6617575954239526	Eukaryota; ; Rhodophyta; Florideophyceae; Gracilariales; Gracilariaceae
0.5574765620512036	0.7810675468759479	0.48473326703750785	0.7318969460005909	Bacteria; ; Actinobacteria; Rubrobacteria; Rubrobacterales; Baekduiaceae
0.569664225919205	0.7835024877271626	0.48663639815128024	0.7405225702143164	Eukaryota; Fungi; Ascomycota; Saccharomycetes; Saccharomycetales; Metschnikowiaceae
0.6908162437648613	0.8395382745751615	0.666735516882104	0.8415713511422837	Bacteria; ; Firmicutes; Clostridia; Thermosediminibacterales; Tepidanaerobacteraceae
0.5238523448933218	0.7625639367649478	0.4797752663911817	0.7190574426872851	Eukaryota; Viridiplantae; Chlorophyta; Ulvophyceae; Bryopsidales; Caulerpaceae
0.32342196986209515	0.6706396127911644	0.24234959571881629	0.5723825389790184	Eukaryota; Viridiplantae; Streptophyta; Magnoliopsida; Poales; Cyperaceae
0.06242847753265182	0.5584118187685511	0.029812731032656543	0.3200864651047726	Bacteria; ; Dictyoglomi; Dictyoglomia; Dictyoglomales; Dictyoglomaceae
0.41609855076374835	0.7137743642792815	0.3629703624285713	0.6167920677508768	Eukaryota; Metazoa; Arthropoda; Malacostraca; Decapoda; Inachidae
0.7045460445584848	0.8437062370435562	0.38574286296939514	0.6832975707057176	Eukaryota; ; ; ; ; Apusomonadidae
0.317590003683984	0.6609993030078428	0.4254769512385099	0.7149564358919654	Bacteria; ; Actinobacteria; Actinobacteria; Corynebacteriales; Dietziaceae
0.48795441296811537	0.7469869452847837	0.4407778763816657	0.6942555036754519	Eukaryota; Fungi; Ascomycota; Dothideomycetes; Pleosporales; Dothidotthiaceae
0.5827546511192787	0.7906426654309804	0.4215091146427683	0.7137994036256305	Bacteria; ; Firmicutes; Bacilli; Lactobacillales; Lactobacillaceae
0.35379004431269007	0.6836819438561962	0.22972467346834782	0.5576642704400063	Eukaryota; Viridiplantae; Chlorophyta; Trebouxiophyceae; Chlorellales; Chlorellaceae
0.07656367713335031	0.5624497306342239	0.05064863938288583	0.367695922611869	Eukaryota; Fungi; Ascomycota; Sordariomycetes; Microascales; Microascaceae
0.25868098854616967	0.6258267911044366	0.6517496530783398	0.8365147582343292	Bacteria; ; Proteobacteria; Alphaproteobacteria; Rhizobiales; Methylobacteriaceae
0.2762980014904251	0.6527089005441945	0.18380586312830605	0.538220691534256	Bacteria; ; Proteobacteria; Gammaproteobacteria; Thiotrichales; Francisellaceae
0.4696696660968208	0.7411053185878992	0.4107256581934489	0.6786304678677852	Eukaryota; Fungi; Ascomycota; Dothideomycetes; Mytilinidiales; Mytilinidiaceae
0.43658203484628283	0.7250601928768305	0.34908156229694753	0.6371283503129288	Eukaryota; Fungi; Mucoromycota; Glomeromycetes; Glomerales; Glomeraceae
0.5144672338185048	0.7581238806451199	0.4455440719911987	0.695739931709608	Bacteria; ; Verrucomicrobia; Methylacidiphilae; Methylacidiphilales; Methylacidiphilaceae
0.08369917956911037	0.5685209877922172	0.04465611660800505	0.3731549738534212	Bacteria; ; Ignavibacteriae; Ignavibacteria; Ignavibacteriales; Ignavibacteriaceae
0.6398217413194045	0.8167625962631592	0.48836998747091515	0.7386434026825376	Eukaryota; Metazoa; Arthropoda; Insecta; Hymenoptera; Apidae
0.5345931681790584	0.7680632077529	0.45866406177150343	0.7121553768894471	Eukaryota; Fungi; Basidiomycota; Agaricomycetes; Agaricales; Cortinariaceae
0.34381196495479366	0.6821489596472037	0.30566612200481386	0.5892712745077486	Eukaryota; Viridiplantae; Streptophyta; Magnoliopsida; Cornales; Hydrangeaceae
0.5575728208354068	0.7758962983700546	0.47556808689194346	0.7213080263943772	Eukaryota; Metazoa; Arthropoda; Pycnogonida; Pantopoda; Colossendeidae
0.33802926094243757	0.6770898802455587	0.29619777340877906	0.5711979384249374	Eukaryota; Metazoa; Arthropoda; Insecta; Trichoptera; Ecnomidae
0.39205094607589264	0.7024500194739864	0.3524289272293017	0.627578529548125	Eukaryota; Metazoa; Mollusca; Gastropoda; ; Pachychilidae
0.566637283483839	0.7821863723894993	0.5318901146232206	0.7547859372373452	Eukaryota; ; Cercozoa; ; ; Helkesimastigidae
0.6219112592464223	0.8064584535598434	0.5260114251852814	0.7733104115947226	Bacteria; ; Firmicutes; Bacilli; Bacillales; Listeriaceae
0.4002707008418262	0.706941929557217	0.35098435545469336	0.6219761615071704	Eukaryota; ; Apicomplexa; Conoidasida; Eugregarinorida; Actinocephalidae
0.3005173703951864	0.6634001487276612	0.29770127576834204	0.5802801830570902	Eukaryota; ; Oomycota; ; Albuginales; Albuginaceae
0.8117091611861311	0.8989184532439836	0.6657617177032187	0.8399220280306698	Eukaryota; Fungi; Ascomycota; Leotiomycetes; ; Pseudeurotiaceae
0.5898239552390298	0.7954133630245285	0.4974304076892588	0.7377243980623961	Eukaryota; Metazoa; Cnidaria; Hydrozoa; Leptothecata; Tiaropsidae
0.5231049796606412	0.7643657423517165	0.42921016080073254	0.6943138419013856	Eukaryota; Metazoa; Porifera; Demospongiae; Haplosclerida; Chalinidae
0.13848507652017583	0.589465537714471	0.08177972612702612	0.3929419883908359	Bacteria; ; ; Candidatus Babeliae; Candidatus Babeliales; Candidatus Babeliaceae
0.25713862800596077	0.6460777425788712	0.22219934972759006	0.5282737277085556	Eukaryota; Fungi; Ascomycota; Dothideomycetes; Pleosporales; Lindgomycetaceae
0.43889622852596843	0.7237952876627277	0.37041489147135287	0.6393078255715777	Eukaryota; Metazoa; Arthropoda; Branchiopoda; Diplostraca; Moinidae
0.625717225378262	0.8092398150840694	0.5144640196742488	0.7492192202377563	Eukaryota; Metazoa; Arthropoda; Insecta; Lepidoptera; Pyralidae
0.7320924095620064	0.8615324532997197	0.5943718625329462	0.8017946888053158	Bacteria; ; Cyanobacteria; ; Synechococcales; Pseudanabaenaceae
0.5206300974993475	0.7605291293014588	0.46772717960013754	0.7117054316848119	Viruses; ; ; ; ; Anelloviridae
0.27449007994721286	0.6511673050256057	0.21248961499177083	0.5359005417652715	Eukaryota; Fungi; Mucoromycota; Mucoromycetes; Mucorales; Lichtheimiaceae
0.5298584891797865	0.7660577657607255	0.4771463123151982	0.7203187023874895	Eukaryota; Metazoa; Arthropoda; Insecta; Trichoptera; Polycentropodidae
0.551720664830702	0.7772483969059156	0.47684269068327456	0.7236003580071514	Eukaryota; ; ; ; Rotosphaerida; Fonticulaceae
0.6515051256735588	0.823224461027145	0.5607729624537201	0.7773333257666714	Bacteria; ; Caldiserica; Caldisericia; Caldisericales; Caldisericaceae
0.4973899635340677	0.7519270522980597	0.3991522713248667	0.6743591269791915	Viruses; Orthornavirae; Pisuviricota; Pisoniviricetes; Nidovirales; Coronaviridae
0.41992297929167377	0.7180399636858268	0.3320442452131035	0.6259035595116198	Eukaryota; Fungi; Ascomycota; Leotiomycetes; Helotiales; Dermateaceae
0.5219498182230012	0.7636025919775034	0.4702261573955852	0.716227396109062	Eukaryota; Fungi; Basidiomycota; Agaricomycetes; Thelephorales; Typhulaceae
0.55094371531377	0.776662268592047	0.5138358195634138	0.7433203056376766	Eukaryota; Metazoa; Arthropoda; Arachnida; Sarcoptiformes; Hypoderatidae
0.44145301028665407	0.7296607521315704	0.2739203354438126	0.5917335571684433	Bacteria; ; Proteobacteria; Gammaproteobacteria; Cellvibrionales; Spongiibacteraceae
0.5512196549750578	0.7739680559407551	0.478256307736158	0.723609000838591	Eukaryota; Metazoa; Arthropoda; Insecta; Lepidoptera; Drepanidae
0.6373749362527836	0.8147225943550841	0.563467300138457	0.7783860553373044	Eukaryota; Metazoa; Arthropoda; Insecta; Lepidoptera; Geometridae
0.23768164790862106	0.6188985611396101	0.09110265258090589	0.4550344985247543	Bacteria; ; Proteobacteria; Betaproteobacteria; Nitrosomonadales; Sterolibacteriaceae
0.44449974782693447	0.7280756730956376	0.4088257796124935	0.6697106231000615	Eukaryota; Metazoa; Arthropoda; Insecta; Lepidoptera; Epicopeiidae
0.5322409049821207	0.7659183901410188	0.4618861108681243	0.7139523531979751	Eukaryota; Metazoa; Arthropoda; Insecta; Lepidoptera; Pterophoridae
0.7463008934465833	0.865051854432527	0.5769446332778135	0.7971932253364562	Bacteria; ; Actinobacteria; Actinobacteria; Micrococcales; Promicromonosporaceae
0.3795374672182762	0.6967255526008611	0.33824184258479906	0.6063424728353983	Eukaryota; Viridiplantae; Chlorophyta; Chlorophyceae; Chaetophorales; Aphanochaetaceae
0.2509850595644541	0.6413687290590362	0.2162410304078488	0.5052658453162765	Eukaryota; Viridiplantae; Chlorophyta; Chlorophyceae; Chaetophorales; Uronemataceae
0.5657742822104547	0.7841035397062198	0.5076742914381231	0.7418282823560898	Eukaryota; Metazoa; Arthropoda; Insecta; Diptera; Strongylophthalmyiidae
0.42466333086740393	0.7162473155835688	0.40556987918757975	0.688661085124848	Eukaryota; Fungi; Ascomycota; Saccharomycetes; Saccharomycetales; Trichomonascaceae
0.5725343258762645	0.78689207016203	0.47843172472827106	0.7235902183819447	Eukaryota; Viridiplantae; Chlorophyta; Chlorophyceae; Sphaeropleales; Mychonastaceae
0.3184595486899978	0.6616579116404	0.14634129108662774	0.5035396754456017	Bacteria; ; Gemmatimonadetes; Gemmatimonadetes; Gemmatimonadales; Gemmatimonadaceae
0.5091664264030367	0.7563633272446926	0.43276030815724065	0.6943441588065421	Eukaryota; ; ; ; Tsukubamonadida; Tsukubamonadidae
0.7728299926844499	0.8642549702907018	0.7284797977390007	0.8822365876799095	Bacteria; ; Actinobacteria; Actinobacteria; Corynebacteriales; Corynebacteriaceae
0.07278877348257838	0.563010511904474	0.056028589711800914	0.39395442273040165	Bacteria; ; Bacteroidetes; Bacteroidia; Marinilabiliales; Marinilabiliaceae
0.5178403354273001	0.7620053034623038	0.4622494192642639	0.7097376543607294	Eukaryota; Viridiplantae; Chlorophyta; Chlorophyceae; Sphaeropleales; Pseudomuriellaceae
0.6838545864637363	0.8356164010467249	0.6426725027139263	0.8255257012359225	Eukaryota; Viridiplantae; Streptophyta; Magnoliopsida; Asparagales; Orchidaceae
0.46881252154251285	0.7403635252857725	0.414360766207707	0.671684332517376	Eukaryota; Fungi; Ascomycota; Sordariomycetes; Diaporthales; Gnomoniaceae
0.7967477063781482	0.8804513926355406	0.8055827479453064	0.9193766482743613	Bacteria; ; Actinobacteria; Actinobacteria; Propionibacteriales; Propionibacteriaceae
0.698124712882108	0.8439103626548973	0.5172813876517433	0.759168140463645	Bacteria; ; Proteobacteria; Deltaproteobacteria; Myxococcales; Sandaracinaceae
0.5966945075090992	0.7969654937092353	0.32904501604184894	0.6346733925446769	Bacteria; ; Chrysiogenetes; Chrysiogenetes; Chrysiogenales; Chrysiogenaceae
0.4089038628611845	0.7121458009008349	0.35969688822723755	0.6317078505109516	Eukaryota; Viridiplantae; Streptophyta; Magnoliopsida; Commelinales; Commelinaceae
0.892934857929677	0.9404390980224476	0.7028585932702778	0.8668165251870877	Bacteria; ; Proteobacteria; Betaproteobacteria; Burkholderiales; Oxalobacteraceae
0.5720864580173921	0.7863060192186319	0.526799446151648	0.7542438484645642	Eukaryota; ; ; Choanoflagellata; Craspedida; Salpingoecidae
0.5038644494318901	0.7537538717732807	0.44732336767995606	0.7019216597026018	Eukaryota; Metazoa; Arthropoda; Insecta; Lepidoptera; Alucitidae
0.5545026005077112	0.7774237592031654	0.505001050195962	0.7448277166555285	Eukaryota; Viridiplantae; Streptophyta; Magnoliopsida; Rosales; Moraceae
0.6784899115041535	0.8353562588258422	0.6455698877556239	0.8305250090845642	Bacteria; ; Acidobacteria; Holophagae; Thermotomaculales; Thermotomaculaceae
0.7001761772146028	0.8442670112585322	0.5916592670091082	0.7968504313252319	Eukaryota; Fungi; Basidiomycota; Agaricomycetes; Russulales; Bondarzewiaceae
0.03583629097376995	0.5484316591056551	0.022818865405982484	0.3279974669932887	Viruses; Bamfordvirae; Nucleocytoviricota; Megaviricetes; Imitervirales; Mimiviridae
0.50885914896577	0.7585845652379966	0.4079311861400293	0.6773569285695447	Eukaryota; Metazoa; Xenacoelomorpha; ; Acoela; Proporidae
0.5027853671836846	0.7513380399723046	0.4648166580728698	0.7118203329232506	Eukaryota; Metazoa; Xenacoelomorpha; ; Acoela; Hallangiidae
0.524391926730102	0.7656122216427732	0.4766170476484399	0.7245763800004504	Eukaryota; ; Bacillariophyta; Mediophyceae; Biddulphiales; Biddulphiaceae
0.3369449184896313	0.6776632351951901	0.32646484280755117	0.6015268334740282	Eukaryota; ; Bacillariophyta; Bacillariophyceae; Cocconeidales; Achnanthidiaceae
0.5508299560119913	0.7749419922497395	0.4870372702465662	0.7304125291079032	Eukaryota; ; Bacillariophyta; Fragilariophyceae; Fragilariales; Fragilariaceae
0.5209000330737267	0.7624455886348852	0.44781133065587997	0.701044061184866	Eukaryota; Fungi; Basidiomycota; Agaricomycetes; Auriculariales; Auriculariaceae
0.21659026182406627	0.6218251009793735	0.2770280705520984	0.5718156631968363	Bacteria; ; Armatimonadetes; Fimbriimonadia; Fimbriimonadales; Fimbriimonadaceae
0.16539517840232046	0.6030104238667303	0.10740677471166454	0.43014133843182867	Bacteria; ; Proteobacteria; Gammaproteobacteria; Oceanospirillales; Endozoicomonadaceae
0.7888028838238245	0.8739379470801182	0.5165398303857484	0.7675281942907424	Bacteria; ; Proteobacteria; Gammaproteobacteria; Pseudomonadales; Moraxellaceae
0.5614537599378104	0.7812887179692267	0.5089699839302375	0.7388490997118131	Eukaryota; Metazoa; Arthropoda; Insecta; Orthoptera; Acrididae
0.26600207986687835	0.6461738080626156	0.13033067259791495	0.48665026167160175	Eukaryota; Fungi; Ascomycota; Dothideomycetes; Mycosphaerellales; Mycosphaerellaceae
0.519127518302311	0.7591318010989113	0.47021288882873274	0.7111229757524273	Eukaryota; ; Rhodophyta; Rhodellophyceae; Dixoniellales; Dixoniellaceae
0.4865830042686033	0.7489652772905951	0.42559495561861393	0.6827314045027888	Eukaryota; Metazoa; Arthropoda; Insecta; Lepidoptera; Gracillariidae
0.4904132719643651	0.7466396008701276	0.4382297868224453	0.6915852077568938	Eukaryota; Metazoa; Arthropoda; Insecta; Lepidoptera; Douglasiidae
0.554213445347081	0.7758794798923556	0.45401303526074904	0.708989970553013	Eukaryota; Fungi; Ascomycota; Dothideomycetes; Pleosporales; Coniothyriaceae
0.6756696820614325	0.8308032492421071	0.4148825333983831	0.7079231106356707	Bacteria; ; Actinobacteria; Actinobacteria; Corynebacteriales; Mycobacteriaceae
0.20977431620923448	0.618517486093071	0.08772848389506838	0.4497726221793934	Bacteria; ; Cyanobacteria; ; Synechococcales; Leptolyngbyaceae
0.6282426942870751	0.8092508220909804	0.5375718577449186	0.7643009004510838	Eukaryota; Fungi; Ascomycota; Sordariomycetes; Hypocreales; Bionectriaceae
0.556143292317986	0.7784987979726075	0.4769362717046086	0.7188606265166396	Eukaryota; Metazoa; Arthropoda; Arachnida; Sarcoptiformes; Syringobiidae
0.5429125904774608	0.7716662791670458	0.4746315051856205	0.7211727387052966	Eukaryota; Metazoa; Arthropoda; Arachnida; Sarcoptiformes; Gastronyssidae
0.5362299502930694	0.7672206603078063	0.4867053438338018	0.7136691530005144	Eukaryota; Metazoa; Arthropoda; Arachnida; Sarcoptiformes; Winterschmidtiidae
0.5770456159364149	0.7875330639373403	0.5043707027545428	0.7352753059022117	Eukaryota; Metazoa; Arthropoda; Arachnida; Sarcoptiformes; Heteropsoridae
0.3464199660263605	0.6835814156813981	0.3153002809113683	0.5976387445810141	Eukaryota; Metazoa; Arthropoda; Arachnida; Sarcoptiformes; Proctophyllodidae
0.5255527582677759	0.7622377329855156	0.47205757051896086	0.7145806388638043	Eukaryota; Metazoa; Arthropoda; Arachnida; Sarcoptiformes; Analgidae
0.3800017626005413	0.6973752275665616	0.3414998627224787	0.6102142172563304	Eukaryota; ; ; Bigyra; Thraustochytrida; Thraustochytriaceae
0.587566664589621	0.7951552499121188	0.5021347346716577	0.7284223425459145	Eukaryota; ; Bacillariophyta; Bacillariophyceae; Cymbellales; Gomphonemataceae
0.40281283071043256	0.7055009730023944	0.34618470767281456	0.619577602722142	Eukaryota; ; ; Chrysophyceae; Chromulinales; Dinobryaceae
0.5777480832340791	0.786219269052604	0.496592702734365	0.7304040054512679	Eukaryota; Viridiplantae; Streptophyta; Magnoliopsida; Asterales; Menyanthaceae
0.08359683775992913	0.5676151256622707	0.05370518909675942	0.3714504464405286	Bacteria; ; Proteobacteria; Alphaproteobacteria; Magnetococcales; Magnetococcaceae
0.5321633456647991	0.7674069959034541	0.4531120378909587	0.6971323501970283	Eukaryota; Metazoa; Arthropoda; Pycnogonida; Pantopoda; Ascorhynchidae
0.10171181156091105	0.5757404816300227	0.05191431160100204	0.3699839330438317	Bacteria; ; Ignavibacteriae; Ignavibacteria; Ignavibacteriales; Melioribacteraceae
0.5836695057484572	0.7872070730779727	0.5259732295136361	0.7608036296334754	Bacteria; ; Cyanobacteria; ; Nostocales; Scytonemataceae
0.36576504348935834	0.6896755935199113	0.3268440702194347	0.6041137548872342	Eukaryota; Metazoa; Mollusca; Bivalvia; Venerida; Veneridae
0.586918549095196	0.7908806223569639	0.5051083468915083	0.737277809959083	Eukaryota; ; Parabasalia; ; Tritrichomonadida; Tritrichomonadidae
0.7589566102282105	0.8694373366759184	0.6449712389275448	0.8303741461185133	Bacteria; ; Proteobacteria; Gammaproteobacteria; Oceanospirillales; Kangiellaceae
0.5451977822618301	0.7725083379242141	0.47023455318545715	0.7170990624473527	Eukaryota; ; Bacillariophyta; Fragilariophyceae; Cyclophorales; Cyclophoraceae
0.3381714103004912	0.6769553747724938	0.32916753351313033	0.6033665061712183	Eukaryota; Metazoa; Arthropoda; Insecta; Hymenoptera; Cynipidae
0.6526640536173172	0.8252458488468277	0.5304106151901716	0.7624749470170543	Bacteria; ; Cyanobacteria; ; Oscillatoriales; Coleofasciculaceae
0.6564361386979257	0.8241219961978254	0.5012241993558922	0.7408012284182882	Bacteria; ; Cyanobacteria; ; Synechococcales; Chamaesiphonaceae
0.27843119899696916	0.6517341352021961	0.20893829653592969	0.5223297389333342	Eukaryota; Fungi; Ascomycota; Pezizomycetes; Pezizales; Morchellaceae
0.21222927494535848	0.6247131045315946	0.14422636967302638	0.47211817761044295	Archaea; ; Euryarchaeota; Methanomicrobia; Methanocellales; Methanocellaceae
0.10042512315141912	0.5728410915957418	0.04200371984876395	0.38727870767446754	Viruses; Shotokuvirae; Cossaviricota; Papovaviricetes; Zurhausenvirales; Papillomaviridae
0.5435948718218137	0.7754816375173778	0.48270935479936483	0.7150048797686882	Eukaryota; Metazoa; Arthropoda; Insecta; Lepidoptera; Tortricidae
0.5548821897064286	0.7809873310374014	0.47847280550581495	0.7139391226494078	Eukaryota; Metazoa; Arthropoda; Insecta; Lepidoptera; Cossidae
0.3653682024539665	0.6908614984435804	0.3202062233070387	0.5914075932430577	Eukaryota; Metazoa; Arthropoda; Insecta; Lepidoptera; Stathmopodidae
0.5081275489364728	0.7557644293915774	0.45271502933554986	0.697992186378725	Eukaryota; Metazoa; Arthropoda; Insecta; Lepidoptera; Batrachedridae
0.5028056689487214	0.750841397479836	0.42501507273272754	0.6790204191375749	Eukaryota; Metazoa; Arthropoda; Insecta; Lepidoptera; Immidae
0.4969899298413271	0.7513576902819032	0.47311712532986017	0.7088261319180437	Eukaryota; Metazoa; Arthropoda; Insecta; Lepidoptera; Zygaenidae
0.5448819830763997	0.7737224599679378	0.370083460542331	0.6606989805578692	Bacteria; ; Thermotogae; Thermotogae; Kosmotogales; Kosmotogaceae
0.5476559234204783	0.772882303672882	0.44031071999369253	0.6941255089612868	Eukaryota; Metazoa; Cnidaria; Hydrozoa; Anthoathecata; Corymorphidae
0.6094644273148236	0.8031067169375211	0.5387353334726981	0.761661304322888	Bacteria; ; Cyanobacteria; ; Gloeoemargaritales; Gloeomargaritaceae
0.7610281867334143	0.8627535795547322	0.7965438791348379	0.9122124913076247	Bacteria; ; Actinobacteria; Actinobacteria; Streptomycetales; Streptomycetaceae
0.4046560220745549	0.7066619742115654	0.22430600277634255	0.5641848205770904	Bacteria; ; Proteobacteria; Betaproteobacteria; Nitrosomonadales; Gallionellaceae
0.04444391830006464	0.5523264189769429	0.030413906857237598	0.3543952035359771	Bacteria; ; Bacteroidetes; Cytophagia; Cytophagales; Flammeovirgaceae
0.12085611853803911	0.5856000484183637	0.08417959286999464	0.44067161061034965	Bacteria; ; Proteobacteria; Gammaproteobacteria; Orbales; Orbaceae
0.32274555924703585	0.6678734624356576	0.2086745984831204	0.5588978025795664	Bacteria; ; Synergistetes; Synergistia; Synergistales; Synergistaceae
0.525478676559061	0.7640237338942935	0.4487481205801983	0.69754711862875185	Eukaryota; Viridiplantae; Streptophyta; Magnoliopsida; Caryophyllales; Polygonaceae
0.4938426185791857	0.751163856857972	0.41856630559384295	0.6817047541686723	Eukaryota; Fungi; Ascomycota; Dothideomycetes; ; Pseudoperisporiaceae
0.33159849159914073	0.674625797116488	0.2725219226245913	0.5743921030364751	Bacteria; ; Cyanobacteria; ; Synechococcales; Prochlorotrichaceae
0.6539877133669448	0.8220598767893519	0.5324300738821199	0.7635296351467921	Eukaryota; Fungi; Ascomycota; Xylonomycetes; Xylonales; Xylonaceae
0.3731440600657744	0.6948622711983822	0.30889055649235825	0.5906394662706245	Eukaryota; Metazoa; Mollusca; Bivalvia; Mytiloida; Mytilidae
0.45450972977786236	0.7327048745506453	0.40452658399557984	0.6669491175380668	Eukaryota; ; Bacillariophyta; Mediophyceae; Cymatosirales; Cymatosiraceae
0.48328274004421723	0.7450236748289499	0.44313278513044707	0.6914477748526667	Eukaryota; Metazoa; Arthropoda; Insecta; Diptera; Opomyzidae
0.5156902454337553	0.7613246843338566	0.4226176113319927	0.6823713703624947	Eukaryota; Metazoa; Arthropoda; Insecta; Diptera; Ctenostylidae
0.5649504799170901	0.781870902121013	0.5185774232514833	0.7470475710547831	Eukaryota; Metazoa; Arthropoda; Insecta; Diptera; Sphaeroceridae
0.5487457001505289	0.7757592040906164	0.4994863201545381	0.7385526337807092	Eukaryota; Metazoa; Arthropoda; Insecta; Diptera; Tanypezidae
0.5474887237429193	0.7762717198384858	0.46719689989587765	0.7087800747913158	Eukaryota; Metazoa; Arthropoda; Insecta; Diptera; Richardiidae
0.6967235037096257	0.8459372353111625	0.3379184905264962	0.641645953107951	Bacteria; ; Bacteroidetes; Cytophagia; Cytophagales; Roseivirgaceae
0.4042359492224492	0.7097954813292364	0.3515237196665244	0.6230576981702357	Eukaryota; Fungi; Ascomycota; Pezizomycetes; Pezizales; Sarcosomataceae
0.5609319913147656	0.7818467679781085	0.48231510100976405	0.7222262081372829	Eukaryota; Fungi; Basidiomycota; Exobasidiomycetes; Exobasidiales; Brachybasidiaceae
0.5170777589088672	0.75786271422981	0.45444780696763143	0.6953010485662505	Eukaryota; Viridiplantae; Streptophyta; Magnoliopsida; Pandanales; Cyclanthaceae
0.15100482671228815	0.6062066683525734	0.07557728984638212	0.4443607566890327	Archaea; ; Candidatus Thermoplasmatota; Thermoplasmata; Methanomassiliicoccales; Candidatus Methanomethylophilaceae
0.14091435614896225	0.5858528413130114	0.07450582931436525	0.425095279878012	Bacteria; ; Thermodesulfobacteria; Thermodesulfobacteria; Thermodesulfobacteriales; Thermodesulfobacteriaceae
0.38117682916884327	0.69023548153504	0.7134045051190396	0.8679972393015357	Bacteria; ; Proteobacteria; Gammaproteobacteria; Oceanospirillales; Alcanivoracaceae
0.04829093348451022	0.5545255031139958	0.0386877466219621	0.3774657114433774	Bacteria; ; Kiritimatiellaeota; Kiritimatiellae; Kiritimatiellales; Kiritimatiellaceae
0.1705462564265988	0.6052128571927534	0.1045723101904372	0.46119102321398	Bacteria; ; Bacteroidetes; Bacteroidia; Marinilabiliales; Salinivirgaceae
0.09781696281548041	0.5723923681937951	0.05102008849313685	0.4068565142392572	Bacteria; ; Deinococcus-Thermus; Deinococci; Deinococcales; Deinococcaceae
0.43813229601793763	0.7224640583233752	0.3917098959728778	0.66398574820237	Eukaryota; Fungi; Ascomycota; Leotiomycetes; Helotiales; Lachnaceae
0.504734563411196	0.7566164775642765	0.4490862037675467	0.7059806612005265	Eukaryota; Metazoa; Arthropoda; Insecta; Coleoptera; Meloidae
0.643476656835085	0.8183578052598113	0.5488034847758794	0.7694827516009993	Bacteria; ; Planctomycetes; Planctomycetia; Pirellulales; Thermoguttaceae
0.5702395882995686	0.7854701068704598	0.5031468513139508	0.7355865286601945	Eukaryota; Metazoa; Porifera; Demospongiae; Poecilosclerida; Isodictyidae
0.6644434005726229	0.8288342677052516	0.5982045230308153	0.7971975155867325	Eukaryota; Fungi; Ascomycota; Dothideomycetes; Eremomycetales; Eremomycetaceae
0.6245834309798113	0.8072059561951892	0.5395765035739661	0.7644910745584789	Archaea; ; Thaumarchaeota; Nitrososphaeria; Nitrososphaerales; Nitrososphaeraceae
0.4796774589224902	0.7440881696090462	0.4197620555199359	0.6822801865706783	Eukaryota; Metazoa; Cnidaria; Myxozoa; Multivalvulida; Trilosporidae
0.4851610288803284	0.7422226503874391	0.5531376876397548	0.7849687285485764	Bacteria; ; Actinobacteria; Actinobacteria; Streptosporangiales; Nocardiopsaceae
0.3460086154636682	0.6807133241600751	0.2013863502943922	0.5541671531687694	Bacteria; ; Bacteroidetes; Cytophagia; Cytophagales; Hymenobacteraceae
0.16005052564357186	0.6001632396285291	0.09417647683260948	0.4056095009372239	Bacteria; ; Actinobacteria; Actinobacteria; Candidatus Actinomarinales; Candidatus Actinomarinaceae
0.5974781119917478	0.7968700880671469	0.5122797476722181	0.750246966018155	Bacteria; ; Proteobacteria; Deltaproteobacteria; Myxococcales; Vulgatibacteraceae
0.5490013883872276	0.7748001431899009	0.5218920424111302	0.7475797829576512	Bacteria; ; Proteobacteria; Deltaproteobacteria; Myxococcales; Labilitrichaceae
0.3654428612206561	0.6929021604965764	0.4186743880722187	0.704398930395233	Bacteria; ; Actinobacteria; Actinobacteria; Corynebacteriales; Gordoniaceae
0.39525694718781107	0.7036625362636952	0.25953835637242517	0.5900205346947748	Bacteria; ; Chloroflexi; Thermomicrobia; Sphaerobacterales; Sphaerobacteraceae
0.5390652033394953	0.7684051955949481	0.49164551641205717	0.733841983857728	Bacteria; ; Actinobacteria; Actinobacteria; Corynebacteriales; Tsukamurellaceae
0.3831945570394372	0.7000462166553385	0.3200056448760278	0.6067479217653385	Eukaryota; Metazoa; Arthropoda; Insecta; Hemiptera; Cicadellidae
0.41052540163074214	0.7149953427918813	0.36004056755085806	0.6214294585077981	Eukaryota; Metazoa; Annelida; Clitellata; Crassiclitellata; Megascolecidae
0.34925899548790623	0.6837477658459736	0.3179314039505424	0.589942631320236	Eukaryota; Metazoa; Porifera; Calcarea; Clathrinida; Clathrinidae
0.14268446314750394	0.5923056910950113	0.0821682699581664	0.4286668659183868	Bacteria; ; Elusimicrobia; Endomicrobia; Endomicrobiales; Endomicrobiaceae
0.46732521903692215	0.7369089250504247	0.42042214865422056	0.675768009782026	Eukaryota; Metazoa; Arthropoda; Insecta; Diptera; Sepsidae
0.6008642324451153	0.798084429364326	0.6085255352365168	0.8051726694607492	Bacteria; ; Cyanobacteria; Gloeobacteria; Gloeobacterales; Gloeobacteraceae
0.35291420483259	0.6863774078079734	0.2843506014714885	0.5731501848397513	Eukaryota; Viridiplantae; Streptophyta; Zygnemophyceae; Desmidiales; Closteriaceae
0.42528970217671663	0.7176331871132332	0.39479689177798843	0.6534372150506704	Eukaryota; Metazoa; Arthropoda; Malacostraca; Decapoda; Trichodactylidae
0.16571029488932326	0.5967379272660176	0.09472663948713252	0.458885455178063	Bacteria; ; Proteobacteria; Gammaproteobacteria; Methylococcales; Methylococcaceae
0.5129109796068665	0.7566501587810742	0.42536192680306545	0.6967682149447454	Bacteria; ; Proteobacteria; Alphaproteobacteria; Maricaulales; Maricaulaceae
0.5575515782748367	0.777880068538739	0.5017743180260634	0.7365430789196438	Eukaryota; Metazoa; Arthropoda; Malacostraca; Isopoda; Armadillidiidae
0.4598430800822077	0.7306797648568982	0.3672968275397359	0.6579223012477673	Bacteria; ; Thermotogae; Thermotogae; Mesoaciditogales; Mesoaciditogaceae
0.1893224813045321	0.6084517898486527	0.14853137042676265	0.4867193097912194	Bacteria; ; Proteobacteria; Gammaproteobacteria; Oceanospirillales; Saccharospirillaceae
0.07650582759627322	0.5645212477125131	0.04410414483964851	0.3484509659176515	Eukaryota; Fungi; Ascomycota; Dothideomycetes; Pleosporales; Didymosphaeriaceae
0.2022932646252816	0.6179483097931058	0.13793319172528512	0.47405941118880374	Bacteria; ; Acidobacteria; Acidobacteriia; Bryobacterales; Bryobacteraceae
0.07078932565370366	0.5617912723581824	0.04004357436758638	0.35537687991100003	Viruses; Bamfordvirae; Nucleocytoviricota; Megaviricetes; Algavirales; Phycodnaviridae
0.41316758731432107	0.7103563023033848	0.35720848130333804	0.6375357090788545	Eukaryota; Metazoa; Arthropoda; Insecta; Lepidoptera; Cosmopterigidae
0.5029544681092128	0.7537151768574097	0.44619228923863496	0.6964666998932861	Eukaryota; ; Bacillariophyta; Bacillariophyceae; Naviculales; Amphipleuraceae
0.0832645166635507	0.5639537569958448	0.026383711849753664	0.3608388211415494	Bacteria; ; Tenericutes; Mollicutes; Mycoplasmatales; Mycoplasmataceae
0.4783872700509743	0.74221523039960835	0.3922158927733448	0.6629135765011182	Eukaryota; ; Rhodophyta; Florideophyceae; Ceramiales; Wrangeliaceae
0.376339438948222	0.6924680587208063	0.2014522067944002	0.5520269619830586	Viruses; Shotokuvirae; Cossaviricota; Quintoviricetes; Piccovirales; Parvoviridae
0.5352354218830092	0.7711812722135908	0.6051747261334767	0.8161283992599386	Bacteria; ; Proteobacteria; Alphaproteobacteria; Sphingomonadales; Sphingomonadaceae
0.5204322489120828	0.7631883941694475	0.4655355596169187	0.709492346448323	Eukaryota; Metazoa; Arthropoda; Malacostraca; Amphipoda; Lysianassidae
0.41876910549385343	0.7163447001538245	0.38982465025892205	0.6520976781248383	Eukaryota; Fungi; Ascomycota; Lecanoromycetes; Lecanorales; Lecanoraceae
0.5389792985950977	0.7694354764026204	0.45054310050338986	0.7075019643460294	Eukaryota; Fungi; Basidiomycota; Exobasidiomycetes; Ceraceosorales; Ceraceosoraceae
0.5428797244731407	0.7718598551878212	0.504613685889394	0.7366170359895239	Eukaryota; ; ; Bolidophyceae; Parmales; Triparmaceae
0.2338858741921572	0.6208953410847995	0.13163403510258342	0.4972452025181308	Archaea; ; Candidatus Thermoplasmatota; Thermoplasmata; Methanomassiliicoccales; Methanomassiliicoccaceae
0.06567828130689932	0.5607070462557961	0.02154714960216633	0.33691498375266477	Bacteria; ; Tenericutes; Mollicutes; Entomoplasmatales; Entomoplasmataceae
0.5569061195660387	0.7760494189223567	0.49389691396282076	0.7308209223864276	Eukaryota; ; ; ; ; Colpodellaceae
0.5377326460268447	0.7700625727466722	0.4727965855750976	0.7170832696185706	Bacteria; ; Cyanobacteria; ; Nostocales; Fortieaceae
0.36625720625658603	0.6983487049485985	0.2126801601063754	0.5630605601983214	Archaea; ; Euryarchaeota; Methanobacteria; Methanobacteriales; Methanobacteriaceae
0.42554552316252775	0.7192021420204051	0.34806048771796694	0.6286839059890631	Eukaryota; Fungi; Ascomycota; Dothideomycetes; Pleosporales; Astrosphaeriellaceae
0.5311232438924436	0.7687903255609365	0.40180702567291565	0.6715993177449223	Bacteria; ; Proteobacteria; Gammaproteobacteria; Chromatiales; Woeseiaceae
0.49630754889885714	0.7521229966939794	0.443947943212808	0.6950061498147281	Bacteria; ; Proteobacteria; Gammaproteobacteria; Enterobacterales; Thorselliaceae
0.37365701845563465	0.6977157184425306	0.3008717469299413	0.5854082562377753	Eukaryota; Metazoa; Nematoda; Chromadorea; Strongylida; Heligmosomatidae
0.06962179998645777	0.5601092834867946	0.03179127460353497	0.34793516163695765	Bacteria; ; Firmicutes; Limnochordia; Limnochordales; Limnochordaceae
0.24951424085785945	0.6387212409090289	0.15532020382884326	0.4812348346356601	Archaea; ; Euryarchaeota; Methanobacteria; Methanobacteriales; Methanothermaceae
0.34286115108747006	0.6828993562522441	0.29662907151931805	0.5786971231971759	Eukaryota; Viridiplantae; Chlorophyta; Trebouxiophyceae; Prasiolales; Prasiolaceae
0.5501244569623187	0.7767838025441716	0.4882501579632496	0.7294169700258439	Bacteria; ; Acidobacteria; Blastocatellia; Blastocatellales; Pyrinomonadaceae
0.6388169936012107	0.8185146081011772	0.5157776128786947	0.7529981830438397	Archaea; ; Euryarchaeota; Methanococci; Methanococcales; Methanocaldococcaceae
0.4990432186782434	0.7535863891856545	0.4459079369522961	0.6920834864651034	Archaea; ; Nanoarchaeota; ; Nanoarchaeales; Nanopusillaceae
0.16967611625718232	0.6052599259312808	0.106186946542551	0.4343056341918481	Archaea; ; Euryarchaeota; Methanomicrobia; Methanomicrobiales; Methanospirillaceae
0.42890002692689255	0.718412761625923	0.3632114268180014	0.6405041116285469	Eukaryota; Fungi; Ascomycota; Sordariomycetes; Microascales; Ceratocystidaceae
0.4830217718189395	0.7419592567930932	0.4379099373877926	0.7028508913815459	Bacteria; ; Proteobacteria; Betaproteobacteria; Nitrosomonadales; Methylophilaceae
0.6280967404484015	0.8146091854787351	0.5951682570798847	0.7998543226325944	Archaea; ; Euryarchaeota; Methanomicrobia; Methanosarcinales; Methanosarcinaceae
0.5489561620131722	0.7749047956595868	0.5082247033889017	0.740269614879679	Eukaryota; Metazoa; Arthropoda; Insecta; Diptera; Psychodidae
0.23759776363210264	0.6224536931235515	0.11076768582261899	0.47623892037153476	Bacteria; ; Proteobacteria; Deltaproteobacteria; Desulfuromonadales; Desulfuromonadaceae
0.38658060352723556	0.7013444313754814	0.3530856967991733	0.6149496689209238	Eukaryota; Metazoa; Arthropoda; Insecta; Coleoptera; Scirtidae
0.47704394571228403	0.7419782623680022	0.3602359561701527	0.6645129715802853	Archaea; ; Euryarchaeota; Methanomicrobia; Methanosarcinales; Methanotrichaceae
0.6868796979817966	0.8413710945273603	0.4557536351005596	0.7142057055703269	Bacteria; ; Actinobacteria; Nitriliruptoria; Euzebyales; Euzebyaceae
0.5280886939466594	0.7655944579618342	0.446314992186387	0.7013247057424622	Eukaryota; Metazoa; Arthropoda; Insecta; Diptera; Scenopinidae
0.23298062353592344	0.6283415903226129	0.1548125246364344	0.46533789462864616	Bacteria; ; Cyanobacteria; ; Chroococcales; Chroococcaceae
0.6774094378045326	0.8339853645993093	0.5575657225493893	0.7782119402763509	Bacteria; ; Proteobacteria; Deltaproteobacteria; ; Candidatus Desulfofervidaceae
0.2797147276878404	0.6569230817410121	0.1909425206897631	0.5232383046134889	Archaea; ; Euryarchaeota; Halobacteria; Haloferacales; Haloferacaceae
0.6685893727790869	0.8281159313658122	0.558686305086818	0.7754959812373295	Archaea; ; Crenarchaeota; Thermoprotei; Desulfurococcales; Desulfurococcaceae
0.17192964409450887	0.6040083804052805	0.1333202636517516	0.49592609354202527	Bacteria; ; Proteobacteria; Deltaproteobacteria; Desulfobacterales; Desulfobacteraceae
0.16949623884473308	0.5993853852577534	0.0991937091055831	0.4377778308437744	Bacteria; ; Firmicutes; Clostridia; Halanaerobiales; Halanaerobiaceae
0.4690138986930965	0.736600686363401	0.3743330063875157	0.6659880605677388	Bacteria; ; Bacteroidetes; Saprospiria; Saprospirales; Haliscomenobacteraceae
0.042252495371415705	0.5496553489209157	0.029829006837979795	0.30470534420351014	Bacteria; ; Thermotogae; Thermotogae; Thermotogales; Fervidobacteriaceae
0.6714449962780329	0.8296822696353914	0.5939970251289695	0.7984831214933068	Eukaryota; Viridiplantae; Streptophyta; Magnoliopsida; Sapindales; Rutaceae
0.7762368409226312	0.8846071530721126	0.3789269750050138	0.6808172679455217	Bacteria; ; Proteobacteria; Gammaproteobacteria; Cardiobacteriales; Cardiobacteriaceae
0.9282213268284026	0.9592256783006027	0.5391179240244015	0.7761881168434301	Bacteria; ; Firmicutes; Clostridia; Clostridiales; Symbiobacteriaceae
0.598603165356025	0.7983840668974005	0.5202025307337232	0.7525348804945997	Eukaryota; ; ; Glaucocystophyceae; ; Cyanophoraceae
0.4698694488002381	0.7379246991258647	0.4295738905691157	0.6881734049724353	Eukaryota; ; Rhodophyta; Florideophyceae; Gigartinales; Gigartinaceae
0.4117582291636194	0.7160021400087113	0.39474696931502884	0.6513394116251489	Eukaryota; ; ; Raphidophyceae; Chattonellales; Chattonellaceae
0.4806045427244978	0.7441606669800579	0.4324792957523181	0.6916216475163351	Eukaryota; ; Bacillariophyta; Bacillariophyceae; Naviculales; Phaeodactylaceae
0.762248767930183	0.8715383630149444	0.4043527723244564	0.6947748314213859	Bacteria; ; Proteobacteria; Alphaproteobacteria; Rhizobiales; Xanthobacteraceae
0.4988637329686775	0.752802307993808	0.44963829541649875	0.7001836690215607	Eukaryota; ; ; Phaeophyceae; Dictyotales; Dictyotaceae
0.6126609413216388	0.8044131079016735	0.5709469181549638	0.7819916923034548	Eukaryota; ; Haptista; Haptophyta; Isochrysidales; Noelaerhabdaceae
0.4626801413298209	0.73648957358952	0.408653209228607	0.6654323432518053	Eukaryota; ; Bacillariophyta; Coscinodiscophyceae; Rhizosoleniales; Rhizosoleniaceae
0.44659040553820384	0.7275784482941401	0.2567937304785609	0.5810853101630242	Eukaryota; Viridiplantae; Chlorophyta; Chlorophyceae; Chlamydomonadales; Chlamydomonadaceae
0.5551669628437214	0.7786815319158831	0.49980881153358925	0.7355757016358215	Eukaryota; Viridiplantae; Chlorophyta; Chlorophyceae; Chlamydomonadales; Volvocaceae
0.14327286285323945	0.6038002196477295	0.05301437530503657	0.4136578470813246	Bacteria; ; Bacteroidetes; Flavobacteriia; Flavobacteriales; Weeksellaceae
0.617883698626019	0.8051164370385927	0.534172340905247	0.7583456274977568	Eukaryota; Viridiplantae; Chlorophyta; Chlorophyceae; Sphaeropleales; Scenedesmaceae
0.5216987976893015	0.7631495734016985	0.6480810059190908	0.8312820828250808	Bacteria; ; Proteobacteria; Gammaproteobacteria; Oceanospirillales; Hahellaceae
0.398311050534119	0.7056540674236436	0.36171486875972547	0.6330821777365434	Eukaryota; Viridiplantae; Streptophyta; Magnoliopsida; Dipsacales; Caprifoliaceae
0.5301490371727874	0.7671513285916746	0.4788419151066573	0.7244176440525214	Eukaryota; ; Bacillariophyta; Coscinodiscophyceae; Coscinodiscales; Hemidiscaceae
0.0959389661886283	0.5704778090991576	0.05508040189312119	0.414737777391186	Bacteria; ; Firmicutes; Bacilli; Lactobacillales; Leuconostocaceae
0.45532416739307546	0.7315616153460676	0.3582035775218379	0.6410091601410804	Eukaryota; Viridiplantae; Chlorophyta; Chlorophyceae; Sphaeropleales; Neochloridaceae
0.686160935429141	0.837425338197419	0.33015484895403985	0.6448877902733171	Bacteria; ; Planctomycetes; Planctomycetia; Planctomycetales; Planctomycetaceae
0.38737185339323604	0.7012896362438698	0.34631462809088454	0.6134818784979088	Eukaryota; Viridiplantae; Chlorophyta; Pedinophyceae; Pedinomonadales; Pedinomonadaceae
0.570431808345868	0.7835296121428669	0.5005405522199521	0.7374559996948611	Eukaryota; Viridiplantae; Streptophyta; Zygnemophyceae; Zygnematales; Zygnemataceae
0.5325535714956563	0.7632722039330381	0.46646770045844976	0.7129276928976169	Eukaryota; Viridiplantae; Chlorophyta; Ulvophyceae; Ulvales; Ulvaceae
0.49249916050484743	0.7459924789310245	0.41201842093687463	0.6720310454957603	Eukaryota; Viridiplantae; Streptophyta; Magnoliopsida; Malpighiales; Elatinaceae
0.14891467317876572	0.6079363116473848	0.03500396986431123	0.3785499485733079	Bacteria; ; Bacteroidetes; Bacteroidia; Bacteroidales; Dysgonomonadaceae
0.49909382074657915	0.7467644691076301	0.44770448600737867	0.7021973145059075	Eukaryota; Viridiplantae; Chlorophyta; Chlorophyceae; Chlamydomonadales; Dunaliellaceae
0.6024472820829734	0.7985669133049191	0.47050284039597856	0.7235336751037404	Eukaryota; Viridiplantae; Streptophyta; Marchantiopsida; Marchantiales; Marchantiaceae
0.5060186241519643	0.7553457382361122	0.30088669067559154	0.6292696115898483	Bacteria; ; Proteobacteria; Betaproteobacteria; Burkholderiales; Comamonadaceae
0.4866912961774416	0.7467257984555554	0.3716731500086839	0.6514851083662634	Eukaryota; Viridiplantae; Streptophyta; Bryopsida; Funariales; Funariaceae
0.3965542940432605	0.7049888152362405	0.351069936357189	0.6254364032486722	Eukaryota; Viridiplantae; Streptophyta; Bryopsida; Pseudoditrichales; Ditrichaceae
0.5017549445089042	0.7546358465933233	0.4670522114387846	0.7100858506244243	Viruses; Orthornavirae; Negarnaviricota; Ellioviricetes; Bunyavirales; Peribunyaviridae
0.538410884309496	0.7694153069597478	0.47126996669933874	0.7178964333294664	Eukaryota; Viridiplantae; Streptophyta; Polypodiopsida; Psilotales; Psilotaceae
0.021096232271176754	0.5397535050912631	0.04653712634725026	0.3682778016276639	Bacteria; ; Bacteroidetes; Flavobacteriia; Flavobacteriales; Blattabacteriaceae
0.36952082172701195	0.6951224202678185	0.3415545773499706	0.6164248025071126	Eukaryota; Viridiplantae; Streptophyta; Ginkgoopsida; Ginkgoales; Ginkgoaceae
0.45916560225248354	0.7386124225818536	0.3527123683483536	0.6617790025528222	Bacteria; ; Actinobacteria; Actinobacteria; Micrococcales; Intrasporangiaceae
0.3650902494003515	0.6883922163264851	0.25069000308250267	0.5775927409807141	Eukaryota; Viridiplantae; Streptophyta; Pinopsida; Pinales; Pinaceae
0.20464213416621094	0.6227565586222359	0.09035115192818222	0.43517360613215583	Bacteria; ; Actinobacteria; Nitriliruptoria; Egicoccales; Egicoccaceae
0.6625843138015383	0.8267677746771376	0.5842963813391586	0.7949052100036577	Eukaryota; Viridiplantae; Streptophyta; Pinopsida; Cupressales; Cupressaceae
0.2578719588542676	0.6452382416065755	0.15678628840467465	0.4834869183355222	Bacteria; ; Actinobacteria; Nitriliruptoria; Egibacterales; Egibacteraceae
0.5150005967925965	0.7602985410705658	0.46401070661276905	0.7082461482056106	Eukaryota; Viridiplantae; Streptophyta; Gnetopsida; Welwitschiales; Welwitschiaceae
0.6051635004743077	0.7995412490927752	0.5695153607680432	0.7854681727047361	Bacteria; ; Proteobacteria; Gammaproteobacteria; Acidiferrobacterales; Acidiferrobacteraceae
0.5532039212971871	0.7775337489933948	0.4747986841330964	0.7238564007481658	Eukaryota; Viridiplantae; Chlorophyta; Ulvophyceae; Bryopsidales; Codiaceae
0.5262933872759878	0.765850951199831	0.45482243873917066	0.7031887404798396	Eukaryota; Viridiplantae; Streptophyta; Gnetopsida; Gnetales; Gnetaceae
0.5117871587451243	0.756200503147106	0.4307598817294858	0.6863317771988109	Bacteria; ; Lentisphaerae; Oligosphaeria; Oligosphaerales; Oligosphaeraceae
0.44373475788272065	0.726701031271256	0.4352509518391807	0.6872250367041108	Eukaryota; Viridiplantae; Streptophyta; Magnoliopsida; Ranunculales; Papaveraceae
0.23885008162179583	0.632451184451135	0.21060677594909297	0.5341839715809008	Eukaryota; Fungi; Ascomycota; Eurotiomycetes; Onygenales; Ajellomycetaceae
0.30967529402977695	0.6647856171238441	0.26703679929495366	0.5699372982271919	Bacteria; ; Proteobacteria; Alphaproteobacteria; Rhizobiales; Bartonellaceae
0.6197544421458683	0.80443345526153	0.5576798250030728	0.777765791912429	Eukaryota; Viridiplantae; Streptophyta; Magnoliopsida; Rosales; Cannabaceae
0.4306431373785211	0.7201825392421967	0.33605315341883324	0.6169309773099603	Archaea; ; Candidatus Thermoplasmatota; Candidatus Poseidoniia; Candidatus Poseidoniales; Candidatus Thalassarchaeaceae
0.5035300929060619	0.7505767100008964	0.42714074178354944	0.6850419477357981	Eukaryota; Viridiplantae; Streptophyta; Magnoliopsida; Fagales; Casuarinaceae
0.4999706818487729	0.7510331070079341	0.5163376765298304	0.7433705187088515	Bacteria; ; Proteobacteria; Alphaproteobacteria; Rhizobiales; Chelatococcaceae
0.13577243827192306	0.5895719882952845	0.11292749962077844	0.39988939349181	Eukaryota; Viridiplantae; Streptophyta; Magnoliopsida; Ericales; Actinidiaceae
0.33339353146396034	0.6766074499665372	0.2858651513174444	0.6060521928744366	Eukaryota; Fungi; Ascomycota; Dothideomycetes; Cladosporiales; Cladosporiaceae
0.3367830184885844	0.6814433891507958	0.2760375760018831	0.581124698319927	Eukaryota; Fungi; Basidiomycota; Wallemiomycetes; Wallemiales; Wallemiaceae
0.11974126417398998	0.5813727254235593	0.06974004144282228	0.3834493186342817	Eukaryota; ; Imbricatea; ; Euglyphida; Paulinellidae
0.7868727297651713	0.8889558771055265	0.6404439572171848	0.8282949304111672	Archaea; ; Euryarchaeota; Halobacteria; Halobacteriales; Haloarculaceae
0.38348729956250033	0.7010499604317272	0.35777819158060337	0.6382080813509242	Eukaryota; Viridiplantae; Streptophyta; Magnoliopsida; Brassicales; Caricaceae
0.7548581298612432	0.8571792392129831	0.6053591368043819	0.8177933142938582	Bacteria; ; Firmicutes; Erysipelotrichia; Erysipelotrichales; Erysipelotrichaceae
0.5460785813336828	0.7744922337028629	0.45973413666842383	0.7072041806474662	Eukaryota; Metazoa; Arthropoda; Insecta; Diptera; Empididae
0.8465098999177615	0.9220606237826275	0.44300935795424307	0.7193949249832888	Eukaryota; Viridiplantae; Streptophyta; Magnoliopsida; Cucurbitales; Cucurbitaceae
0.023918941354520624	0.5417822038575124	0.008585243593550868	0.2639094442630628	Bacteria; ; Bacteroidetes; Bacteroidia; Marinilabiliales; Marinifilaceae
0.41228602897854605	0.7155791219162961	0.3247727312247019	0.6145936272509275	Eukaryota; Viridiplantae; Streptophyta; Magnoliopsida; Santalales; Balanophoraceae
0.3548550073884933	0.6873473850038386	0.33200319435320347	0.6033932385311133	Eukaryota; Metazoa; Arthropoda; Insecta; Coleoptera; Monotomidae
0.5094197806189827	0.7575510235091576	0.4555494545221334	0.7106533574365184	Eukaryota; Metazoa; Arthropoda; Insecta; Coleoptera; Attelabidae
0.35856333792330947	0.6890488213771585	0.32977493384621137	0.6012604081951051	Eukaryota; Viridiplantae; Streptophyta; Magnoliopsida; Caryophyllales; Nepenthaceae
0.3243974092684503	0.6712116197170757	0.24329691164889777	0.5779359876370059	Eukaryota; Viridiplantae; Streptophyta; Magnoliopsida; Malpighiales; Salicaceae
0.35965844244958173	0.6928957623439369	0.17761324309949342	0.5350952665978316	Eukaryota; Viridiplantae; Streptophyta; Magnoliopsida; Brassicales; Brassicaceae
0.6046696082298438	0.8008864758003867	0.5518723716260993	0.771651282667597	Eukaryota; Viridiplantae; Chlorophyta; Chloropicophyceae; Chloropicales; Chloropicaceae
0.4604830909338167	0.7345675592501952	0.41654974401018297	0.6696661383386164	Eukaryota; Metazoa; Nematoda; Chromadorea; Rhabditida; Onchocercidae
0.35855355444828274	0.6872859175113205	0.3313949705364043	0.6041999891876743	Eukaryota; Metazoa; Arthropoda; Insecta; Orthoptera; Phalangopsidae
0.1954868922639364	0.6116573053093676	0.09480495349649781	0.45501483129673437	Eukaryota; Viridiplantae; Streptophyta; Magnoliopsida; Rosales; Rosaceae
0.9982252343178473	0.9989462399656486	0.7527100231903633	0.89083944578965	Bacteria; ; Proteobacteria; Alphaproteobacteria; Caulobacterales; Caulobacteraceae
0.3421592882777577	0.6806148557768603	0.15638498619421415	0.5183520006742391	Eukaryota; Viridiplantae; Streptophyta; Magnoliopsida; Fabales; Fabaceae
0.5253324339379042	0.7676189209695755	0.47675419608297487	0.7153555385152963	Eukaryota; ; ; Glaucocystophyceae; Glaucocystales; Glaucocystaceae
0.4556594035964867	0.7316232557153958	0.4303953326284906	0.6803466779406312	Bacteria; ; Firmicutes; Clostridia; Thermoanaerobacterales; Thermodesulfobiaceae
0.5371845032630861	0.7705152863160345	0.47054261505700135	0.7152306681989108	Eukaryota; Metazoa; Arthropoda; Insecta; Coleoptera; Staphylinidae
0.29790209940663903	0.6613165448810245	0.16698286218202277	0.5013083046129406	Bacteria; ; Proteobacteria; Alphaproteobacteria; Rhizobiales; Cohaesibacteraceae
0.7193329823425423	0.8533177015087936	0.5711023091967316	0.7912154450674381	Bacteria; ; Actinobacteria; Actinobacteria; Jiangellales; Jiangellaceae
0.31585626969474384	0.6708501116279495	0.26960907547017227	0.5641574800523047	Eukaryota; Viridiplantae; Streptophyta; Magnoliopsida; Myrtales; Melastomataceae
1	1	0.8247028307170309	0.9276073943682661	Bacteria; ; Firmicutes; Clostridia; Clostridiales; Christensenellaceae
0.3178384633320635	0.6671596889631389	0.3310129624496634	0.637425364205221	Bacteria; ; Chloroflexi; Ardenticatenia; Ardenticatenales; Ardenticatenaceae
0.5241869187051411	0.7645252384206975	0.4659803123551335	0.711194307602442	Eukaryota; ; Cercozoa; ; ; Guttulinopsidae
0.6116865536763247	0.8061541884906034	0.5290003846246913	0.7562514218752472	Bacteria; ; Proteobacteria; Gammaproteobacteria; Immundisolibacterales; Immundisolibacteraceae
0.4275278218831208	0.7192571372779923	0.3752515976066475	0.6477319656582261	Eukaryota; Viridiplantae; Streptophyta; Magnoliopsida; Myrtales; Onagraceae
0.39897901439070055	0.7066786593469895	0.32533992436178383	0.6385853535912261	Eukaryota; Viridiplantae; Streptophyta; Magnoliopsida; Malpighiales; Euphorbiaceae
0.8092864498209197	0.8926045842274303	0.6116255688783129	0.8188994886861727	Bacteria; ; Firmicutes; Clostridia; Clostridiales; Hungateiclostridiaceae
0.593832586139013	0.7939071235785022	0.339775272645979	0.6583326766708074	Bacteria; ; Bacteroidetes; Cytophagia; Cytophagales; Cytophagaceae
0.46910443850272815	0.7399285647282956	0.21174710278612854	0.5625440997681406	Bacteria; ; Verrucomicrobia; Opitutae; Opitutales; Opitutaceae
0.3545315566120792	0.6858852874842933	0.25850428080692883	0.5730283162054036	Eukaryota; Viridiplantae; Streptophyta; Magnoliopsida; Malpighiales; Linaceae
0.4504253877367729	0.731006717234475	0.38098095118324943	0.6622288027528138	Eukaryota; Viridiplantae; Streptophyta; Magnoliopsida; Apiales; Apiaceae
0.33303646744731225	0.6762524665640829	0.29981692814068883	0.5943906983303335	Eukaryota; Viridiplantae; Streptophyta; Magnoliopsida; Apiales; Araliaceae
0.46446440256956695	0.7343798892884101	0.41600017658197963	0.6897559518633074	Bacteria; ; Planctomycetes; Phycisphaerae; Sedimentisphaerales; Sedimentisphaeraceae
0.2600950685961301	0.6253989224162222	0.4346019912203699	0.7213670649763219	Bacteria; ; Actinobacteria; Actinobacteria; Actinomycetales; Actinomycetaceae
0.426629139329878	0.7272330876931935	0.38150916567844634	0.688544274300644	Viruses; ; Uroviricota; Caudoviricetes; Caudovirales; Siphoviridae
0.34391475308597286	0.6825577761624477	0.24385032506467189	0.5433187948904399	Eukaryota; ; Rhodophyta; Florideophyceae; Rhodymeniales; Champiaceae
0.342963358253139	0.6776002864798388	0.18710450390896366	0.5328843918984177	Archaea; ; Euryarchaeota; Halobacteria; Haloferacales; Halorubraceae
0.5732814136978835	0.7823319681681955	0.4451018649864716	0.7071398551163737	Bacteria; ; Proteobacteria; Hydrogenophilalia; Hydrogenophilales; Hydrogenophilaceae
0.7396338395460336	0.8583713494120299	0.6536094437704303	0.8344905876547983	Bacteria; ; Acidobacteria; Vicinamibacteria; ; Vicinamibacteraceae
0.5540107802745488	0.7793429213948222	0.6115312111874369	0.8208730711680039	Bacteria; ; Firmicutes; Bacilli; Lactobacillales; Carnobacteriaceae
0.46702737952322515	0.7358889312306875	0.2868359408832292	0.6178950824760491	Eukaryota; Viridiplantae; Streptophyta; Magnoliopsida; Solanales; Solanaceae
0.6311527993955934	0.8091679310853915	0.5423646795487723	0.7661076477026187	Eukaryota; Viridiplantae; Streptophyta; Magnoliopsida; Lamiales; Oleaceae
0.6412568995626372	0.815371291898269	0.5361248414882883	0.762569105005919	Archaea; ; Euryarchaeota; Halobacteria; Halobacteriales; Halobacteriaceae
0.3621348271074305	0.6917685826350359	0.2905859231285082	0.6047047471048977	Bacteria; ; Proteobacteria; Alphaproteobacteria; Hyphomonadales; Hyphomonadaceae
